# Supplementary material for: Synthesis and crystallographic characterization of 6-hydroxy-1,2-dihydropyridin-2-one
Source: Acta Crystallogr E Crystallogr Commun. 2023 Nov 14;79(Pt 12):1147–50. doi: 10.1107/S205698902300974X (PMC10833402; doi:10.1107/S205698902300974X)
Supplement: Supplementary file 1 [file e-79-01147-sup1.cif]

##############################################################################
#                                                                            #
# This CIF contains the data in a paper accepted for publication in          #
# Acta Crystallographica Section E. It conforms to the requirements of       #
# Notes for Authors for Acta Crystallographica Section E, and has been       #
# peer reviewed under the auspices of the IUCr Commission on Journals.       #
#                                                                            #
# Full details of the Crystallographic Information File format               #
# are given in the paper "The Crystallographic Information File (CIF):       #
# a New Standard Archive File for Crystallography" by S. R. Hall, F. H.      #
# Allen and I. D. Brown [Acta Cryst. (1991), A47, 655-685].                  #
#                                                                            #
# The current version of the core CIF dictionary is obtainable from          #
# ftp://ftp.iucr.org/pub/cif_core.dic.                                       #
#                                                                            #
# Software is freely available for graphical display of the structure(s)     #
# in this CIF. For information consult the CIF software page                 #
# http://www.iucr.org/resources/cif/software.                                #
#                                                                            #
# This file may be used for bona fide research purposes within the           #
# scientific community so long as proper attribution is given to the journal # 
# article from which it was obtained.                                        #
#                                                                            #
##############################################################################
data_I
_audit_creation_method
;
Olex2 1.3-ac4
(compiled 2020.11.27 svn.r5f609507 for Rigaku Oxford Diffraction, GUI svn.r6214)
;
_journal_date_recd_electronic     2023-08-25
_journal_date_accepted     2023-11-07
_journal_name_full     'Acta Crystallographica, Section E'
_journal_year     2023
_journal_volume     79
_journal_issue     12
_journal_page_first     0
_journal_page_last     0
_journal_paper_category     GO
_journal_paper_doi     10.1107/S205698902300974X
_journal_coeditor_code     JY2036
_publ_contact_author_name     'Katherine A. Hicks, Andrew J. Roering'
_publ_contact_author_address
;
Department of Chemistry, The State University of New York at Cortland,
Cortland, New York 13045, United States
;
_publ_contact_author_email
                     'andrew.roering@cortland.edu, katherine.hicks@cortland.edu'
_publ_contact_author_fax     ?
_publ_contact_author_phone     ?
_publ_section_title
;
Synthesis and crystallographic characterization of
6-hydroxy-1,2-dihydropyridin-2-one
;
_publ_section_title_footnote     .
loop_
    _publ_author_name
    _publ_author_footnote
    _publ_author_address
    'Phillips, Sara K.' .
;
Department of Chemistry, The State University of New York at Cortland,
Cortland, New York 13045,
USA
;
    'Brancato, Savannah G.' .
;
Department of Chemistry, The State University of New York at Cortland,
Cortland, New York 13045,
USA
;
    'MacMillan, Samantha N.' .
;
Department of Chemistry and Chemical Biology, Cornell University, Ithaca,
New York 14853,
USA
;
    'Snider, Mark J.' .
;
Department of Chemistry, The College of Wooster, Wooster, Ohio 44691,
USA
;
    'Roering, Andrew J.' .
;
Department of Chemistry, The State University of New York at Cortland,
Cortland, New York 13045,
USA
;
    'Hicks, Katherine A.' .
;
Department of Chemistry, The State University of New York at Cortland,
Cortland, New York 13045,
USA
;
_publ_section_synopsis
;
The synthesis of the title compound as a formic acid salt, rather than the
standard hydrochloride salt that is commercially available, and its
spectroscopic and crystallographic characterization are described.
;
_chemical_name_systematic
;
6-Hydroxy-1,2-dihydropyridin-2-one
;
_chemical_name_common
;
Pyridine-2,6-diol
;
_chemical_formula_moiety     'C30 H30 N6 O12'
_chemical_formula_sum     'C30 H30 N6 O12'
_chemical_formula_iupac     'C30 H30 N6 O12'
_chemical_formula_weight     666.60
_chemical_melting_point     ?
_space_group_crystal_system     monoclinic
_space_group_name_H-M_alt     'P 1 21/n 1'
_space_group_name_Hall     '-P 2yn'
loop_
    _space_group_symop_operation_xyz
    'x, y, z'
    '-x+1/2, y+1/2, -z+1/2'
    '-x, -y, -z'
    'x-1/2, -y-1/2, z-1/2'
_cell_length_a     9.58785(4)
_cell_length_b     16.83642(8)
_cell_length_c     19.55978(10)
_cell_angle_alpha     90
_cell_angle_beta     103.7319(5)
_cell_angle_gamma     90
_cell_volume     3067.19(3)
_cell_formula_units_Z     4
_cell_measurement_reflns_used     59431
_cell_measurement_theta_min     3.4900
_cell_measurement_theta_max     78.0390
_cell_measurement_temperature     99.9(6)
_exptl_crystal_description     block
_exptl_crystal_colour     'clear colourless'
_exptl_crystal_size_max     0.38
_exptl_crystal_size_mid     0.122
_exptl_crystal_size_min     0.096
_exptl_crystal_density_diffrn     1.444
_exptl_crystal_density_meas     ?
_exptl_crystal_density_method     ?
_exptl_crystal_F_000     1392
loop_
    _exptl_crystal_face_index_h
    _exptl_crystal_face_index_k
    _exptl_crystal_face_index_l
    _exptl_crystal_face_perp_dist
    -4 0 -8 0.1981
    -3 3 12 0.0471
    3 0 9 0.1309
    3 -3 -11 0.0699
    -5 0 -6 0.1917
    1 11 -3 0.0444
    -2 9 -4 0.0910
    2 -9 4 0.1020
    2 -10 -4 0.0614
    -1 10 5 0.0463
    -3 -2 12 0.0481
    -2 -7 9 0.0509
    3 7 -9 0.0625
    -1 -11 3 0.0456
_exptl_absorpt_coefficient_mu     0.965
_exptl_absorpt_correction_type     gaussian
_exptl_absorpt_process_details
;
(CrysAlisPro; Rigaku OD, 2021)
;
_exptl_absorpt_correction_T_min     0.453
_exptl_absorpt_correction_T_max     1.000
_diffrn_ambient_temperature     99.9(6)
_diffrn_source     'micro-focus sealed X-ray tube'
_diffrn_radiation_type     'Cu K\a'
_diffrn_radiation_wavelength     1.54184
_diffrn_radiation_monochromator     mirror
_diffrn_measurement_device_type     'XtaLAB Synergy, Dualflex, HyPix'
_diffrn_measurement_device     'four-circle diffractometer'
_diffrn_measurement_method     '\w scans'
_diffrn_detector     'Hybrid Pixel Array Detector'
_diffrn_detector_area_resol_mean     10.0000
_diffrn_reflns_number     83138
_diffrn_reflns_av_R_equivalents     0.0348
_diffrn_reflns_av_unetI/netI     0.0184
_diffrn_reflns_theta_min     3.507
_diffrn_reflns_theta_max     78.136
_diffrn_reflns_theta_full     67.684
_diffrn_measured_fraction_theta_max     0.997
_diffrn_measured_fraction_theta_full     1.000
_diffrn_reflns_limit_h_min     -11
_diffrn_reflns_limit_h_max     12
_diffrn_reflns_limit_k_min     -21
_diffrn_reflns_limit_k_max     21
_diffrn_reflns_limit_l_min     -24
_diffrn_reflns_limit_l_max     24
_diffrn_radiation_probe     x-ray
_refine_special_details     ?
_reflns_number_total     6554
_reflns_number_gt     6155
_reflns_threshold_expression     'I > 2\s(I)'
_refine_ls_structure_factor_coef     Fsqd
_refine_ls_matrix_type     full
_refine_ls_R_factor_all     0.0336
_refine_ls_R_factor_gt     0.0318
_refine_ls_wR_factor_gt     0.0814
_refine_ls_wR_factor_ref     0.0828
_refine_ls_goodness_of_fit_ref     1.023
_refine_ls_restrained_S_all     1.026
_refine_ls_number_reflns     6554
_refine_ls_number_parameters     477
_refine_ls_number_restraints     14
_refine_ls_hydrogen_treatment     mixed
_refine_ls_weighting_scheme     calc
_refine_ls_weighting_details
              'w=1/[\s^2^(Fo^2^)+(0.0411P)^2^+1.0736P] where P=(Fo^2^+2Fc^2^)/3'
_atom_sites_solution_hydrogens     mixed
_atom_sites_solution_primary     dual
_atom_sites_solution_secondary     ?
_refine_ls_shift/su_max     0.001
_refine_ls_shift/su_mean     0.000
_refine_diff_density_max     0.189
_refine_diff_density_min     -0.353
_refine_ls_extinction_method     none
_refine_ls_extinction_coef     .
loop_
    _atom_type_symbol
    _atom_type_description
    _atom_type_scat_dispersion_real
    _atom_type_scat_dispersion_imag
    _atom_type_scat_source
    'C' 'C' 0.0181 0.0091
                         'International Tables Vol C Tables 4.2.6.8 and 6.1.1.4'
    'H' 'H' 0.0000 0.0000
                         'International Tables Vol C Tables 4.2.6.8 and 6.1.1.4'
    'N' 'N' 0.0311 0.0180
                         'International Tables Vol C Tables 4.2.6.8 and 6.1.1.4'
    'O' 'O' 0.0492 0.0322
                         'International Tables Vol C Tables 4.2.6.8 and 6.1.1.4'
_computing_data_collection
;
CrysAlisPro 1.171.41.112a (Rigaku OD, 2021)
;
_computing_cell_refinement
;
CrysAlisPro 1.171.41.112a (Rigaku OD, 2021)
;
_computing_data_reduction
;
CrysAlisPro 1.171.41.112a (Rigaku OD, 2021)
;
_computing_structure_solution
;
<i>SHELXT2014/5</i> (Sheldrick, 2015a)
;
_computing_structure_refinement
;
<i>SHELXL2016/6</i> (Sheldrick, 2015b)
;
_computing_molecular_graphics
;
Olex2 1.3-ac4 (Dolomanov <i>et al.</i>,  2009)
;
_computing_publication_material
;
Olex2 1.3-ac4 (Dolomanov <i>et al.</i>,  2009)
;
loop_
    _atom_site_type_symbol
    _atom_site_label
    _atom_site_fract_x
    _atom_site_fract_y
    _atom_site_fract_z
    _atom_site_U_iso_or_equiv
    _atom_site_adp_type
    _atom_site_calc_flag
    _atom_site_occupancy
    _atom_site_disorder_assembly
    _atom_site_disorder_group
    O O1 0.99326(7) 0.14764(4) 0.52810(4) 0.02046(15) Uani d 1 . .
    O O2 0.52056(7) 0.20046(5) 0.45281(4) 0.02307(16) Uani d 1 . .
    H H2A 0.433(2) 0.190(2) 0.449(2) 0.028 Uiso d 0.39(3) A 1
    N N1 0.75397(8) 0.16938(5) 0.49622(4) 0.01657(16) Uani d 1 . .
    H H1 0.7731(13) 0.2085(7) 0.4701(6) 0.020 Uiso d 1 . .
    C C1 0.86759(10) 0.12574(6) 0.53339(5) 0.01703(19) Uani d 1 . .
    C C2 0.83551(11) 0.06266(6) 0.57353(5) 0.0215(2) Uani d 1 . .
    H H2B 0.910124 0.031089 0.601141 0.026 Uiso calc 1 . .
    C C3 0.69311(11) 0.04690(6) 0.57242(6) 0.0228(2) Uani d 1 . .
    H H3A 0.671749 0.004190 0.599998 0.027 Uiso calc 1 . .
    C C4 0.58049(10) 0.09106(6) 0.53259(5) 0.0196(2) Uani d 1 . .
    H H4B 0.483773 0.078550 0.532377 0.024 Uiso calc 1 . .
    C C5 0.61270(10) 0.15408(6) 0.49300(5) 0.01704(19) Uani d 1 . .
    O O3 0.26881(7) 0.17595(5) 0.44883(4) 0.02250(16) Uani d 1 . .
    H H3 0.3589(19) 0.1824(14) 0.4497(13) 0.027 Uiso d 0.61(3) A 2
    O O4 -0.19312(7) 0.12596(5) 0.35615(4) 0.02344(16) Uani d 1 . .
    H H4 -0.2704(15) 0.1017(8) 0.3202(7) 0.028 Uiso d 1 . .
    N N2 0.04226(8) 0.14771(5) 0.39488(4) 0.01710(16) Uani d 1 . .
    H H2 0.0221(13) 0.1564(8) 0.4363(6) 0.021 Uiso d 1 . .
    C C6 0.18169(10) 0.15386(6) 0.39087(5) 0.01790(19) Uani d 1 . .
    C C7 0.21482(11) 0.13432(6) 0.32713(6) 0.0213(2) Uani d 1 . .
    H H7 0.310669 0.137636 0.321914 0.026 Uiso calc 1 . .
    C C8 0.10467(11) 0.11005(7) 0.27185(6) 0.0239(2) Uani d 1 . .
    H H8 0.126899 0.095290 0.228771 0.029 Uiso calc 1 . .
    C C9 -0.03761(11) 0.10639(6) 0.27684(5) 0.0219(2) Uani d 1 . .
    H H9 -0.111893 0.090907 0.237695 0.026 Uiso calc 1 . .
    C C10 -0.06756(10) 0.12600(6) 0.34062(5) 0.01782(19) Uani d 1 . .
    O O5 1.10984(8) 0.44209(4) 0.77157(4) 0.02427(17) Uani d 1 . .
    O O6 0.69473(7) 0.46139(4) 0.60703(4) 0.02291(16) Uani d 1 . .
    H H6 0.633(3) 0.4403(16) 0.5726(11) 0.027 Uiso d 0.51(3) B 1
    N N3 0.90320(8) 0.44362(5) 0.68705(4) 0.01738(17) Uani d 1 . .
    H H3B 0.8924(13) 0.4921(7) 0.7009(7) 0.021 Uiso d 1 . .
    C C11 1.02185(10) 0.40333(6) 0.72324(5) 0.01834(19) Uani d 1 . .
    C C12 1.03646(12) 0.32439(6) 0.70413(6) 0.0254(2) Uani d 1 . .
    H H12 1.116169 0.293498 0.727941 0.030 Uiso calc 1 . .
    C C13 0.93248(13) 0.29207(7) 0.64981(6) 0.0295(2) Uani d 1 . .
    H H13 0.942521 0.238376 0.636833 0.035 Uiso calc 1 . .
    C C14 0.81402(11) 0.33486(6) 0.61347(6) 0.0240(2) Uani d 1 . .
    H H14 0.744993 0.311212 0.576036 0.029 Uiso calc 1 . .
    C C15 0.79897(10) 0.41320(6) 0.63325(5) 0.01727(19) Uani d 1 . .
    O O7 0.51409(7) 0.40623(4) 0.50930(4) 0.02113(15) Uani d 1 . .
    H H7A 0.579(3) 0.4265(17) 0.5446(12) 0.025 Uiso d 0.49(3) B 2
    O O8 0.06505(7) 0.32983(5) 0.41128(4) 0.02330(16) Uani d 1 . .
    H H8A -0.0264(13) 0.3226(8) 0.4150(7) 0.028 Uiso d 1 . .
    N N4 0.28349(8) 0.37226(5) 0.46665(4) 0.01696(17) Uani d 1 . .
    H H4A 0.3118(13) 0.3515(8) 0.4316(6) 0.020 Uiso d 1 . .
    C C16 0.38461(10) 0.41017(6) 0.51679(5) 0.01732(19) Uani d 1 . .
    C C17 0.33735(11) 0.44811(6) 0.57103(5) 0.0218(2) Uani d 1 . .
    H H17 0.402967 0.476182 0.606926 0.026 Uiso calc 1 . .
    C C18 0.19353(12) 0.44388(7) 0.57127(6) 0.0260(2) Uani d 1 . .
    H H18 0.161676 0.469269 0.608196 0.031 Uiso calc 1 . .
    C C19 0.09332(11) 0.40380(7) 0.51941(6) 0.0239(2) Uani d 1 . .
    H H19 -0.004815 0.401025 0.521012 0.029 Uiso calc 1 . .
    C C20 0.14144(10) 0.36826(6) 0.46563(5) 0.01835(19) Uani d 1 . .
    O O9 0.18597(7) 0.69692(4) 0.58239(4) 0.02126(15) Uani d 1 . .
    O O10 0.66116(7) 0.66705(4) 0.66883(4) 0.01849(15) Uani d 1 . .
    H H10 0.7367(13) 0.6395(8) 0.6998(7) 0.022 Uiso d 1 . .
    N N5 0.42153(8) 0.67871(5) 0.63253(4) 0.01655(16) Uani d 1 . .
    H H5 0.4396(13) 0.7114(7) 0.6004(6) 0.020 Uiso d 1 . .
    C C21 0.28056(10) 0.66605(6) 0.63264(5) 0.01715(19) Uani d 1 . .
    C C22 0.25389(10) 0.61994(6) 0.68815(5) 0.0203(2) Uani d 1 . .
    H H22 0.158220 0.610105 0.691582 0.024 Uiso calc 1 . .
    C C23 0.36839(11) 0.58916(6) 0.73752(6) 0.0224(2) Uani d 1 . .
    H H23 0.349750 0.558253 0.775009 0.027 Uiso calc 1 . .
    C C24 0.51056(11) 0.60179(6) 0.73441(5) 0.0203(2) Uani d 1 . .
    H H24 0.587906 0.579291 0.768459 0.024 Uiso calc 1 . .
    C C25 0.53506(10) 0.64807(6) 0.68018(5) 0.01634(18) Uani d 1 . .
    O O11 0.64103(7) 0.09175(4) 0.75468(4) 0.01983(15) Uani d 1 . .
    O O12 0.20548(7) 0.07976(5) 0.60556(4) 0.02324(16) Uani d 1 . .
    H H12A 0.1306(14) 0.1044(8) 0.5774(7) 0.028 Uiso d 1 . .
    N N6 0.42400(8) 0.09381(5) 0.67740(4) 0.01662(16) Uani d 1 . .
    H H6A 0.4165(13) 0.0440(7) 0.6899(7) 0.020 Uiso d 1 . .
    C C26 0.54837(10) 0.13190(6) 0.70929(5) 0.01743(19) Uani d 1 . .
    C C27 0.56380(12) 0.21052(6) 0.68974(6) 0.0260(2) Uani d 1 . .
    H H27 0.649710 0.238977 0.708997 0.031 Uiso calc 1 . .
    C C28 0.45219(13) 0.24630(7) 0.64195(6) 0.0304(3) Uani d 1 . .
    H H28 0.462424 0.300102 0.629325 0.036 Uiso calc 1 . .
    C C29 0.32527(12) 0.20661(7) 0.61155(6) 0.0249(2) Uani d 1 . .
    H H29 0.249173 0.232717 0.579442 0.030 Uiso calc 1 . .
    C C30 0.31366(10) 0.12804(6) 0.62962(5) 0.01851(19) Uani d 1 . .
loop_
    _atom_site_aniso_label
    _atom_site_aniso_U_11
    _atom_site_aniso_U_22
    _atom_site_aniso_U_33
    _atom_site_aniso_U_12
    _atom_site_aniso_U_13
    _atom_site_aniso_U_23
    O1 0.0114(3) 0.0298(4) 0.0185(3) 0.0016(3) 0.0002(2) 0.0008(3)
    O2 0.0104(3) 0.0268(4) 0.0301(4) 0.0005(3) 0.0013(3) 0.0117(3)
    N1 0.0118(4) 0.0194(4) 0.0174(4) -0.0001(3) 0.0013(3) 0.0032(3)
    C1 0.0133(4) 0.0214(5) 0.0148(4) 0.0020(3) 0.0000(3) -0.0032(3)
    C2 0.0195(5) 0.0217(5) 0.0210(5) 0.0054(4) 0.0002(4) 0.0031(4)
    C3 0.0237(5) 0.0199(5) 0.0244(5) 0.0007(4) 0.0050(4) 0.0050(4)
    C4 0.0157(4) 0.0202(5) 0.0229(5) -0.0015(3) 0.0041(4) 0.0014(4)
    C5 0.0127(4) 0.0191(4) 0.0181(4) 0.0002(3) 0.0013(3) -0.0003(4)
    O3 0.0113(3) 0.0326(4) 0.0218(4) -0.0029(3) 0.0005(3) -0.0013(3)
    O4 0.0125(3) 0.0331(4) 0.0237(4) -0.0050(3) 0.0022(3) -0.0064(3)
    N2 0.0123(4) 0.0207(4) 0.0177(4) -0.0014(3) 0.0024(3) -0.0020(3)
    C6 0.0127(4) 0.0177(4) 0.0222(5) 0.0001(3) 0.0019(3) 0.0020(4)
    C7 0.0164(4) 0.0239(5) 0.0247(5) 0.0015(4) 0.0069(4) 0.0037(4)
    C8 0.0255(5) 0.0271(5) 0.0205(5) 0.0003(4) 0.0082(4) 0.0002(4)
    C9 0.0205(5) 0.0246(5) 0.0187(5) -0.0031(4) 0.0008(4) -0.0023(4)
    C10 0.0144(4) 0.0167(4) 0.0209(5) -0.0019(3) 0.0011(4) -0.0001(4)
    O5 0.0181(3) 0.0227(4) 0.0261(4) 0.0047(3) -0.0066(3) -0.0051(3)
    O6 0.0158(3) 0.0241(4) 0.0241(4) 0.0013(3) -0.0048(3) -0.0018(3)
    N3 0.0143(4) 0.0166(4) 0.0193(4) 0.0007(3) 0.0001(3) -0.0023(3)
    C11 0.0146(4) 0.0211(5) 0.0179(4) 0.0013(3) 0.0010(3) 0.0003(4)
    C12 0.0238(5) 0.0218(5) 0.0274(5) 0.0069(4) -0.0004(4) -0.0019(4)
    C13 0.0319(6) 0.0213(5) 0.0319(6) 0.0038(4) 0.0007(5) -0.0073(4)
    C14 0.0225(5) 0.0238(5) 0.0227(5) -0.0027(4) -0.0002(4) -0.0059(4)
    C15 0.0133(4) 0.0219(5) 0.0158(4) -0.0022(3) 0.0019(3) 0.0006(4)
    O7 0.0119(3) 0.0277(4) 0.0218(4) -0.0025(3) 0.0001(3) -0.0025(3)
    O8 0.0117(3) 0.0300(4) 0.0265(4) -0.0043(3) 0.0012(3) -0.0042(3)
    N4 0.0128(4) 0.0200(4) 0.0176(4) -0.0006(3) 0.0026(3) -0.0009(3)
    C16 0.0146(4) 0.0174(4) 0.0181(4) -0.0012(3) 0.0001(3) 0.0039(3)
    C17 0.0226(5) 0.0223(5) 0.0189(5) -0.0026(4) 0.0020(4) -0.0014(4)
    C18 0.0267(5) 0.0274(5) 0.0261(5) -0.0009(4) 0.0108(4) -0.0036(4)
    C19 0.0168(4) 0.0271(5) 0.0299(5) -0.0009(4) 0.0093(4) -0.0003(4)
    C20 0.0134(4) 0.0181(4) 0.0224(5) -0.0010(3) 0.0020(4) 0.0037(4)
    O9 0.0110(3) 0.0253(4) 0.0252(4) -0.0008(3) -0.0002(3) 0.0068(3)
    O10 0.0106(3) 0.0242(3) 0.0193(3) 0.0011(3) 0.0008(2) 0.0022(3)
    N5 0.0120(4) 0.0197(4) 0.0171(4) 0.0001(3) 0.0017(3) 0.0038(3)
    C21 0.0126(4) 0.0175(4) 0.0204(5) -0.0004(3) 0.0020(3) -0.0008(4)
    C22 0.0152(4) 0.0232(5) 0.0237(5) -0.0004(4) 0.0070(4) 0.0016(4)
    C23 0.0236(5) 0.0242(5) 0.0207(5) 0.0012(4) 0.0077(4) 0.0050(4)
    C24 0.0182(5) 0.0231(5) 0.0180(5) 0.0041(4) 0.0014(4) 0.0036(4)
    C25 0.0132(4) 0.0179(4) 0.0168(4) 0.0007(3) 0.0013(3) -0.0022(3)
    O11 0.0143(3) 0.0197(3) 0.0214(3) -0.0014(3) -0.0040(3) 0.0039(3)
    O12 0.0131(3) 0.0304(4) 0.0222(4) -0.0006(3) -0.0038(3) 0.0036(3)
    N6 0.0130(4) 0.0185(4) 0.0166(4) 0.0002(3) 0.0000(3) 0.0022(3)
    C26 0.0146(4) 0.0203(5) 0.0159(4) 0.0001(3) 0.0008(3) -0.0004(4)
    C27 0.0254(5) 0.0202(5) 0.0264(5) -0.0045(4) -0.0055(4) 0.0018(4)
    C28 0.0369(6) 0.0184(5) 0.0291(6) -0.0001(4) -0.0058(5) 0.0038(4)
    C29 0.0249(5) 0.0234(5) 0.0213(5) 0.0067(4) -0.0045(4) 0.0021(4)
    C30 0.0138(4) 0.0254(5) 0.0151(4) 0.0031(4) 0.0010(3) -0.0012(4)
_geom_special_details
;
 All esds (except the esd in the dihedral angle between two l.s. planes)
 are estimated using the full covariance matrix.  The cell esds are taken
 into account individually in the estimation of esds in distances, angles
 and torsion angles; correlations between esds in cell parameters are only
 used when they are defined by crystal symmetry.  An approximate (isotropic)
 treatment of cell esds is used for estimating esds involving l.s. planes.
;
loop_
    _geom_bond_atom_site_label_1
    _geom_bond_atom_site_label_2
    _geom_bond_site_symmetry_2
    _geom_bond_distance
    _geom_bond_publ_flag
    O1 C1 . 1.2875(12) ?
    O2 H2A . 0.839(19) ?
    O2 C5 . 1.2956(12) ?
    N1 H1 . 0.880(12) ?
    N1 C1 . 1.3708(12) ?
    N1 C5 . 1.3655(12) ?
    C1 C2 . 1.3978(15) ?
    C2 H2B . 0.9500 ?
    C2 C3 . 1.3859(15) ?
    C3 H3A . 0.9500 ?
    C3 C4 . 1.3879(14) ?
    C4 H4B . 0.9500 ?
    C4 C5 . 1.3908(14) ?
    O3 H3 . 0.867(17) ?
    O3 C6 . 1.2928(12) ?
    O4 H4 . 0.981(14) ?
    O4 C10 . 1.3096(12) ?
    N2 H2 . 0.888(12) ?
    N2 C6 . 1.3616(12) ?
    N2 C10 . 1.3556(12) ?
    C6 C7 . 1.3971(15) ?
    C7 H7 . 0.9500 ?
    C7 C8 . 1.3818(15) ?
    C8 H8 . 0.9500 ?
    C8 C9 . 1.3919(15) ?
    C9 H9 . 0.9500 ?
    C9 C10 . 1.3850(15) ?
    O5 C11 . 1.2856(12) ?
    O6 H6 . 0.861(14) ?
    O6 C15 . 1.2949(12) ?
    N3 H3B . 0.874(12) ?
    N3 C11 . 1.3686(12) ?
    N3 C15 . 1.3672(12) ?
    C11 C12 . 1.3966(14) ?
    C12 H12 . 0.9500 ?
    C12 C13 . 1.3843(15) ?
    C13 H13 . 0.9500 ?
    C13 C14 . 1.3896(15) ?
    C14 H14 . 0.9500 ?
    C14 C15 . 1.3916(15) ?
    O7 H7A . 0.879(18) ?
    O7 C16 . 1.2858(12) ?
    O8 H8A . 0.905(12) ?
    O8 C20 . 1.3098(12) ?
    N4 H4A . 0.868(12) ?
    N4 C16 . 1.3630(12) ?
    N4 C20 . 1.3590(12) ?
    C16 C17 . 1.4026(15) ?
    C17 H17 . 0.9500 ?
    C17 C18 . 1.3819(15) ?
    C18 H18 . 0.9500 ?
    C18 C19 . 1.3946(15) ?
    C19 H19 . 0.9500 ?
    C19 C20 . 1.3811(15) ?
    O9 C21 . 1.2789(12) y
    O10 H10 . 0.948(11) ?
    O10 C25 . 1.3193(12) y
    N5 H5 . 0.882(12) ?
    N5 C21 . 1.3688(12) y
    N5 C25 . 1.3557(12) y
    C21 C22 . 1.4067(14) ?
    C22 H22 . 0.9500 ?
    C22 C23 . 1.3795(14) ?
    C23 H23 . 0.9500 ?
    C23 C24 . 1.3952(14) ?
    C24 H24 . 0.9500 ?
    C24 C25 . 1.3805(14) ?
    O11 C26 . 1.2884(12) ?
    O12 H12A . 0.897(12) ?
    O12 C30 . 1.3139(12) ?
    N6 H6A . 0.881(12) ?
    N6 C26 . 1.3671(12) ?
    N6 C30 . 1.3622(12) ?
    C26 C27 . 1.3955(14) ?
    C27 H27 . 0.9500 ?
    C27 C28 . 1.3810(15) ?
    C28 H28 . 0.9500 ?
    C28 C29 . 1.3919(16) ?
    C29 H29 . 0.9500 ?
    C29 C30 . 1.3805(15) ?
loop_
    _geom_angle_atom_site_label_1
    _geom_angle_atom_site_label_2
    _geom_angle_atom_site_label_3
    _geom_angle_site_symmetry_1
    _geom_angle_site_symmetry_3
    _geom_angle
    _geom_angle_publ_flag
    C5 O2 H2A . . 117(3) ?
    C1 N1 H1 . . 117.4(8) ?
    C5 N1 H1 . . 117.1(8) ?
    C5 N1 C1 . . 125.31(9) ?
    O1 C1 N1 . . 116.42(9) ?
    O1 C1 C2 . . 126.71(9) ?
    N1 C1 C2 . . 116.88(9) ?
    C1 C2 H2B . . 120.5 ?
    C3 C2 C1 . . 118.94(9) ?
    C3 C2 H2B . . 120.5 ?
    C2 C3 H3A . . 118.7 ?
    C2 C3 C4 . . 122.58(9) ?
    C4 C3 H3A . . 118.7 ?
    C3 C4 H4B . . 120.8 ?
    C3 C4 C5 . . 118.37(9) ?
    C5 C4 H4B . . 120.8 ?
    O2 C5 N1 . . 116.12(9) ?
    O2 C5 C4 . . 126.02(9) ?
    N1 C5 C4 . . 117.85(9) ?
    C6 O3 H3 . . 119.1(16) ?
    C10 O4 H4 . . 114.4(8) ?
    C6 N2 H2 . . 118.0(8) ?
    C10 N2 H2 . . 117.5(8) ?
    C10 N2 C6 . . 124.49(9) ?
    O3 C6 N2 . . 114.22(9) ?
    O3 C6 C7 . . 127.87(9) ?
    N2 C6 C7 . . 117.89(9) ?
    C6 C7 H7 . . 120.8 ?
    C8 C7 C6 . . 118.33(9) ?
    C8 C7 H7 . . 120.8 ?
    C7 C8 H8 . . 118.7 ?
    C7 C8 C9 . . 122.55(10) ?
    C9 C8 H8 . . 118.7 ?
    C8 C9 H9 . . 121.0 ?
    C10 C9 C8 . . 117.96(9) ?
    C10 C9 H9 . . 121.0 ?
    O4 C10 N2 . . 113.87(9) ?
    O4 C10 C9 . . 127.39(9) ?
    N2 C10 C9 . . 118.74(9) ?
    C15 O6 H6 . . 112.0(19) ?
    C11 N3 H3B . . 116.6(8) ?
    C15 N3 H3B . . 118.0(8) ?
    C15 N3 C11 . . 125.33(9) ?
    O5 C11 N3 . . 116.65(9) ?
    O5 C11 C12 . . 126.15(9) ?
    N3 C11 C12 . . 117.21(9) ?
    C11 C12 H12 . . 120.7 ?
    C13 C12 C11 . . 118.67(10) ?
    C13 C12 H12 . . 120.7 ?
    C12 C13 H13 . . 118.6 ?
    C12 C13 C14 . . 122.76(10) ?
    C14 C13 H13 . . 118.6 ?
    C13 C14 H14 . . 120.8 ?
    C13 C14 C15 . . 118.38(9) ?
    C15 C14 H14 . . 120.8 ?
    O6 C15 N3 . . 115.11(9) ?
    O6 C15 C14 . . 127.23(9) ?
    N3 C15 C14 . . 117.65(9) ?
    C16 O7 H7A . . 114.1(19) ?
    C20 O8 H8A . . 111.5(9) ?
    C16 N4 H4A . . 117.0(8) ?
    C20 N4 H4A . . 118.0(8) ?
    C20 N4 C16 . . 124.96(9) ?
    O7 C16 N4 . . 115.79(9) ?
    O7 C16 C17 . . 127.13(9) ?
    N4 C16 C17 . . 117.07(9) ?
    C16 C17 H17 . . 120.6 ?
    C18 C17 C16 . . 118.75(9) ?
    C18 C17 H17 . . 120.6 ?
    C17 C18 H18 . . 118.7 ?
    C17 C18 C19 . . 122.56(10) ?
    C19 C18 H18 . . 118.7 ?
    C18 C19 H19 . . 121.1 ?
    C20 C19 C18 . . 117.81(9) ?
    C20 C19 H19 . . 121.1 ?
    O8 C20 N4 . . 113.69(9) ?
    O8 C20 C19 . . 127.49(9) ?
    N4 C20 C19 . . 118.83(9) ?
    C25 O10 H10 . . 111.5(8) ?
    C25 N5 C21 . . 124.86(9) y
    C21 N5 H5 . . 117.3(8) y
    C25 N5 H5 . . 117.8(8) y
    O9 C21 N5 . . 117.12(9) y
    O9 C21 C22 . . 126.28(9) y
    N5 C21 C22 . . 116.60(8) y
    C21 C22 H22 . . 120.4 ?
    C23 C22 C21 . . 119.17(9) ?
    C23 C22 H22 . . 120.4 ?
    C22 C23 H23 . . 118.8 ?
    C22 C23 C24 . . 122.38(9) ?
    C24 C23 H23 . . 118.8 ?
    C23 C24 H24 . . 121.1 ?
    C25 C24 C23 . . 117.76(9) ?
    C25 C24 H24 . . 121.1 ?
    O10 C25 N5 . . 114.23(8) y
    O10 C25 C24 . . 126.58(9) y
    N5 C25 C24 . . 119.19(9) y
    C30 O12 H12A . . 112.5(9) ?
    C26 N6 H6A . . 116.1(8) ?
    C30 N6 H6A . . 119.5(8) ?
    C30 N6 C26 . . 124.46(9) ?
    O11 C26 N6 . . 116.90(9) ?
    O11 C26 C27 . . 125.87(9) ?
    N6 C26 C27 . . 117.24(9) ?
    C26 C27 H27 . . 120.5 ?
    C28 C27 C26 . . 118.93(10) ?
    C28 C27 H27 . . 120.5 ?
    C27 C28 H28 . . 118.7 ?
    C27 C28 C29 . . 122.56(10) ?
    C29 C28 H28 . . 118.7 ?
    C28 C29 H29 . . 121.1 ?
    C30 C29 C28 . . 117.79(9) ?
    C30 C29 H29 . . 121.1 ?
    O12 C30 N6 . . 113.73(9) ?
    O12 C30 C29 . . 127.30(9) ?
    N6 C30 C29 . . 118.97(9) ?
loop_
    _geom_torsion_atom_site_label_1
    _geom_torsion_atom_site_label_2
    _geom_torsion_atom_site_label_3
    _geom_torsion_atom_site_label_4
    _geom_torsion_site_symmetry_1
    _geom_torsion_site_symmetry_2
    _geom_torsion_site_symmetry_3
    _geom_torsion_site_symmetry_4
    _geom_torsion
    _geom_torsion_publ_flag
    O1 C1 C2 C3 . . . . -179.28(10) ?
    N1 C1 C2 C3 . . . . 1.34(14) ?
    C1 N1 C5 O2 . . . . -177.46(9) ?
    C1 N1 C5 C4 . . . . 2.61(15) ?
    C1 C2 C3 C4 . . . . 0.39(16) ?
    C2 C3 C4 C5 . . . . -0.75(16) ?
    C3 C4 C5 O2 . . . . 179.42(10) ?
    C3 C4 C5 N1 . . . . -0.66(14) ?
    C5 N1 C1 O1 . . . . 177.61(9) ?
    C5 N1 C1 C2 . . . . -2.95(14) ?
    O3 C6 C7 C8 . . . . 178.33(10) ?
    N2 C6 C7 C8 . . . . 0.10(14) ?
    C6 N2 C10 O4 . . . . -178.47(9) ?
    C6 N2 C10 C9 . . . . 1.86(15) ?
    C6 C7 C8 C9 . . . . 1.70(16) ?
    C7 C8 C9 C10 . . . . -1.75(16) ?
    C8 C9 C10 O4 . . . . -179.62(10) ?
    C8 C9 C10 N2 . . . . 0.00(15) ?
    C10 N2 C6 O3 . . . . 179.62(9) ?
    C10 N2 C6 C7 . . . . -1.91(15) ?
    O5 C11 C12 C13 . . . . -178.89(11) ?
    N3 C11 C12 C13 . . . . 0.80(16) ?
    C11 N3 C15 O6 . . . . 179.01(9) ?
    C11 N3 C15 C14 . . . . 0.10(15) ?
    C11 C12 C13 C14 . . . . -0.03(19) ?
    C12 C13 C14 C15 . . . . -0.74(18) ?
    C13 C14 C15 O6 . . . . -178.07(11) ?
    C13 C14 C15 N3 . . . . 0.70(15) ?
    C15 N3 C11 O5 . . . . 178.86(9) ?
    C15 N3 C11 C12 . . . . -0.86(15) ?
    O7 C16 C17 C18 . . . . -178.06(10) ?
    N4 C16 C17 C18 . . . . 1.06(14) ?
    C16 N4 C20 O8 . . . . 178.71(9) ?
    C16 N4 C20 C19 . . . . -1.01(15) ?
    C16 C17 C18 C19 . . . . -0.44(17) ?
    C17 C18 C19 C20 . . . . -0.91(17) ?
    C18 C19 C20 O8 . . . . -178.08(10) ?
    C18 C19 C20 N4 . . . . 1.60(15) ?
    C20 N4 C16 O7 . . . . 178.86(9) ?
    C20 N4 C16 C17 . . . . -0.35(14) ?
    O9 C21 C22 C23 . . . . 178.40(10) ?
    N5 C21 C22 C23 . . . . -1.37(14) ?
    C21 N5 C25 O10 . . . . 178.72(9) ?
    C21 N5 C25 C24 . . . . -1.47(15) ?
    C21 C22 C23 C24 . . . . -0.27(16) ?
    C22 C23 C24 C25 . . . . 1.14(16) ?
    C23 C24 C25 O10 . . . . 179.46(9) ?
    C23 C24 C25 N5 . . . . -0.31(15) ?
    C25 N5 C21 O9 . . . . -177.48(9) ?
    C25 N5 C21 C22 . . . . 2.31(14) ?
    O11 C26 C27 C28 . . . . -177.73(11) ?
    N6 C26 C27 C28 . . . . 2.43(16) ?
    C26 N6 C30 O12 . . . . 179.47(9) ?
    C26 N6 C30 C29 . . . . -0.36(15) ?
    C26 C27 C28 C29 . . . . -1.01(19) ?
    C27 C28 C29 C30 . . . . -1.18(19) ?
    C28 C29 C30 O12 . . . . -177.96(11) ?
    C28 C29 C30 N6 . . . . 1.84(16) ?
    C30 N6 C26 O11 . . . . 178.32(9) ?
    C30 N6 C26 C27 . . . . -1.83(15) ?
loop_
    _geom_hbond_atom_site_label_D
    _geom_hbond_atom_site_label_H
    _geom_hbond_atom_site_label_A
    _geom_hbond_site_symmetry_A
    _geom_hbond_distance_DH
    _geom_hbond_distance_HA
    _geom_hbond_distance_DA
    _geom_hbond_angle_DHA
    O2 H2A O3 . 0.839(19) 1.60(2) 2.4317(10) 174(4)
    N1 H1 O9 3_666 0.880(12) 1.983(12) 2.8606(11) 175.1(12)
    O3 H3 O2 . 0.867(17) 1.566(17) 2.4317(10) 176(3)
    O4 H4 O5 4_465 0.981(14) 1.500(14) 2.4768(10) 173.5(14)
    N2 H2 O1 1_455 0.888(12) 1.887(12) 2.7554(11) 165.5(12)
    O6 H6 O7 . 0.861(14) 1.579(14) 2.4381(10) 177(3)
    N3 H3B O11 2_656 0.874(12) 1.950(12) 2.8155(11) 170.3(13)
    O7 H7A O6 . 0.879(18) 1.560(18) 2.4381(10) 179(3)
    O8 H8A O9 3_566 0.905(12) 1.578(12) 2.4803(10) 175.0(14)
    N4 H4A O10 3_666 0.868(12) 2.066(12) 2.8999(11) 160.9(12)
    O10 H10 O11 2_656 0.948(11) 1.523(11) 2.4690(9) 176.0(13)
    N5 H5 O2 3_666 0.882(12) 1.903(12) 2.7699(11) 167.0(12)
    O12 H12A O1 1_455 0.897(12) 1.609(12) 2.5057(10) 178.4(15)
    N6 H6A O5 2_646 0.881(12) 1.914(12) 2.7893(11) 171.6(12)
_shelx_space_group_comment
;
The symmetry employed for this shelxl refinement is uniquely defined
by the following loop, which should always be used as a source of
symmetry information in preference to the above space-group names.
They are only intended as comments.
;
_shelx_estimated_absorpt_T_min     0.711
_shelx_estimated_absorpt_T_max     0.913
_shelx_hkl_file
;
   0   0   1    0.23    0.04
   0   0   2  129.33    4.47
   0   0   2  132.67    4.47
   0   0  -2  120.65    4.41
   0   0  -3    0.07    0.11
   0   0   3   -0.05    0.11
   0   0   3    0.16    0.12
   0   0   4   -0.10    0.18
   0   0  -4    0.05    0.16
   0   0   4    0.32    0.19
   0   0   5   -0.04    0.21
   0   0  -5    0.11    0.17
   0   0   5    0.08    0.18
   0   0   6    1.68    0.32
   0   0  -6    2.60    0.31
   0   0   6    2.40    0.36
   0   0  -7   -0.08    0.19
   0   0   7    0.33    0.23
   0   0   8  175.05    6.53
   0   0  -8  158.42    6.09
   0   0   8  175.56    6.50
   0   0   9   -0.10    0.37
   0   0  -9   -0.05    0.20
   0   0   9    0.29    0.33
   0   0  10   21.70    1.60
   0   0 -10   21.77    1.16
   0   0  10   20.66    1.45
   0   0  10   22.56    1.57
   0   0  11    0.57    0.44
   0   0  11    0.23    0.36
   0   0  11    0.70    0.44
   0   0  12    0.17    0.34
   0   0  12   -0.16    0.34
   0   0  12    0.13    0.42
   0   0  13    0.05    0.28
   0   0  13   -0.34    0.37
   0   0  13    0.30    0.37
   0   0  13    0.05    0.27
   0   0  13    0.06    0.31
   0   0  13    0.16    0.17
   0   0  13    0.18    0.27
   0   0  14   53.08    2.38
   0   0  14   53.82    2.40
   0   0  14   62.99    3.32
   0   0  14   53.27    3.23
   0   0  14   54.28    2.48
   0   0  14   54.80    2.33
   0   0  14   51.94    3.43
   0   0  15    0.37    0.35
   0   0  15   -0.06    0.35
   0   0  15    0.15    0.40
   0   0  15    0.18    0.34
   0   0  15   -0.18    0.42
   0   0  15   -0.15    0.35
   0   0  15    0.25    0.26
   0   0  15   -0.24    0.53
   0   0  16   -0.13    0.35
   0   0  16    0.24    0.39
   0   0  16    0.19    0.51
   0   0  16   -0.08    0.42
   0   0  16    0.05    0.28
   0   0  16   -0.26    0.72
   0   0  17   -0.07    0.39
   0   0  17    0.08    0.41
   0   0  17   -0.20    0.44
   0   0  17   -0.08    0.36
   0   0  17   -0.10    0.27
   0   0  17    0.55    0.68
   0   0  18    0.28    0.51
   0   0  18    0.73    0.46
   0   0  18    0.96    0.33
   0   0  18    0.16    0.38
   0   0  18    0.92    0.31
   0   0  18    0.32    0.33
   0   0  19    0.40    0.35
   0   0  19    0.31    0.44
   0   0  19    0.20    0.26
   0   0 -19    0.10    0.27
   0   0  19    0.45    0.45
   0   0  19   -0.12    0.25
   0   0  19   -0.06    0.33
   0   0  20   61.30    2.59
   0   0 -20   57.27    2.39
   0   0  20   58.41    2.65
   0   0  20   59.57    2.66
   0   0  20   58.26    2.59
   0   0  20   56.94    2.30
   0   0  20   58.66    2.49
   0   0  21    0.27    0.30
   0   0  21    0.30    0.35
   0   0  21   -0.12    0.35
   0   0  21    0.37    0.33
   0   0  21    0.21    0.31
   0   0  21    0.11    0.26
   0   0  22   16.99    0.94
   0   0  22   18.40    0.94
   0   0  22   16.55    0.94
   0   0  22   17.33    0.94
   0   0  22   16.66    0.95
   0   0  22   16.91    0.99
   0   0  23    0.05    0.17
   0   0  23    0.02    0.16
   0   0  23   -0.17    0.21
   0   0  24   11.90    0.57
   0   0  24   12.37    0.57
   0   1   0    0.02    0.03
   0   1   0    0.01    0.06
   0   1   1    3.99    0.23
   0   1   1    3.82    0.19
   0  -1   1    3.47    0.25
   0   1   1    3.38    0.19
   0  -1   2  153.86    5.59
   0   1   2  157.35    5.56
   0   1   2  156.70    5.52
   0  -1   2  157.02    5.63
   0   1   2  163.79    5.54
   0   1   3    0.33    0.15
   0  -1   3    0.47    0.20
   0   1   3    0.47    0.14
   0  -1  -3    0.72    0.15
   0   1   3    0.53    0.16
   0   1   4   33.09    1.47
   0  -1   4   33.36    1.54
   0  -1  -4   30.66    1.37
   0   1   4   36.45    1.47
   0   1   4   36.42    1.48
   0   1   5    8.15    0.58
   0   1   5    6.37    0.55
   0  -1  -5    7.12    0.49
   0   1  -5    7.06    0.51
   0  -1   5    7.77    0.65
   0   1   5    7.65    0.58
   0  -1   6   23.56    1.38
   0  -1  -6   26.34    1.18
   0   1  -6   24.95    1.20
   0   1   6   25.95    1.33
   0   1   6   26.49    1.37
   0  -1   7    6.71    0.63
   0   1   7    6.59    0.62
   0   1  -7    5.77    0.50
   0  -1   7    5.97    0.66
   0  -1  -7    5.40    0.45
   0   1   7    6.33    0.64
   0  -1   8    2.14    0.42
   0   1   8    2.62    0.46
   0  -1   8    1.72    0.42
   0  -1  -8    2.48    0.33
   0   1  -8    1.94    0.31
   0   1   8    2.12    0.42
   0  -1   9   15.41    1.17
   0  -1   9   12.15    1.10
   0   1  -9   13.12    0.85
   0   1   9   12.13    1.04
   0   1   9   13.06    1.11
   0   1  10  109.75    4.58
   0  -1  10   94.97    4.32
   0   1 -10   98.03    3.97
   0  -1  10  104.17    4.54
   0  -1  10  102.95    4.54
   0   1  10  102.31    4.56
   0  -1  11   55.28    3.01
   0  -1  11   57.77    3.08
   0  -1  11   58.09    2.91
   0   1  11   56.18    3.11
   0  -1  12  108.21    4.86
   0  -1  12  106.89    4.98
   0   1  12  109.26    5.17
   0  -1  13   -0.05    0.28
   0   1  13   -0.05    0.27
   0   1  13   -0.17    0.25
   0  -1  13    0.37    0.31
   0   1  13    0.39    0.29
   0  -1  13   -0.06    0.29
   0  -1  13    0.44    0.36
   0  -1  13   -0.31    0.34
   0   1  13   -0.18    0.42
   0  -1  13    0.06    0.27
   0  -1  13    0.35    0.24
   0   1  13    0.15    0.23
   0   1  13    0.21    0.22
   0  -1  13   -0.09    0.20
   0   1  13    0.38    0.48
   0  -1  14   43.29    2.03
   0   1  14   40.93    2.00
   0   1  14   43.07    2.06
   0  -1  14   43.68    2.03
   0  -1  14   46.44    2.16
   0   1  14   44.64    1.78
   0   1  14   39.61    2.81
   0   1  14   40.12    2.72
   0  -1  14   41.77    2.71
   0  -1  14   42.59    2.72
   0   1  14   44.44    2.12
   0  -1  14   47.57    2.16
   0  -1  14   44.04    1.95
   0   1  14   44.82    1.84
   0  -1  14   44.44    1.82
   0   1  14   44.83    1.99
   0   1  14   46.09    3.09
   0   1  15   21.61    1.29
   0  -1  15   24.98    1.34
   0   1  15   22.09    1.32
   0  -1  15   25.00    1.43
   0   1  15   23.43    1.96
   0  -1  15   24.87    1.98
   0  -1  15   20.14    1.77
   0   1  15   27.20    2.17
   0   1  15   23.25    1.40
   0  -1  15   24.02    1.41
   0  -1  15   20.80    1.19
   0   1  15   24.22    1.14
   0  -1  15   23.27    1.13
   0   1  15   20.82    1.21
   0   1  15   24.10    2.24
   0   1  16  132.73    5.25
   0   1  16  137.45    5.31
   0  -1  16  133.23    5.26
   0  -1  16  134.24    5.39
   0   1  16  139.61    6.42
   0  -1  16  139.43    6.39
   0   1  16  142.66    5.45
   0  -1  16  136.08    5.40
   0  -1  16  133.19    5.12
   0  -1  16  140.01    5.03
   0   1  16  139.57    5.03
   0   1  16  130.53    5.15
   0   1  16  125.00    6.74
   0  -1  17    1.22    0.40
   0  -1 -17    0.81    0.33
   0   1  17    0.27    0.40
   0  -1  17    0.89    0.44
   0  -1  17    0.60    0.47
   0  -1  17    0.87    0.43
   0   1  17    0.57    0.47
   0  -1  17    0.81    0.30
   0   1  17    1.49    0.37
   0  -1  17    1.10    0.34
   0   1  17    0.68    0.31
   0   1  17    0.82    0.55
   0   1  18    0.55    0.56
   0   1  18   -0.14    0.39
   0  -1  18    0.32    0.44
   0   1 -18   -0.05    0.26
   0  -1  18    0.31    0.38
   0   1  18    0.08    0.41
   0  -1  18    0.31    0.26
   0   1  18   -0.05    0.29
   0   1  18    0.20    0.39
   0  -1 -18    0.22    0.27
   0  -1  18   -0.06    0.37
   0   1  19   63.85    2.75
   0  -1  19   62.16    2.82
   0   1  19   62.80    2.64
   0  -1  19   62.08    2.80
   0  -1  19   60.62    2.74
   0   1  19   62.21    2.83
   0  -1  19   60.22    2.47
   0   1  19   60.89    2.50
   0   1  19   60.18    2.67
   0  -1  19   62.22    2.65
   0   1  20   34.59    1.70
   0  -1 -20   33.00    1.55
   0   1  20   33.12    1.57
   0  -1  20   33.43    1.76
   0   1  20   34.54    1.78
   0  -1  20   35.58    1.77
   0  -1  20   32.77    1.69
   0   1  20   32.07    1.45
   0   1  20   34.53    1.65
   0  -1  21    5.19    0.55
   0  -1 -21    3.24    0.38
   0   1  21    4.70    0.51
   0   1  21    4.37    0.54
   0   1  21    3.76    0.54
   0  -1  21    4.53    0.53
   0  -1  21    3.83    0.52
   0  -1  21    3.58    0.47
   0   1  21    4.35    0.49
   0   1  21    3.74    0.46
   0  -1  22    0.17    0.22
   0   1  22    0.42    0.29
   0  -1  22    0.66    0.28
   0   1  22    0.74    0.31
   0  -1  22    0.32    0.26
   0  -1  22    0.45    0.25
   0   1  22    0.88    0.24
   0  -1  22    0.17    0.24
   0   1  22    0.33    0.24
   0   1  23    5.47    0.43
   0  -1  23    5.09    0.40
   0  -1  23    4.57    0.34
   0   1  23    5.36    0.39
   0  -1  23    4.36    0.37
   0  -1  23    4.13    0.37
   0  -1  24   19.23    0.82
   0   1  24   19.95    0.82
   0   2   0   46.39    1.76
   0   2   0   45.40    1.68
   0  -2   1   45.12    1.60
   0   2   1   46.69    1.60
   0   2  -1   43.30    1.71
   0  -2   1   45.05    1.76
   0  -2   1   42.66    1.60
   0  -2   1   43.63    1.61
   0   2   2  144.85    5.04
   0  -2   2  142.47    5.04
   0   2   2  139.69    5.02
   0  -2   2  143.49    5.20
   0  -2   2  146.32    5.05
   0   2   2  143.29    5.11
   0  -2   3   10.71    0.57
   0  -2   3    9.84    0.56
   0   2   3   10.98    0.56
   0  -2   3    9.43    0.68
   0   2   3    9.36    0.60
   0  -2   3    9.70    0.61
   0   2   4  555.70   18.92
   0  -2   4  552.67   18.93
   0   2   4  551.56   18.96
   0  -2   4  522.59   19.10
   0   2   4  553.90   18.90
   0  -2   4  531.93   18.91
   0  -2   4  543.57   18.98
   0  -2   5   86.25    3.30
   0   2   5   83.83    3.29
   0  -2   5   82.26    3.28
   0   2   5   86.42    3.26
   0   2   5   80.37    3.30
   0  -2   5   82.73    3.34
   0   2   6  383.91   13.63
   0  -2   6  381.47   13.62
   0  -2   6  388.15   13.68
   0   2   6  371.27   13.62
   0   2  -6  381.41   13.50
   0   2   6  394.21   13.59
   0   2   7   35.70    1.83
   0  -2   7   34.94    1.82
   0   2   7   35.52    1.78
   0  -2   7   36.25    1.86
   0   2   7   34.65    1.79
   0   2  -7   37.78    1.70
   0  -2   8    4.61    0.61
   0   2   8    4.70    0.62
   0   2  -8    4.51    0.49
   0   2   8    3.83    0.57
   0   2   8    4.19    0.56
   0  -2   8    2.89    0.52
   0   2   9    8.91    0.91
   0  -2   9    7.29    0.85
   0   2  -9    8.25    0.69
   0  -2   9    7.58    0.82
   0   2   9    8.38    0.83
   0   2   9    9.18    0.87
   0   2  10   17.56    1.41
   0  -2  10   21.86    1.53
   0  -2  10   19.49    1.40
   0   2  10   19.48    1.39
   0   2 -10   15.81    1.07
   0   2  11    3.72    0.71
   0  -2  11    4.72    0.78
   0  -2  11    4.78    0.72
   0  -2  11    4.37    0.70
   0  -2  12   49.81    2.19
   0  -2  12   49.57    2.72
   0  -2  12   56.27    2.87
   0   2  12   46.42    1.93
   0  -2  12   48.47    2.93
   0   2  12   51.31    2.99
   0   2  13  123.18    4.76
   0   2  13  125.27    4.76
   0  -2  13  124.97    4.76
   0  -2  13  128.37    4.89
   0  -2  13  126.20    5.59
   0  -2  13  127.96    5.57
   0  -2  13  128.40    4.87
   0   2  13  123.27    4.56
   0   2  13  121.93    4.75
   0  -2  13  123.00    4.54
   0  -2  13  123.06    4.67
   0   2  13  134.63    6.05
   0  -2  13  128.07    5.97
   0   2  14    1.13    0.36
   0  -2 -14    1.36    0.32
   0  -2  14    1.64    0.36
   0   2  14    1.03    0.36
   0  -2  14    1.31    0.40
   0   2  14    0.62    0.49
   0  -2  14    0.89    0.41
   0  -2  14    0.81    0.42
   0  -2  14    0.80    0.35
   0   2  14    0.92    0.32
   0  -2  14    1.19    0.27
   0   2  14    1.18    0.27
   0  -2  14    0.68    0.29
   0   2  14    0.43    0.47
   0  -2  14    1.29    0.56
   0   2  15   82.09    3.42
   0  -2 -15   79.07    3.35
   0   2  15   85.99    3.52
   0  -2  15   80.36    3.41
   0  -2  15   84.52    3.56
   0   2  15   80.39    4.55
   0  -2  15   85.16    4.36
   0  -2  15   82.05    3.53
   0   2  15   85.89    3.22
   0  -2  15   83.84    3.31
   0  -2  15   84.41    3.21
   0   2  15   84.61    3.40
   0   2  15   79.93    4.71
   0  -2  15   96.22    4.97
   0   2  16    1.94    0.45
   0  -2  16    3.98    0.54
   0   2  16    2.65    0.51
   0  -2  16    3.84    0.60
   0   2  16    2.60    0.70
   0  -2  16    1.14    0.55
   0  -2  16    2.52    0.52
   0   2  16    2.23    0.51
   0  -2  16    2.36    0.36
   0  -2  16    2.36    0.39
   0   2  16    2.46    0.43
   0   2  16    2.64    0.39
   0   2  16    2.32    0.83
   0  -2  16    2.58    0.80
   0   2  17   40.31    2.05
   0  -2  17   42.84    2.08
   0   2  17   44.65    2.15
   0  -2  17   45.33    2.24
   0  -2  17   47.54    3.02
   0  -2  17   46.82    2.24
   0   2  17   45.46    2.26
   0  -2  17   44.38    1.95
   0   2  17   45.60    2.03
   0   2  17   45.75    1.91
   0  -2  17   39.76    3.18
   0   2  17   40.29    3.21
   0  -2 -18    1.16    0.35
   0  -2  18    1.32    0.42
   0   2  18    1.41    0.44
   0  -2  18    0.47    0.43
   0  -2  18    1.17    0.54
   0  -2  18    0.66    0.21
   0  -2  18    1.07    0.48
   0   2  18    0.81    0.46
   0  -2  18    0.63    0.40
   0   2  18    1.41    0.38
   0  -2  18    1.06    0.31
   0   2  18    1.09    0.34
   0  -2  18    1.35    0.63
   0   2  18    0.81    0.55
   0  -2  18    1.50    0.41
   0   2  18    1.77    0.41
   0  -2 -19  140.68    5.10
   0   2  19  134.31    5.18
   0  -2  19  135.19    5.31
   0  -2  19  123.82    4.80
   0  -2  19  133.55    5.28
   0  -2  19  139.61    5.25
   0   2  19  133.95    5.33
   0   2  19  135.99    5.00
   0   2  19  141.51    5.24
   0  -2  19  138.47    5.24
   0   2  20   39.81    1.89
   0  -2  20   37.87    1.87
   0   2  20   42.51    1.85
   0  -2 -20   40.30    1.80
   0   2  20   37.95    1.85
   0  -2  20   42.67    1.94
   0  -2  20   39.85    1.95
   0   2  20   41.33    2.02
   0   2  20   39.00    1.68
   0   2  20   38.73    1.85
   0   2  21  171.88    6.28
   0  -2  21  177.38    6.39
   0  -2  21  171.26    6.27
   0  -2 -21  173.07    6.22
   0  -2  21  173.47    6.42
   0   2  21  163.87    6.18
   0   2  21  173.21    6.39
   0   2  21  167.68    6.41
   0  -2  21  175.51    6.33
   0  -2  21  169.83    6.37
   0   2  21  168.55    6.33
   0  -2  21  172.60    6.34
   0   2  21  170.80    6.27
   0  -2 -22    9.70    0.57
   0  -2  22   10.94    0.72
   0   2  22   11.25    0.75
   0   2  22   10.45    0.71
   0  -2  22   10.18    0.67
   0  -2  22   10.07    0.61
   0  -2  22   10.24    0.70
   0  -2  22    9.04    0.65
   0   2  22   10.00    0.66
   0   2  23  116.51    4.26
   0   2  23  120.37    4.24
   0  -2  23  124.16    4.21
   0  -2  23  117.79    4.23
   0   2  23  114.56    4.19
   0  -2  23  109.68    4.10
   0  -2  23  109.93    4.21
   0   2 -24   17.19    0.73
   0   3   0    0.04    0.11
   0   3   0    0.12    0.22
   0  -3   0    0.03    0.07
   0  -3   1  302.68   10.10
   0  -3   1  317.69   10.38
   0   3   1  294.32   10.21
   0   3  -1  277.38   10.31
   0   3   1  289.42   10.34
   0   3   1  284.91   10.07
   0  -3   1  295.26   10.08
   0  -3   2  335.10   11.61
   0  -3   2  337.48   11.85
   0  -3   2  343.87   11.60
   0   3   2  327.76   11.59
   0   3   3  344.77   12.32
   0  -3   3  355.92   12.37
   0  -3   3  347.78   12.59
   0  -3   3  364.70   12.37
   0   3   3  362.04   12.36
   0  -3   4 2347.74   79.13
   0  -3   4 2294.28   79.38
   0   3   4 2418.59   79.21
   0   3   4 2242.65   79.07
   0  -3   4 2290.83   79.12
   0   3   4 2317.99   79.12
   0  -3   5   61.41    2.55
   0  -3   5   62.74    2.58
   0  -3   5   61.17    2.77
   0   3   5   63.85    2.61
   0   3   5   58.50    2.49
   0  -3   5   62.19    2.55
   0   3   5   62.92    2.55
   0  -3   6   63.05    2.70
   0   3   6   63.05    2.71
   0  -3   6   60.83    2.90
   0  -3   6   62.89    2.69
   0   3   6   61.83    2.64
   0  -3   6   65.18    2.71
   0   3   6   63.27    2.69
   0   3   7   61.37    2.65
   0  -3   7   53.41    2.61
   0   3   7   59.78    2.69
   0  -3   7   61.33    2.70
   0   3   7   60.90    2.70
   0  -3   7   60.83    2.69
   0  -3   8   12.57    1.01
   0   3   8   13.55    1.03
   0  -3   8   11.99    0.97
   0   3  -8   11.15    0.87
   0   3   8   12.39    1.00
   0  -3   8   11.67    0.98
   0  -3   9    6.18    0.71
   0  -3   9    7.33    0.81
   0   3   9    7.29    0.79
   0   3  -9    6.47    0.66
   0  -3   9    6.54    0.79
   0   3   9    5.72    0.74
   0  -3  10   33.83    2.03
   0  -3  10   37.08    2.21
   0   3 -10   36.68    1.88
   0   3  10   40.39    2.19
   0   3  10   34.24    2.15
   0  -3  10   37.56    2.23
   0   3  11    8.38    0.95
   0  -3  11    8.43    0.91
   0   3  11    6.63    0.90
   0  -3  11    9.11    1.06
   0  -3  12  251.62    8.99
   0   3  12  251.87    9.02
   0   3  12  240.36    9.05
   0  -3  12  252.60    9.10
   0   3  12  267.12    9.98
   0  -3  12  240.66    9.66
   0  -3  12  252.02    9.77
   0  -3  12  253.57    9.08
   0   3  12  245.74    8.81
   0  -3  12  254.50   10.14
   0   3  12  264.22   10.20
   0  -3 -13   69.53    2.83
   0   3  13   68.32    2.83
   0  -3  13   66.27    2.81
   0   3  13   68.96    2.84
   0  -3  13   67.11    2.92
   0   3  13   70.63    2.93
   0   3  13   72.09    3.70
   0  -3  13   67.44    2.59
   0  -3  13   66.70    3.53
   0  -3  13   72.04    2.94
   0  -3  13   68.07    2.62
   0   3  13   67.47    2.84
   0   3  13   68.93    2.65
   0  -3  13   64.62    2.71
   0   3  13   63.93    3.77
   0  -3  13   77.78    4.01
   0  -3 -14   19.02    1.10
   0   3  14   17.07    1.08
   0   3  14   19.91    1.14
   0  -3  14   17.29    1.07
   0  -3  14   17.04    1.16
   0  -3  14   21.59    1.73
   0  -3  14   17.50    1.15
   0   3  14   17.81    0.94
   0  -3  14   19.71    1.03
   0   3  14   18.14    1.10
   0  -3  14   19.48    0.95
   0  -3  14   18.30    1.82
   0   3  14   18.47    1.88
   0   3  15    0.36    0.35
   0  -3 -15    0.29    0.30
   0   3  15    0.70    0.34
   0  -3  15    0.29    0.33
   0  -3  15    1.04    0.46
   0  -3  15    0.53    0.38
   0   3  15    0.93    0.61
   0  -3  15    0.29    0.33
   0   3  15    0.64    0.34
   0  -3  15    0.74    0.30
   0   3  15    0.66    0.28
   0  -3  15    0.45    0.25
   0  -3  15   -0.24    0.59
   0   3  15    0.24    0.48
   0   3  16  104.36    4.17
   0  -3 -16  103.74    4.11
   0   3  16  102.27    4.25
   0  -3  16  109.00    4.17
   0  -3  16  101.88    4.29
   0  -3  16  103.67    5.16
   0   3  16   96.93    5.38
   0  -3  16  102.11    4.23
   0  -3  16  102.74    4.27
   0  -3  16  104.65    4.01
   0   3  16   99.94    4.11
   0   3  16  110.35    3.96
   0   3  16  108.78    5.72
   0  -3  16   98.54    5.54
   0   3  17   28.93    1.52
   0   3  17   29.93    1.62
   0  -3  17   31.45    1.69
   0  -3  17   29.28    2.27
   0  -3  17   25.18    1.24
   0  -3  17   27.87    1.60
   0  -3  17   28.92    1.60
   0   3  17   29.46    1.49
   0   3  17   31.00    1.37
   0  -3  17   27.88    1.37
   0  -3  17   23.93    2.40
   0   3  17   25.40    2.47
   0   3  18   16.95    1.12
   0  -3  18   16.00    1.14
   0  -3  18   16.05    1.07
   0  -3  18   14.34    1.06
   0  -3  18   14.35    0.78
   0   3  18   15.21    0.87
   0   3  18   14.29    0.93
   0  -3  18   14.78    1.03
   0   3  18   15.55    1.04
   0   3  19  123.36    4.83
   0  -3 -19  125.47    4.76
   0  -3  19  119.12    4.46
   0  -3  19  130.00    4.91
   0  -3  19  120.92    4.82
   0   3  19  123.67    4.64
   0  -3  19  123.73    4.83
   0   3  19  129.77    4.85
   0   3  20   33.30    1.68
   0  -3  20   35.26    1.71
   0   3  20   36.50    1.70
   0  -3  20   34.72    1.80
   0  -3  20   35.61    1.65
   0   3  20   35.95    1.65
   0  -3  20   36.53    1.77
   0  -3  20   32.88    1.68
   0   3  20   33.10    1.50
   0   3  20   36.68    1.71
   0  -3 -20   35.30    1.61
   0   3  21    3.45    0.42
   0  -3  21    3.01    0.49
   0  -3 -21    3.90    0.43
   0  -3  21    3.88    0.41
   0  -3  21    3.92    0.48
   0  -3  21    3.44    0.44
   0   3  21    3.36    0.43
   0   3  21    3.36    0.44
   0   3  22   31.70    1.47
   0   3  22   33.30    1.47
   0  -3  22   33.10    1.40
   0  -3  22   30.70    1.31
   0   3  22   27.84    1.26
   0  -3  22   33.23    1.48
   0  -3 -22   30.79    1.32
   0   3  22   28.84    1.36
   0  -3  22   29.48    1.38
   0  -3  23   11.32    0.62
   0   3  23   10.04    0.59
   0  -3  23    9.20    0.54
   0  -3  23   11.26    0.62
   0   3  23   11.50    0.63
   0  -3  23   10.22    0.57
   0  -4   0 9610.65  330.22
   0   4   0 9999.00  330.52
   0  -4   1  219.37    7.72
   0   4   1  204.72    7.50
   0  -4   1  218.53    7.35
   0   4   1  214.90    7.68
   0   4  -1  195.40    7.64
   0  -4   2    3.67    0.46
   0  -4   2    4.55    0.31
   0   4   2    4.11    0.38
   0  -4   2    3.83    0.26
   0   4   2    4.52    0.29
   0   4  -2    4.47    0.48
   0  -4   2    3.93    0.28
   0  -4   3   19.98    0.93
   0  -4   3   19.39    1.15
   0   4   3   18.73    0.90
   0  -4   3   19.44    0.92
   0  -4   4  799.23   26.83
   0  -4   4  770.11   26.47
   0  -4   4  749.61   26.45
   0   4   4  762.23   26.45
   0  -4   5  193.80    7.73
   0  -4   5  193.50    7.43
   0   4   5  204.43    7.44
   0  -4   6  450.04   15.94
   0   4   6  453.39   15.99
   0  -4   6  445.45   16.27
   0  -4   6  434.22   15.90
   0   4   6  464.55   15.93
   0  -4   7    0.87    0.43
   0   4   7    0.54    0.32
   0   4   7    0.81    0.31
   0  -4   7    0.74    0.29
   0  -4   8  231.49    8.61
   0   4   8  227.69    8.58
   0  -4   8  221.05    8.57
   0   4   8  223.98    8.58
   0   4   9   40.53    2.16
   0   4  -9   38.49    1.99
   0  -4   9   36.23    2.12
   0  -4   9   37.14    2.13
   0   4   9   35.35    2.09
   0   4  10    0.58    0.42
   0  -4  10    1.38    0.44
   0   4  10    0.37    0.29
   0   4 -10    0.86    0.32
   0  -4  10    1.51    0.47
   0   4 -11   40.19    2.14
   0   4  11   42.02    2.44
   0   4  11   38.71    2.46
   0  -4  11   44.95    2.59
   0  -4  12    3.11    0.42
   0   4  12    2.39    0.42
   0   4  12    3.74    0.48
   0  -4  12    3.50    0.48
   0   4  12    3.89    0.48
   0  -4  12    2.95    0.45
   0  -4  12    3.32    0.37
   0  -4  12    3.40    0.33
   0   4  12    3.31    0.34
   0   4  12    3.18    0.67
   0  -4  12    3.20    0.71
   0   4  13    3.34    0.48
   0  -4 -13    4.49    0.50
   0   4  13    4.06    0.51
   0  -4  13    4.92    0.50
   0   4  13    3.46    0.54
   0  -4  13    3.85    0.54
   0  -4  13    3.45    0.34
   0  -4  13    3.19    0.65
   0  -4  13    3.80    0.50
   0  -4  13    3.32    0.40
   0   4  13    4.46    0.41
   0  -4  13    3.94    0.38
   0  -4  13    3.63    0.77
   0   4  13    3.24    0.78
   0   4  14   80.02    3.27
   0  -4 -14   75.98    3.24
   0   4  14   82.54    3.29
   0  -4  14   78.15    3.22
   0  -4  14   79.00    3.37
   0   4  14   77.10    3.34
   0  -4  14   77.52    2.99
   0  -4  14   72.32    3.97
   0  -4  14   84.22    3.37
   0  -4  14   83.90    3.33
   0   4  14   78.36    3.28
   0   4  14   78.47    3.04
   0  -4  14   81.66    3.13
   0   4  14   75.37    4.36
   0  -4  14   81.40    4.46
   0   4  15  118.45    4.70
   0  -4 -15  117.53    4.68
   0   4  15  123.73    4.73
   0  -4  15  119.24    4.83
   0  -4  15  128.01    5.73
   0  -4  15  122.40    4.81
   0  -4  15  121.58    4.77
   0  -4  15  118.58    4.54
   0   4  15  119.43    4.72
   0   4  15  121.46    4.48
   0   4  15  117.87    6.08
   0  -4  15  127.10    6.20
   0  -4 -16   22.76    1.27
   0   4  16   23.36    1.30
   0   4  16   23.21    1.42
   0   4  16   21.58    1.28
   0  -4  16   22.58    1.41
   0  -4  16   20.53    1.06
   0   4  16   22.26    2.18
   0  -4  16   22.67    1.93
   0  -4  16   23.70    1.40
   0   4  16   25.18    1.50
   0  -4  16   21.30    1.32
   0   4  16   21.36    1.28
   0   4  16   22.79    1.13
   0  -4  16   23.38    1.18
   0  -4  16   20.36    2.11
   0   4  16   20.71    2.09
   0   4  17   59.59    2.67
   0  -4 -17   65.25    2.68
   0   4  17   61.58    2.80
   0  -4  17   59.92    2.81
   0  -4  17   57.40    2.54
   0  -4  17   64.06    3.65
   0  -4  17   58.01    2.40
   0  -4  17   66.46    2.80
   0  -4  17   63.76    2.80
   0   4  17   64.30    2.50
   0   4  17   63.77    2.67
   0  -4  17   64.26    2.74
   0   4  17   56.31    3.92
   0   4  17   63.62    2.71
   0  -4  17   58.58    3.92
   0   4  18    0.23    0.30
   0   4  18    0.62    0.42
   0   4  18   -0.24    0.49
   0  -4  18    0.06    0.29
   0  -4  18   -0.06    0.22
   0  -4  18    0.07    0.33
   0  -4  18    0.07    0.35
   0   4  18    0.04    0.30
   0   4  18    0.05    0.27
   0   4  18    0.06    0.32
   0  -4  18    0.19    0.30
   0   4  19   22.22    1.21
   0   4  19   25.29    1.36
   0  -4 -19   23.87    1.28
   0   4  19   22.92    1.42
   0  -4  19   22.59    1.03
   0  -4  19   23.18    1.25
   0  -4  19   20.51    1.29
   0  -4  19   23.25    1.30
   0   4  19   22.27    1.17
   0   4  19   24.88    1.16
   0   4  19   21.41    1.25
   0  -4  19   22.07    1.28
   0  -4  20   42.88    1.92
   0   4  20   43.90    1.93
   0  -4  20   43.58    2.02
   0  -4  20   44.58    2.06
   0   4  20   41.11    2.03
   0  -4  20   41.00    1.63
   0  -4  20   42.31    1.84
   0  -4  20   44.61    1.95
   0   4  20   38.19    1.72
   0   4  20   44.37    1.96
   0  -4 -20   40.87    1.86
   0  -4  21   92.65    3.61
   0   4  21   91.21    3.52
   0  -4 -21   91.69    3.50
   0  -4  21   96.22    3.68
   0   4  21   93.95    3.65
   0  -4  21   87.29    3.42
   0  -4  21   93.71    3.54
   0   4  21   88.94    3.51
   0  -4  21   88.38    3.52
   0   4  21   90.59    3.52
   0   4  22    7.66    0.50
   0  -4  22    7.18    0.58
   0  -4 -22    8.04    0.53
   0   4  22    8.07    0.61
   0   4  22    8.15    0.60
   0  -4  22    8.82    0.57
   0   4  22    8.30    0.53
   0  -4  22    6.87    0.56
   0  -4  22    7.27    0.45
   0  -4  23    5.31    0.40
   0  -4  23    5.43    0.36
   0  -4  23    4.95    0.33
   0   4  23    5.33    0.35
   0   4  23    5.09    0.40
   0   5   0    0.16    0.26
   0  -5   0    0.02    0.09
   0   5   1    1.15    0.23
   0  -5   1    1.13    0.34
   0   5  -1    1.01    0.34
   0   5   1    0.96    0.35
   0   5   2 4743.05  154.18
   0  -5   2 4429.57  153.99
   0  -5   2 4649.65  154.47
   0  -5   2 4462.83  153.93
   0   5  -2 4526.71  154.32
   0   5   2 4526.42  154.42
   0  -5   3 1734.38   58.40
   0   5   3 1744.05   58.54
   0  -5   3 1722.34   58.82
   0  -5   3 1696.71   58.27
   0  -5   3 1712.08   58.36
   0   5   3 1664.08   58.35
   0  -5   4  103.33    3.89
   0  -5   4  100.10    4.23
   0  -5   4   99.82    3.80
   0   5   4   96.53    3.84
   0  -5   4  110.56    3.89
   0  -5   5  638.98   22.17
   0  -5   5  609.67   22.56
   0  -5   5  659.90   22.17
   0   5   5  623.10   22.13
   0  -5   6   46.60    2.33
   0  -5   6   50.43    2.69
   0  -5   6   54.40    2.08
   0   5   6   53.17    2.37
   0  -5   6   56.60    2.41
   0  -5   7    0.96    0.46
   0  -5   7    0.55    0.28
   0  -5   7    1.08    0.30
   0   5   7    1.22    0.32
   0  -5   8   25.78    1.62
   0  -5   8   24.91    1.85
   0   5   8   29.50    1.67
   0  -5   8   25.24    1.60
   0  -5   9   13.69    1.18
   0   5  -9   14.48    1.13
   0   5   9   13.28    1.16
   0  -5   9   14.98    1.21
   0   5 -10  274.45   10.54
   0  -5  10  282.01   10.80
   0   5  10  285.74   10.81
   0   5  11    9.45    0.70
   0   5 -11    8.21    0.87
   0   5  11    6.45    0.94
   0  -5  11    8.31    1.01
   0  -5  11    9.24    0.71
   0   5  11    7.59    0.66
   0   5  12   23.87    1.28
   0   5  12   24.58    1.33
   0   5  12   22.62    1.32
   0  -5  12   23.96    1.34
   0  -5  12   25.83    1.33
   0  -5  12   24.93    1.32
   0   5  12   25.13    1.33
   0   5  12   25.07    1.29
   0   5  12   24.58    1.13
   0  -5  12   24.32    1.18
   0  -5  12   24.72    1.94
   0   5  12   23.89    1.91
   0   5  13   14.94    0.96
   0  -5 -13   15.77    0.98
   0   5  13   14.00    0.94
   0  -5  13   12.87    0.96
   0   5  13   15.21    1.03
   0  -5  13   14.95    1.36
   0  -5  13   14.93    0.97
   0  -5  13   13.88    0.94
   0  -5  13   14.13    0.83
   0   5  13   14.78    0.80
   0   5  13   12.39    0.89
   0   5  13   12.68    1.45
   0  -5  13   13.00    1.48
   0   5  14    4.41    0.95
   0  -5  14    4.67    0.92
   0  -5 -14    4.10    0.53
   0   5  14    4.34    0.51
   0  -5 -14    3.49    0.46
   0  -5  14    5.80    0.64
   0   5  14    4.49    0.61
   0  -5  14    4.63    0.80
   0  -5  14    4.32    0.40
   0  -5  14    3.49    0.52
   0  -5  14    4.02    0.56
   0   5  14    3.68    0.41
   0   5  14    4.20    0.55
   0  -5 -14    3.64    0.49
   0  -5 -15    9.66    0.77
   0   5  15    8.19    0.75
   0   5  15    9.87    0.80
   0   5  15    8.87    0.84
   0  -5  15    8.98    0.83
   0  -5  15    9.86    0.80
   0  -5  15    8.78    0.78
   0   5  15   11.54    1.46
   0  -5  15    7.33    1.21
   0   5  15    9.39    0.63
   0   5  15    8.23    0.75
   0  -5  15    7.99    0.57
   0  -5  15    7.53    1.07
   0   5  16   -0.12    0.38
   0  -5 -16    0.43    0.30
   0   5  16    0.06    0.36
   0  -5  16    0.03    0.23
   0   5  16    0.26    0.61
   0  -5  16    0.12    0.32
   0  -5  16   -0.07    0.34
   0  -5  16    0.14    0.36
   0   5  16    0.08    0.27
   0   5  16    0.06    0.32
   0   5  16    0.18    0.55
   0  -5  16    0.24    0.44
   0   5  16    0.06    0.28
   0   5  16   -0.24    0.44
   0   5  17   73.70    3.12
   0  -5 -17   75.43    3.12
   0   5  17   76.98    3.28
   0  -5  17   74.58    3.05
   0  -5  17   74.73    3.11
   0  -5  17   72.62    2.86
   0  -5  17   82.35    4.14
   0  -5  17   72.22    3.17
   0  -5  17   78.67    3.24
   0   5  17   73.40    3.31
   0   5  17   78.04    2.95
   0   5  17   74.41    3.11
   0   5  17   72.33    3.11
   0  -5  17   75.56    3.15
   0   5  18   26.37    1.43
   0   5  18   27.79    1.57
   0   5  18   31.08    1.69
   0  -5  18   26.40    1.36
   0  -5  18   29.37    1.27
   0  -5  18   31.23    1.49
   0   5  18   29.55    1.67
   0  -5  18   29.78    1.54
   0  -5  18   26.85    1.52
   0   5  18   27.25    1.43
   0   5  18   30.15    1.35
   0   5  18   27.69    1.48
   0  -5  18   30.99    1.53
   0  -5  19    0.13    0.34
   0   5  19   -0.18    0.36
   0   5  19    0.79    0.43
   0  -5  19    0.23    0.25
   0  -5  19    0.78    0.24
   0   5  19    0.93    0.40
   0  -5  19    0.39    0.35
   0   5  19    0.41    0.28
   0   5  19    0.04    0.26
   0  -5  19    0.05    0.28
   0   5  19    0.53    0.29
   0  -5  20    0.46    0.33
   0  -5 -20    0.05    0.25
   0   5  20    0.15    0.32
   0   5  20    0.44    0.39
   0  -5  20    0.22    0.23
   0  -5  20    0.14    0.17
   0   5  20    0.13    0.37
   0  -5  20    0.10    0.27
   0   5  20    0.46    0.20
   0   5  20    0.46    0.26
   0  -5  20   -0.09    0.24
   0  -5  21   42.81    1.78
   0  -5 -21   37.64    1.66
   0   5  21   39.22    1.70
   0   5  21   38.58    1.78
   0  -5  21   35.27    1.54
   0   5  21   39.14    1.79
   0  -5  21   38.78    1.67
   0  -5  21   38.69    1.65
   0   5  21   35.58    1.61
   0   5  21   37.68    1.67
   0  -5 -21   37.20    1.61
   0   5  22    8.86    0.62
   0   5  22    8.66    0.62
   0  -5  22    7.84    0.60
   0  -5 -22    9.05    0.56
   0   5  22    8.80    0.54
   0   5  22    9.43    0.56
   0  -5  22    8.39    0.60
   0  -5  23   18.46    0.87
   0   5 -23   17.85    0.82
   0  -5  23   17.65    0.82
   0   5  23   19.74    0.87
   0   5  23   18.13    0.86
   0  -6   0   16.10    1.10
   0  -6   0   17.28    0.76
   0   6   0   14.71    1.07
   0   6   1   37.73    1.66
   0  -6   1   38.33    1.93
   0  -6  -1   37.75    1.52
   0   6   1   38.15    1.91
   0   6  -1   36.49    1.86
   0  -6   2  548.91   19.08
   0   6   2  532.40   18.72
   0   6  -2  514.15   18.94
   0   6   2  558.41   19.04
   0   6   3    5.67    0.54
   0  -6   3    6.03    0.41
   0   6   3    5.99    0.69
   0  -6   4  874.71   29.02
   0  -6   4  830.72   28.77
   0  -6   4  873.05   29.54
   0   6   4  885.96   29.17
   0  -6   4  846.94   28.94
   0   6   4  799.54   28.92
   0  -6   4  821.66   28.78
   0   6   5  460.19   16.04
   0  -6   5  439.56   15.89
   0  -6   5  466.30   16.43
   0  -6   5  461.63   15.68
   0  -6   5  449.32   15.71
   0   6   5  451.36   15.85
   0  -6   5  432.18   15.60
   0  -6   5  465.29   15.88
   0  -6   6   76.69    3.70
   0  -6   6   79.68    3.18
   0  -6   6   78.26    3.31
   0  -6   6   81.40    3.04
   0  -6   6   76.18    2.96
   0   6   6   74.27    3.24
   0  -6   6   77.90    3.28
   0  -6   7  353.28   13.35
   0  -6   7  347.40   12.83
   0  -6   7  367.63   12.38
   0   6   7  358.70   12.82
   0  -6   7  322.74   12.76
   0  -6   8   83.12    4.07
   0   6   8   74.33    3.54
   0  -6   8   85.14    3.65
   0  -6   9   76.51    4.00
   0   6   9   73.24    3.54
   0  -6   9   78.16    3.61
   0   6 -10   61.20    3.13
   0   6  10   63.71    3.26
   0  -6  10   65.05    3.29
   0   6  11   44.96    1.92
   0   6  11   44.62    2.00
   0   6  11   45.61    2.01
   0   6 -11   39.47    2.38
   0  -6  11   40.43    1.72
   0  -6  11   43.39    1.92
   0  -6  11   44.31    1.95
   0   6  11   40.43    1.93
   0   6  11   43.14    1.75
   0   6  11   43.83    1.93
   0  -6  11   40.79    2.57
   0   6  11   45.71    2.65
   0   6  12   26.07    1.36
   0   6  12   25.95    1.41
   0   6  12   26.08    1.43
   0  -6  12   24.29    1.28
   0  -6  12   26.39    1.17
   0   6  12   26.53    1.40
   0  -6  12   26.73    1.25
   0  -6  12   25.20    1.36
   0  -6  12   26.01    1.36
   0   6  12   26.17    1.19
   0   6  12   26.22    1.36
   0   6  12   25.73    1.99
   0  -6  12   23.94    1.96
   0   6  13    1.84    0.40
   0   6  13    3.79    0.52
   0  -6 -13    3.83    0.50
   0   6  13    2.87    0.51
   0  -6  13    2.17    0.62
   0  -6  13    3.57    0.46
   0  -6  13    2.95    0.34
   0  -6  13    2.72    0.36
   0  -6  13    3.28    0.49
   0  -6  13    2.72    0.44
   0   6  13    2.83    0.35
   0   6  13    3.55    0.49
   0   6  13    3.37    0.73
   0  -6  13    3.04    0.78
   0  -6 -14    6.20    0.65
   0   6  14    6.28    0.64
   0  -6 -14    7.20    0.68
   0   6  14    6.17    0.67
   0   6  14    5.58    0.70
   0  -6  14    8.03    1.04
   0  -6  14    7.06    0.52
   0  -6  14    6.18    0.60
   0  -6  14    6.56    0.67
   0  -6  14    7.03    0.67
   0   6  14    7.14    0.53
   0  -6  14    7.68    1.16
   0   6  14    5.72    1.04
   0  -6  15   77.46    4.78
   0   6  15   97.10    3.75
   0   6  15   93.92    5.04
   0   6  15   91.05    4.79
   0  -6 -15   95.31    3.85
   0   6  15   93.02    3.78
   0  -6  15   94.68    3.72
   0  -6 -15   92.88    3.75
   0   6  15   98.58    3.97
   0  -6  15   95.85    3.76
   0  -6  15   88.38    3.53
   0  -6  15   93.40    4.64
   0  -6  15   95.25    3.83
   0  -6  15   88.99    3.83
   0   6  15   98.56    3.59
   0  -6 -15   96.11    3.84
   0   6  15   98.23    3.85
   0   6  16    0.31    0.32
   0   6  16   -0.19    0.57
   0  -6  16    0.07    0.24
   0  -6  16   -0.17    0.34
   0  -6  16   -0.05    0.29
   0   6  16    0.24    0.35
   0  -6 -16    0.06    0.30
   0  -6  16    0.27    0.32
   0  -6  16   -0.06    0.37
   0   6  16    0.29    0.26
   0   6  16   -0.06    0.34
   0   6  16    0.34    0.27
   0   6  16   -0.19    0.47
   0  -6  16    0.17    0.26
   0   6  17    0.56    0.29
   0  -6  17    0.91    0.33
   0   6  17    1.18    0.39
   0  -6 -17    0.48    0.31
   0  -6  17    0.24    0.39
   0   6  17    0.76    0.54
   0  -6  17    0.78    0.31
   0  -6  17    0.89    0.28
   0   6  17    1.11    0.48
   0  -6  17    0.81    0.37
   0   6  17    0.79    0.30
   0   6  17    0.94    0.33
   0   6  17    0.64    0.37
   0   6  17    0.52    0.42
   0  -6  18   19.33    1.08
   0   6  18   15.88    1.00
   0   6  18   17.59    1.03
   0  -6 -18   17.74    1.05
   0  -6  18   19.70    1.25
   0  -6  18   18.12    1.01
   0  -6  18   17.05    0.88
   0  -6  18   17.26    1.00
   0  -6 -18   17.00    0.99
   0   6  18   18.83    1.24
   0  -6  18   18.44    1.10
   0   6  18   17.06    1.03
   0   6  18   19.16    0.95
   0   6  18   17.33    1.16
   0   6  19   36.51    1.75
   0  -6  19   38.32    1.77
   0  -6  19   41.32    1.92
   0  -6  19   39.19    1.98
   0   6  19   40.89    1.98
   0  -6  19   36.77    1.69
   0  -6  19   41.30    1.60
   0  -6  19   39.48    1.82
   0   6  19   38.41    1.96
   0   6  19   39.77    1.73
   0   6  19   39.09    1.89
   0   6  20   30.78    1.43
   0  -6  20   31.64    1.46
   0  -6  20   31.99    1.57
   0  -6  20   30.66    1.61
   0   6  20   33.93    1.65
   0  -6  20   29.42    1.36
   0   6  20   31.50    1.61
   0  -6  20   33.09    1.50
   0   6  20   31.07    1.36
   0   6  20   32.63    1.55
   0  -6 -20   36.06    1.56
   0   6  21   15.39    0.94
   0   6  21   15.26    0.89
   0  -6 -21   14.72    0.86
   0   6  21   16.24    0.95
   0  -6 -21   16.97    0.86
   0   6  21   16.39    0.89
   0  -6  21   16.86    0.93
   0  -6  22   -0.03    0.20
   0   6  22   -0.03    0.21
   0   6 -22   -0.20    0.18
   0   6  22   -0.03    0.17
   0  -6 -22    0.11    0.18
   0   6  22   -0.07    0.20
   0   6  22   -0.10    0.20
   0  -6  22    0.31    0.21
   0   6  23    9.71    0.51
   0  -6  23   11.09    0.52
   0  -6  23   10.27    0.51
   0  -7   0    0.26    0.27
   0   7   0   -0.08    0.29
   0  -7   1  126.05    5.19
   0   7  -1  126.05    5.10
   0   7   1  130.61    5.15
   0  -7  -1  127.28    4.62
   0   7   2   67.76    2.82
   0  -7   2   72.02    3.22
   0   7  -2   70.13    3.08
   0  -7  -2   66.35    2.64
   0   7   2   71.98    3.18
   0   7   3    8.22    0.69
   0  -7   3    7.74    0.56
   0  -7   3    7.69    0.86
   0   7   3    8.88    0.90
   0  -7   4  142.36    5.18
   0  -7   4  156.70    5.95
   0   7   4  146.90    5.48
   0  -7   4  133.58    5.09
   0   7   4  144.74    5.78
   0  -7   5   14.55    0.81
   0  -7   5   14.94    1.27
   0   7   5   13.96    1.01
   0   7   5   13.42    0.83
   0  -7   5   12.31    0.72
   0  -7   5   12.66    0.83
   0  -7   6    8.23    0.99
   0  -7   6    9.59    0.65
   0   7   6    8.16    0.80
   0   7   6    6.96    0.64
   0  -7   6    7.52    0.68
   0  -7   6    7.22    0.54
   0   7   7  180.50    7.26
   0  -7   7  185.55    7.80
   0  -7   7  194.02    6.76
   0   7   7  178.13    7.09
   0  -7   7  185.88    7.14
   0  -7   8  232.97    9.44
   0   7   8  240.38    8.87
   0   7   8  222.05    8.70
   0  -7   8  225.03    8.73
   0   7   9   71.52    3.41
   0  -7   9   68.78    3.84
   0  -7   9   65.81    3.32
   0   7   9   69.62    3.33
   0   7  10   29.50    1.91
   0  -7  10   25.59    1.17
   0  -7  10   27.48    1.33
   0   7  10   27.98    1.36
   0  -7 -10   27.12    1.34
   0  -7  10   24.94    1.81
   0   7  10   26.12    1.81
   0   7  11   -0.05    0.27
   0   7  11   -0.05    0.25
   0   7  11    0.17    0.31
   0  -7  11    0.53    0.21
   0   7  11    0.29    0.40
   0  -7  11    0.17    0.22
   0  -7  11    0.45    0.29
   0   7  11    0.22    0.30
   0  -7  11   -0.04    0.20
   0   7  11    0.10    0.29
   0  -7 -11    0.15    0.24
   0   7  11    0.12    0.18
   0  -7  11   -0.15    0.37
   0   7  11   -0.15    0.30
   0   7 -11    0.26    0.33
   0   7  12    9.86    0.76
   0   7  12    8.96    0.75
   0   7  12    9.53    0.81
   0  -7  12    9.42    0.60
   0   7  12    9.29    1.14
   0  -7  12    8.76    0.66
   0  -7  12    9.22    0.65
   0  -7  12   10.43    0.76
   0   7  12   10.11    0.79
   0   7  12    9.10    0.74
   0   7  12    8.94    0.58
   0   7  12   12.31    1.26
   0  -7  12    7.56    1.06
   0   7  13  143.51    6.55
   0   7  13  149.57    6.69
   0  -7  13  144.23    6.59
   0   7  13  142.23    5.50
   0  -7  13  136.83    5.41
   0   7  13  144.54    5.61
   0  -7  13  139.86    6.22
   0  -7  13  143.67    5.26
   0  -7  13  145.70    5.42
   0   7  13  158.68    6.60
   0   7  13  144.67    5.58
   0  -7  13  147.02    5.51
   0  -7  13  145.44    5.37
   0   7  13  149.61    5.27
   0   7  13  137.99    5.49
   0   7  13  150.12    5.59
   0   7  14    0.39    0.46
   0   7  14    0.69    0.26
   0  -7  14    0.20    0.44
   0  -7  14    0.20    0.24
   0  -7  14    0.50    0.28
   0   7  14   -0.06    0.35
   0  -7  14    0.58    0.24
   0   7  14   -0.07    0.40
   0  -7  14   -0.15    0.36
   0  -7  14    0.61    0.28
   0  -7  14    0.48    0.28
   0   7  14    0.36    0.52
   0  -7  14    0.04    0.25
   0  -7  14    0.61    0.34
   0   7  14    0.38    0.26
   0   7  14    0.76    0.39
   0   7  14    0.52    0.41
   0  -7 -14    0.81    0.38
   0  -7  15   23.43    1.26
   0   7  15   22.81    1.23
   0   7  15   22.20    1.98
   0   7  15   23.27    1.30
   0  -7 -15   23.81    1.37
   0  -7  15   22.70    1.25
   0  -7 -15   22.76    1.29
   0   7  15   22.58    1.40
   0  -7  15   22.61    1.11
   0   7  15   21.23    1.90
   0  -7  15   22.76    1.23
   0  -7  15   21.40    1.77
   0  -7  15   25.26    1.35
   0   7  15   23.43    1.13
   0   7  15   22.66    1.33
   0  -7 -15   23.12    1.35
   0   7  16   25.19    1.30
   0  -7  16   24.18    1.31
   0   7  16   27.07    2.15
   0  -7  16   23.45    1.50
   0  -7 -16   25.29    1.35
   0  -7  16   24.43    1.17
   0   7  16   26.24    2.09
   0  -7  16   25.01    1.29
   0  -7 -16   26.64    1.43
   0  -7  16   24.85    1.28
   0   7  16   23.14    1.32
   0  -7  16   24.56    1.38
   0   7  16   25.12    1.18
   0   7  16   24.89    1.41
   0   7  16   26.16    1.40
   0  -7 -16   24.00    1.36
   0   7  17    5.57    0.55
   0  -7  17    6.72    0.59
   0   7  17    5.51    0.56
   0  -7 -17    6.22    0.63
   0  -7  17    6.72    0.76
   0  -7  17    6.78    0.56
   0  -7  17    6.63    0.51
   0  -7  17    6.12    0.62
   0   7  17    7.04    0.75
   0   7  17    6.09    0.51
   0   7  17    6.44    0.64
   0   7  17    5.35    0.59
   0  -7  18    0.14    0.24
   0   7  18   -0.14    0.23
   0  -7 -18   -0.10    0.26
   0  -7  18   -0.63    0.35
   0  -7  18   -0.07    0.35
   0  -7  18    0.05    0.23
   0  -7  18    0.20    0.24
   0  -7  18    0.08    0.22
   0  -7 -18   -0.05    0.24
   0   7  18    0.43    0.42
   0  -7  18   -0.05    0.33
   0   7  18    0.13    0.24
   0   7  18   -0.05    0.28
   0   7  18   -0.07    0.41
   0  -7  19    0.89    0.25
   0   7  19    0.69    0.23
   0  -7  19    0.56    0.33
   0  -7  19    0.59    0.36
   0   7  19    1.27    0.40
   0  -7  19    1.27    0.24
   0  -7  19    0.51    0.21
   0   7  19    0.95    0.38
   0  -7  19    1.11    0.32
   0   7  19    0.68    0.27
   0   7  19    1.35    0.41
   0  -7  20    0.06    0.26
   0   7  20    0.26    0.29
   0   7  20    0.26    0.30
   0  -7  20    0.14    0.29
   0  -7 -20    0.48    0.27
   0   7  20    0.04    0.31
   0   7 -21    0.27    0.22
   0   7  21    0.04    0.24
   0  -7 -21   -0.03    0.24
   0  -7  21    0.26    0.22
   0   7  21    0.24    0.26
   0   7  21   -0.12    0.25
   0   7  21   -0.07    0.23
   0  -7 -21    0.03    0.19
   0  -7  21   -0.07    0.22
   0  -7  22    8.49    0.50
   0  -7 -22    8.05    0.48
   0   7 -22    8.28    0.46
   0   7  22    7.85    0.48
   0  -7  22    8.52    0.53
   0   7  22    6.76    0.48
   0  -7  22    7.21    0.40
   0   7  22    8.33    0.51
   0   7  22    9.02    0.47
   0  -7  22    8.69    0.52
   0  -7  22    7.31    0.47
   0   8   0  258.31    9.78
   0  -8   0  260.64    9.86
   0   8  -1  116.20    4.88
   0  -8  -1  114.02    4.28
   0   8   1  121.12    4.94
   0  -8  -1  118.91    4.96
   0  -8   1  123.57    5.02
   0   8  -2  109.06    4.71
   0   8   2  115.17    4.83
   0  -8  -2  116.79    4.20
   0  -8   2  119.46    4.92
   0   8   2  103.19    4.35
   0   8   3    5.24    0.78
   0  -8  -3    3.99    0.40
   0  -8   3    4.61    0.71
   0  -8   3    4.39    0.45
   0   8   3    4.70    0.53
   0   8   4   61.37    3.10
   0   8   4   63.57    2.80
   0  -8   4   65.68    3.26
   0  -8   4   61.01    2.53
   0   8   5    1.69    0.54
   0  -8   5    1.91    0.31
   0   8   5    2.75    0.47
   0  -8   5    3.09    0.39
   0  -8   5    2.50    0.64
   0  -8   6  514.72   18.03
   0  -8   6  504.76   19.12
   0   8   6  506.69   18.53
   0  -8   6  532.35   18.13
   0  -8   7  342.01   13.27
   0  -8   7  386.87   13.00
   0   8   7  366.75   13.55
   0  -8   7  364.86   14.18
   0  -8   8   66.94    2.65
   0   8   8   62.66    3.42
   0  -8   8   56.46    2.92
   0   8   8   69.58    3.22
   0  -8   8   59.75    3.57
   0   8   9  130.12    5.37
   0  -8   9  122.08    4.43
   0  -8   9  120.57    5.90
   0  -8   9  117.44    5.15
   0   8   9  126.00    5.64
   0  -8   9  120.26    4.57
   0  -8  -9  123.58    4.64
   0   8   9  120.18    4.62
   0   8   9  118.93    4.76
   0   8  10   32.66    1.59
   0  -8 -10   31.49    1.56
   0   8  10   35.63    1.59
   0  -8  10   32.19    1.41
   0   8  10   32.86    2.14
   0  -8  10   32.74    1.56
   0  -8  10   34.08    1.53
   0   8  10   32.90    1.59
   0   8  10   31.53    1.58
   0  -8 -10   31.54    1.57
   0   8  10   33.04    1.38
   0  -8  10   30.39    2.01
   0   8  10   31.94    2.31
   0   8  11    0.05    0.30
   0  -8 -11    0.42    0.24
   0   8  11    0.10    0.27
   0   8  11    0.37    0.36
   0  -8  11    0.25    0.19
   0  -8  11    0.06    0.22
   0   8  11    0.60    0.46
   0  -8  11    0.51    0.30
   0  -8  11    0.67    0.25
   0   8  11    0.68    0.35
   0   8  11    0.16    0.33
   0   8  11    0.20    0.19
   0  -8 -11    0.22    0.25
   0   8  11    0.55    0.50
   0  -8  11    0.26    0.19
   0   8 -11    1.04    0.49
   0  -8  11    0.58    0.40
   0   8  12   55.67    2.45
   0  -8  12   56.34    2.45
   0   8  12   57.81    2.52
   0   8  12   57.22    2.54
   0  -8  12   56.56    2.24
   0   8  12   57.94    3.23
   0  -8  12   58.48    2.35
   0  -8  12   54.41    2.41
   0   8  12   53.58    2.47
   0  -8  12   55.86    2.34
   0   8  12   52.12    2.42
   0   8  12   56.25    2.21
   0  -8  12   53.04    2.29
   0   8  12   59.85    3.48
   0  -8  13   63.08    2.62
   0   8  13   70.06    3.89
   0   8  13   63.33    2.75
   0  -8  13   66.34    2.77
   0  -8  13   62.85    2.70
   0  -8  13   67.88    2.93
   0   8  13   63.84    2.85
   0   8  13   65.60    3.58
   0  -8  13   65.30    3.38
   0  -8  13   63.34    2.64
   0  -8  13   65.21    2.54
   0  -8  13   64.23    2.74
   0  -8  13   60.18    2.62
   0   8  13   66.21    2.84
   0   8  13   62.91    2.50
   0   8  13   65.15    2.76
   0   8  13   65.25    2.83
   0   8  14   35.35    2.56
   0  -8  14   32.24    1.52
   0   8  14   33.11    1.64
   0  -8  14   34.92    1.64
   0  -8  14   32.39    1.56
   0  -8  14   34.26    1.78
   0   8  14   31.14    1.72
   0  -8  14   32.72    1.43
   0  -8  14   27.91    2.05
   0   8  14   34.72    2.41
   0  -8  14   28.55    1.48
   0  -8  14   30.45    1.60
   0  -8  14   30.50    1.48
   0   8  14   31.62    1.40
   0   8  14   28.67    1.58
   0  -8 -14   34.93    1.76
   0   8  14   30.17    1.66
   0   8  15  234.84    9.89
   0  -8  15  224.43    8.44
   0  -8 -15  246.41    8.71
   0  -8  15  235.09    8.55
   0   8  15  226.29    8.55
   0  -8  15  220.35    8.45
   0  -8 -15  243.75    8.62
   0  -8  15  249.12    8.83
   0   8  15  234.80    8.73
   0  -8  15  233.77    8.34
   0   8  15  235.05    9.71
   0  -8  15  227.41    8.43
   0  -8  15  237.33    8.58
   0   8  15  237.65    8.32
   0  -8 -15  244.77    8.69
   0   8  15  233.79    8.62
   0  -8  16   87.88    3.62
   0  -8 -16   93.59    3.75
   0  -8  16  100.53    4.00
   0  -8  16   90.17    3.61
   0   8  16   90.39    4.68
   0  -8  16   95.18    3.54
   0  -8 -16   96.10    3.84
   0  -8  16   88.32    3.66
   0  -8  16   96.41    3.84
   0   8  16   90.38    3.71
   0  -8  16   95.53    3.76
   0   8  16   95.00    3.53
   0   8  16   96.54    3.83
   0   8  16   95.99    3.78
   0  -8 -16   94.62    3.81
   0  -8  17    9.57    0.69
   0  -8 -17   13.52    0.88
   0   8  17    9.61    0.74
   0  -8  17   10.10    0.81
   0  -8 -17   10.64    0.76
   0  -8  17   11.53    0.93
   0  -8  17   12.17    0.69
   0  -8  17   10.35    0.68
   0  -8  17   10.60    0.79
   0   8  17   12.07    0.95
   0   8  17    9.16    0.77
   0   8  17   11.64    0.67
   0   8  17   11.91    0.83
   0  -8  18    8.80    0.70
   0  -8 -18    6.02    0.59
   0  -8  18    9.09    0.80
   0  -8  18    7.37    0.62
   0  -8  18    8.18    0.52
   0   8  18    8.87    0.75
   0  -8 -18    8.60    0.65
   0   8  18    6.96    0.61
   0   8  18    7.07    0.51
   0   8  18    6.95    0.73
   0  -8  19    4.93    0.56
   0   8  19    3.85    0.53
   0  -8  19    5.84    0.53
   0  -8 -19    4.66    0.43
   0   8  19    5.50    0.58
   0   8  19    5.01    0.44
   0   8  19    5.22    0.56
   0   8  20    0.55    0.28
   0   8 -20    0.36    0.23
   0  -8  20    0.34    0.28
   0   8  20    0.50    0.26
   0  -8 -20    0.57    0.26
   0   8  20    0.49    0.29
   0  -8  20    0.71    0.25
   0  -8  21   69.75    2.60
   0  -8  21   68.28    2.68
   0  -8 -21   71.84    2.64
   0   8 -21   68.95    2.55
   0   8  21   69.67    2.66
   0   8  21   68.00    2.64
   0   8  21   67.17    2.64
   0  -8  21   62.75    2.48
   0  -8  21   65.32    2.65
   0   8  21   68.43    2.59
   0  -8 -21   69.50    2.59
   0   8  22    0.09    0.15
   0  -8 -22   -0.08    0.14
   0   8  22    0.04    0.13
   0  -8  22   -0.02    0.12
   0  -8  22   -0.09    0.12
   0  -9   0   -0.12    0.40
   0   9   0   -0.11    0.38
   0  -9  -1    8.27    0.94
   0  -9   1    5.86    0.83
   0   9  -1    7.39    0.87
   0   9   1    7.43    0.89
   0  -9   2   91.72    4.31
   0   9  -2   87.10    4.10
   0   9   2   99.10    4.30
   0  -9   3  898.87   31.21
   0   9   3  850.17   31.40
   0  -9   3  964.31   32.21
   0   9   3  972.99   32.08
   0  -9  -3  899.30   31.19
   0  -9   4  137.81    5.12
   0  -9   4  150.33    6.10
   0   9   4  134.22    5.37
   0  -9  -4  127.24    5.10
   0   9   4  143.19    5.88
   0  -9   4  134.78    4.99
   0   9   5   91.66    3.97
   0  -9   5   93.05    3.66
   0  -9   5   99.81    4.67
   0  -9   5   91.07    3.56
   0   9   5   93.52    4.40
   0  -9   6    3.08    0.76
   0   9   6    2.24    0.51
   0  -9   6    3.76    0.49
   0  -9   6    3.27    0.40
   0  -9   7    0.06    0.29
   0   9   7    0.21    0.31
   0  -9   7   -0.19    0.43
   0  -9   7    0.61    0.23
   0   9   7    0.06    0.36
   0  -9   7    0.20    0.25
   0   9   7    0.06    0.29
   0  -9  -7    0.05    0.22
   0  -9   7   -0.05    0.26
   0  -9   8  106.73    4.22
   0  -9   8  107.90    5.44
   0   9   8  107.92    4.81
   0  -9   8  109.45    4.01
   0  -9   8  115.15    4.27
   0   9   8  103.43    4.33
   0   9   8  109.43    4.32
   0  -9   8  105.58    4.13
   0  -9  -8  108.86    4.22
   0  -9   8  114.22    4.25
   0   9   9   80.16    4.18
   0  -9   9   76.49    3.19
   0  -9   9   81.42    2.97
   0   9   9   83.98    3.86
   0  -9   9   81.92    4.46
   0  -9   9   83.77    3.22
   0   9   9   74.93    3.28
   0   9   9   74.81    3.11
   0  -9   9   76.43    3.08
   0  -9   9   77.34    3.04
   0  -9  -9   77.34    3.16
   0  -9  -9   78.39    3.17
   0   9   9   74.66    3.09
   0   9  -9   71.95    3.14
   0   9  10    0.56    0.60
   0   9  10    0.54    0.33
   0  -9  10    0.35    0.29
   0  -9  10    0.25    0.27
   0   9  10   -0.14    0.41
   0  -9  10    0.23    0.55
   0  -9  10    0.94    0.29
   0  -9  10    0.47    0.24
   0  -9  10    0.16    0.21
   0   9  10    0.43    0.28
   0   9  10    0.17    0.34
   0  -9 -10    0.11    0.28
   0  -9 -10    0.28    0.26
   0   9 -10    0.28    0.32
   0   9  10    0.25    0.26
   0   9  11    2.76    0.77
   0   9  11    1.36    0.36
   0  -9  11    1.33    0.37
   0  -9  11    1.35    0.39
   0   9  11    1.65    0.43
   0   9  11    2.60    0.63
   0  -9  11    3.04    0.39
   0   9 -11    1.14    0.56
   0  -9  11    1.54    0.34
   0   9  11    1.34    0.37
   0   9  11    0.88    0.38
   0  -9 -11    1.55    0.39
   0  -9 -11    1.33    0.34
   0   9  11    1.81    0.40
   0   9  12  190.68    8.45
   0   9  12  196.65    7.18
   0  -9  12  197.06    7.21
   0  -9  12  202.51    7.33
   0   9  12  197.40    7.27
   0   9  12  199.01    8.14
   0  -9  12  202.32    6.95
   0  -9  12  179.67    7.04
   0  -9  12  193.89    7.14
   0   9  12  188.47    7.20
   0   9  12  190.80    6.87
   0   9  12  193.56    7.19
   0   9  12  189.31    7.24
   0  -9 -12  186.58    7.13
   0   9  13   49.82    3.28
   0   9  13   52.19    2.33
   0  -9  13   53.13    2.36
   0  -9  13   52.05    2.45
   0  -9  13   48.89    2.28
   0   9  13   54.78    2.45
   0   9  13   51.49    3.08
   0  -9  13   49.55    2.15
   0  -9  13   51.57    2.13
   0   9  13   52.41    2.39
   0  -9  13   51.55    2.21
   0   9  13   53.27    2.35
   0   9  13   50.59    2.06
   0   9  13   51.31    2.38
   0   9  14   14.26    1.63
   0  -9  14   16.28    1.03
   0  -9  14   15.33    1.01
   0   9  14   13.30    0.95
   0  -9  14   16.45    1.13
   0  -9  14   13.40    0.92
   0   9  14   17.17    1.16
   0  -9  14   16.95    0.90
   0   9  14   11.02    1.40
   0  -9  14   16.33    0.88
   0  -9  14   14.31    0.88
   0   9  14   14.92    1.03
   0   9  14   13.94    0.78
   0  -9 -14   14.25    1.07
   0   9  14   14.19    1.03
   0   9  15    4.29    0.89
   0  -9 -15    5.29    0.63
   0   9  15    4.05    0.53
   0  -9  15    4.30    0.55
   0  -9  15    5.06    0.57
   0   9  15    4.13    0.61
   0  -9 -15    4.36    0.56
   0  -9  15    4.42    0.48
   0  -9  15    5.86    0.68
   0   9  15    4.76    0.42
   0   9  15    3.42    0.53
   0  -9 -15    4.59    0.58
   0   9  15    3.84    0.83
   0  -9  15    5.10    0.48
   0  -9  16    0.77    0.35
   0   9  16    0.86    0.31
   0  -9 -16    1.03    0.39
   0  -9  16    0.76    0.28
   0  -9  16    0.34    0.26
   0  -9  16    0.97    0.42
   0  -9 -16    0.64    0.32
   0   9  16    0.68    0.36
   0   9  16    1.49    0.28
   0  -9 -16    1.05    0.35
   0   9  16    1.19    0.40
   0  -9 -17    3.72    0.46
   0  -9  17    3.87    0.57
   0  -9  17    4.89    0.53
   0  -9 -17    5.48    0.57
   0   9  17    4.97    0.58
   0   9  17    4.29    0.38
   0   9  17    4.61    0.53
   0   9  17    4.48    0.51
   0   9 -18    1.79    0.34
   0  -9  18    1.85    0.42
   0  -9  18    1.99    0.36
   0  -9 -18    1.29    0.30
   0  -9  18    1.36    0.35
   0   9  18    1.64    0.41
   0  -9 -18    2.50    0.38
   0   9  18    2.30    0.36
   0   9  18    1.92    0.43
   0  -9  19    8.42    0.69
   0   9 -19    9.18    0.60
   0   9  19    9.64    0.71
   0  -9  19    8.54    0.61
   0  -9 -19    8.42    0.58
   0  -9  19    8.96    0.56
   0   9  19    9.86    0.71
   0   9  19    7.36    0.53
   0   9  19    9.52    0.71
   0  -9  20   20.62    0.94
   0   9  20   17.57    0.97
   0   9 -20   18.92    0.89
   0  -9  20   20.51    1.03
   0   9  20   18.66    0.98
   0  -9  20   17.41    0.83
   0  -9  20   18.26    0.99
   0  -9 -20   21.05    1.01
   0   9  20   19.70    0.98
   0  -9  21   11.24    0.57
   0  -9 -21   13.39    0.66
   0   9  21   13.43    0.68
   0   9  21   11.22    0.62
   0   9  21   12.48    0.62
   0  -9 -21   10.85    0.60
   0  -9  21   11.98    0.65
   0   9  21   10.12    0.60
   0 -10   0   -0.14    0.45
   0  10   0    0.53    0.50
   0 -10   1   26.90    1.96
   0 -10  -1   31.10    2.03
   0  10  -1   26.18    1.88
   0  10   1   27.24    1.94
   0 -10   2   61.59    2.69
   0 -10   2   66.83    3.46
   0 -10  -2   67.24    3.42
   0  10   2   63.49    3.36
   0  10  -2   65.20    3.29
   0 -10   3    3.73    0.47
   0 -10   3    2.85    0.68
   0  10   3    4.73    0.85
   0 -10   4  305.05   11.37
   0 -10   4  296.39   10.23
   0  10   4  261.88   10.40
   0  10   4  281.29   11.11
   0 -10   4  279.37   10.06
   0 -10  -5  213.37    7.73
   0 -10   5  205.80    8.92
   0 -10   5  214.89    7.85
   0  10   5  200.57    8.10
   0  10   5  206.89    7.83
   0  10   5  215.08    7.81
   0 -10  -5  220.58    7.76
   0  10   5  214.80    8.78
   0 -10   5  214.31    7.72
   0 -10  -6    1.98    0.36
   0  10   6    1.13    0.40
   0 -10   6    1.92    0.64
   0 -10   6    1.75    0.41
   0 -10   6    2.25    0.38
   0  10   6    2.51    0.49
   0  10   6    2.00    0.42
   0 -10   6    1.75    0.31
   0 -10  -6    2.13    0.37
   0 -10  -6    0.81    0.30
   0 -10   6    1.29    0.32
   0 -10  -6    2.13    0.40
   0  10   6    1.31    0.67
   0 -10   7  206.01    7.19
   0 -10   7  182.76    7.10
   0 -10   7  210.56    6.98
   0  10   7  183.20    7.67
   0 -10   7  209.18    8.65
   0 -10   7  205.24    7.31
   0 -10   7  200.23    7.22
   0  10   7  183.81    7.24
   0  10   7  186.99    7.27
   0 -10   7  191.61    7.09
   0  10   7  201.52    7.07
   0 -10   7  191.76    7.07
   0 -10  -7  200.05    7.19
   0 -10  -7  181.87    7.15
   0 -10  -7  184.14    7.12
   0 -10   8   57.75    2.40
   0 -10   8   51.78    2.32
   0 -10   8   54.01    3.51
   0 -10   8   59.36    2.20
   0  10   8   56.09    2.90
   0  10   8   47.91    2.42
   0  10   8   52.16    2.47
   0 -10   8   56.30    2.41
   0  10   8   51.84    2.26
   0 -10   8   55.77    2.28
   0 -10   8   51.71    2.28
   0 -10  -8   52.38    2.35
   0  10   8   49.99    2.26
   0  10   9    0.96    0.62
   0 -10   9    0.66    0.29
   0 -10   9    0.51    0.26
   0 -10   9    0.24    0.55
   0  10   9    0.67    0.46
   0  10   9    0.29    0.43
   0 -10   9    1.60    0.35
   0 -10   9    0.27    0.22
   0  10   9    0.30    0.29
   0 -10   9    0.65    0.27
   0 -10  -9    0.18    0.26
   0  10   9    0.55    0.30
   0 -10  -9    0.30    0.26
   0  10  10   40.94    2.80
   0 -10  10   36.86    1.87
   0  10  10   39.75    1.86
   0 -10  10   37.27    1.87
   0 -10  10   34.53    2.89
   0 -10  10   43.06    1.70
   0  10  10   38.27    2.42
   0 -10  10   37.42    1.74
   0  10  10   41.49    1.86
   0 -10  10   38.80    1.79
   0  10  10   36.80    1.85
   0 -10 -10   36.76    1.85
   0  10  10   37.17    1.78
   0 -10 -10   38.99    1.88
   0  10  11  190.84    8.74
   0 -10  11  209.48    7.56
   0  10  11  200.82    7.48
   0 -10  11  205.34    7.59
   0  10  11  212.68    7.58
   0  10  11  199.76    8.33
   0  10 -11  194.22    8.49
   0 -10  11  212.26    7.28
   0 -10  11  199.95    7.40
   0  10  11  198.01    7.47
   0 -10  11  189.02    7.31
   0  10  11  206.54    7.52
   0 -10 -11  196.89    7.51
   0  10  11  203.48    7.42
   0 -10 -11  200.04    7.50
   0  10  12    0.64    0.56
   0 -10  12    1.02    0.31
   0 -10  12    1.31    0.38
   0  10  12    1.06    0.38
   0 -10  12    0.86    0.39
   0  10  12    0.41    0.41
   0 -10  12    1.06    0.34
   0  10  12    0.81    0.57
   0  10  12    0.94    0.37
   0  10  12    0.87    0.39
   0  10  12    1.30    0.43
   0 -10 -12    0.67    0.32
   0  10  13   39.81    2.91
   0 -10  13   40.09    1.93
   0 -10  13   46.15    2.13
   0  10  13   40.35    2.05
   0 -10  13   42.99    2.02
   0  10  13   37.23    1.91
   0 -10  13   38.16    1.89
   0 -10  13   46.37    1.82
   0  10  13   36.57    2.54
   0  10  13   42.58    1.99
   0  10  13   40.12    2.01
   0  10  14    0.21    0.46
   0 -10  14    0.43    0.33
   0 -10  14    0.22    0.29
   0  10  14    0.11    0.31
   0  10  14    0.21    0.37
   0 -10  14    0.22    0.31
   0 -10  14    0.33    0.31
   0  10  14   -0.17    0.39
   0 -10  14    0.41    0.28
   0  10  14   -0.06    0.37
   0  10  14    0.17    0.20
   0 -10 -14    0.37    0.37
   0  10  14    0.38    0.37
   0 -10  15    6.99    0.70
   0 -10  15    5.90    0.56
   0  10 -15    6.60    0.58
   0  10  15    7.10    0.62
   0 -10  15    5.76    0.59
   0 -10  15    7.38    0.63
   0  10  15    6.19    0.70
   0  10  15    6.14    0.45
   0  10  15    8.15    0.72
   0 -10 -15    7.62    0.71
   0 -10 -16    2.90    0.45
   0 -10  16    2.58    0.49
   0  10 -16    2.65    0.40
   0 -10  16    2.34    0.37
   0 -10  16    2.00    0.36
   0 -10 -16    2.53    0.46
   0  10  16    3.19    0.31
   0 -10 -16    1.83    0.41
   0  10  16    3.02    0.47
   0 -10  17   16.97    1.08
   0  10 -17   16.48    0.93
   0 -10 -17   15.77    0.97
   0 -10  17   17.31    0.98
   0 -10 -17   18.98    1.07
   0  10  17   17.29    1.07
   0 -10  17   16.75    0.90
   0  10  17   16.86    1.00
   0  10  17   17.75    0.98
   0 -10 -17   17.54    0.99
   0 -10  18    1.91    0.37
   0 -10 -18    1.36    0.28
   0  10 -18    2.27    0.33
   0 -10  18    1.80    0.34
   0 -10 -18    2.11    0.34
   0 -10  18    1.73    0.31
   0  10  18    1.53    0.36
   0 -10 -18    2.47    0.35
   0 -10  18    1.96    0.27
   0  10  18    2.03    0.31
   0  10  18    1.63    0.39
   0 -10  19    0.27    0.17
   0 -10  19   -0.04    0.23
   0  10 -19    0.21    0.17
   0  10  19    0.29    0.25
   0  10  19    0.70    0.25
   0 -10 -19    0.44    0.20
   0  10  19    0.08    0.26
   0 -10  19    0.25    0.24
   0 -10  20    0.44    0.21
   0  10  20    0.98    0.29
   0  10  20    0.45    0.20
   0 -10  20    0.60    0.15
   0  10 -20    0.76    0.18
   0  10  20    0.65    0.24
   0 -10 -20    0.94    0.24
   0 -10  20    0.66    0.23
   0 -10 -21    0.42    0.15
   0  10  21    0.82    0.18
   0 -10  21    0.67    0.15
   0 -10  21    0.64    0.15
   0 -11   0   -0.16    0.38
   0  11   0    0.15    0.28
   0 -11   0   -0.05    0.23
   0 -11   0   -0.14    0.19
   0 -11   0    0.15    0.22
   0  11   0   -0.15    0.49
   0 -11  -1   93.73    4.67
   0 -11   1   98.64    4.76
   0 -11   1  101.39    3.84
   0 -11  -1   93.93    3.79
   0  11   1   98.24    3.80
   0 -11  -1   94.12    3.74
   0 -11   1   96.41    3.75
   0 -11   1   98.75    3.80
   0 -11  -1   94.16    3.78
   0  11   1   92.68    4.62
   0  11  -1   99.94    4.64
   0  11   2   -0.63    0.54
   0 -11  -2    0.05    0.22
   0 -11  -2   -0.16    0.42
   0 -11   2    0.17    0.38
   0 -11   2   -0.06    0.30
   0 -11  -2   -0.05    0.25
   0  11   2   -0.05    0.31
   0 -11   2    0.17    0.23
   0 -11  -2   -0.05    0.22
   0 -11  -2    0.27    0.22
   0 -11  -2   -0.05    0.21
   0  11   3   97.81    4.82
   0 -11   3  100.15    3.88
   0 -11  -3   98.06    3.87
   0 -11  -3  102.08    4.86
   0 -11   3  103.03    4.97
   0 -11   3  100.69    3.98
   0 -11   3   99.03    3.91
   0  11   3   99.65    3.92
   0 -11  -3   96.62    3.82
   0 -11   3   93.32    3.81
   0 -11  -3   99.01    3.91
   0 -11  -3  101.45    3.87
   0  11   4   25.39    2.02
   0 -11   4   26.27    1.32
   0 -11  -4   25.36    1.33
   0 -11  -4   28.81    2.10
   0 -11   4   26.14    1.44
   0 -11   4   25.68    2.09
   0  11   4   23.64    1.36
   0 -11   4   25.76    1.37
   0 -11   4   27.14    1.32
   0  11  -4   26.30    1.34
   0 -11  -4   23.94    1.35
   0 -11  -4   25.49    1.33
   0 -11  -5   11.91    0.84
   0 -11   5   11.86    1.43
   0 -11   5   14.78    0.98
   0  11   5   12.72    0.94
   0  11   5   13.29    0.97
   0 -11   5   12.64    0.83
   0 -11  -5   13.05    0.91
   0  11  -5   12.23    0.85
   0 -11  -5   14.13    0.90
   0  11   5   12.53    1.42
   0 -11   5   13.74    0.88
   0 -11  -6   76.55    3.14
   0  11   6   70.11    3.49
   0 -11   6   70.96    4.23
   0 -11   6   76.40    3.26
   0 -11   6   74.55    3.01
   0  11   6   77.05    3.28
   0  11   6   80.60    3.27
   0 -11   6   74.52    3.18
   0 -11   6   76.18    3.09
   0  11   6   76.32    3.00
   0 -11  -6   78.39    3.17
   0  11  -6   78.76    3.15
   0 -11  -6   72.89    3.17
   0 -11   6   79.64    3.16
   0  11   6   80.28    4.19
   0 -11  -7   40.01    1.95
   0 -11   7   43.93    2.10
   0  11   7   40.68    2.36
   0 -11   7   44.73    3.10
   0 -11   7   42.66    1.86
   0 -11   7   43.63    2.04
   0  11   7   41.43    2.07
   0  11   7   43.01    2.12
   0  11   7   43.53    1.88
   0 -11   7   39.99    1.89
   0 -11  -7   44.09    2.01
   0 -11  -7   41.68    2.01
   0 -11   7   43.70    1.99
   0 -11   8    0.68    0.37
   0 -11   8    0.33    0.26
   0  11   8    0.88    0.42
   0 -11   8    0.48    0.63
   0  11   8    0.38    0.45
   0 -11   8    0.59    0.34
   0  11   8    0.29    0.42
   0  11   8    0.29    0.27
   0 -11   8    0.25    0.27
   0 -11  -8    0.06    0.30
   0  11   8   -0.05    0.28
   0 -11   9  157.75    6.09
   0  11   9  154.50    6.74
   0 -11   9  162.84    7.76
   0 -11   9  164.65    6.18
   0  11   9  165.09    6.31
   0  11   9  161.24    6.26
   0 -11   9  158.97    6.01
   0  11   9  157.79    6.02
   0 -11  -9  166.54    6.16
   0 -11  -9  171.64    6.19
   0  11   9  158.26    6.00
   0  11  10    4.71    1.04
   0  11  10    4.33    0.55
   0 -11  10    5.12    0.62
   0 -11  10    4.27    0.53
   0 -11  10    2.64    0.86
   0  11  10    6.35    0.88
   0 -11  10    4.31    0.47
   0  11  10    4.66    0.55
   0  11  10    4.30    0.59
   0 -11 -10    3.82    0.53
   0 -11 -10    3.64    0.52
   0  11  10    5.34    0.54
   0  11  11   30.19    2.49
   0 -11  11   31.92    1.70
   0  11  11   31.67    1.63
   0 -11  11   33.95    1.70
   0 -11  11   34.44    1.62
   0  11  11   33.37    1.70
   0  11  11   27.70    2.09
   0  11  11   31.59    1.62
   0 -11  11   28.86    1.50
   0  11  11   32.93    1.70
   0 -11 -11   34.01    1.71
   0 -11 -11   33.14    1.69
   0  11  11   32.82    1.58
   0  11  12   39.60    2.93
   0  11  12   42.39    1.97
   0 -11  12   40.26    2.00
   0 -11  12   40.42    1.87
   0 -11  12   39.80    2.00
   0  11  12   42.75    2.06
   0  11  12   41.14    2.57
   0 -11  12   39.08    1.80
   0  11  12   44.82    2.00
   0  11  12   41.66    2.00
   0  11  12   40.16    2.02
   0 -11 -12   41.45    1.97
   0  11  13  105.62    5.75
   0  11  13  119.52    4.60
   0 -11  13  120.85    4.68
   0 -11  13  119.09    4.62
   0 -11  13  118.98    4.49
   0  11 -13  119.54    4.49
   0 -11  13  118.04    4.71
   0  11  13  124.95    4.74
   0  11  13  110.92    5.38
   0 -11  13  111.16    4.44
   0  11  13  118.73    4.64
   0  11  13  122.99    4.70
   0 -11  14    0.07    0.31
   0 -11  14    0.33    0.29
   0  11 -14    0.18    0.26
   0  11  14   -0.07    0.37
   0 -11  14    0.79    0.36
   0  11  14    0.16    0.27
   0 -11  14    0.50    0.25
   0  11  14    0.11    0.35
   0  11  14    0.18    0.36
   0 -11 -14    0.07    0.39
   0  11  15    8.81    0.75
   0 -11  15    7.33    0.55
   0  11 -15    6.63    0.57
   0 -11 -15    7.97    0.70
   0 -11  15    6.75    0.59
   0 -11  15    6.08    0.64
   0 -11  15    7.25    0.63
   0 -11  15    7.15    0.58
   0 -11 -15    6.76    0.69
   0  11  15    6.21    0.61
   0  11  16   11.27    0.80
   0 -11  16    9.30    0.61
   0 -11 -16   10.77    0.77
   0 -11  16   10.19    0.79
   0  11 -16    9.66    0.66
   0  11  16   10.36    0.73
   0 -11 -16    9.35    0.75
   0 -11  16   10.45    0.70
   0 -11  16    9.70    0.66
   0 -11 -16   10.02    0.78
   0 -11  17    7.37    0.63
   0 -11 -17    7.63    0.59
   0 -11  17    6.90    0.60
   0  11 -17    6.62    0.49
   0 -11 -17    7.08    0.61
   0 -11  17    6.56    0.50
   0  11  17    7.15    0.60
   0  11  17    6.93    0.57
   0  11  17    6.06    0.51
   0 -11 -17    5.54    0.52
   0 -11  18    0.51    0.27
   0 -11  18    0.21    0.17
   0 -11 -18    0.35    0.23
   0 -11 -18    0.31    0.20
   0 -11  18    0.27    0.22
   0  11  18    0.17    0.23
   0  11  18    0.50    0.25
   0 -11 -18    0.50    0.26
   0  11 -18    0.48    0.25
   0  11  18    0.41    0.22
   0  11  18    0.27    0.30
   0 -11  19   26.18    1.16
   0  11  19   23.35    1.12
   0 -11 -19   22.97    1.05
   0  11 -19   22.29    1.01
   0 -11  19   24.03    1.12
   0  11  20   19.62    0.95
   0 -11  20   20.99    0.94
   0 -11  20   21.06    0.92
   0 -11  20   19.97    0.93
   0  11  20   19.82    0.89
   0 -11 -20   21.48    0.94
   0 -12   0   10.66    0.76
   0 -12   0    7.84    1.15
   0 -12   0    8.22    0.72
   0  12   0    8.67    0.73
   0 -12   0    7.36    0.66
   0  12   0    6.84    1.07
   0 -12   0    8.48    0.68
   0 -12   1   14.45    0.97
   0 -12  -1   15.59    0.99
   0 -12  -1   15.86    1.58
   0 -12   1   12.97    1.55
   0  12  -1   16.28    1.02
   0  12   1   15.83    1.03
   0 -12  -1   16.37    1.02
   0 -12   1   17.33    1.05
   0 -12   1   15.73    0.97
   0 -12  -1   15.53    0.97
   0 -12   1   14.79    0.94
   0  12   1   16.22    1.58
   0  12   2    1.61    0.63
   0 -12  -2    3.13    0.46
   0 -12  -2    3.12    0.78
   0 -12   2    0.98    0.55
   0 -12   2    3.05    0.53
   0 -12  -2    2.32    0.41
   0  12   2    3.44    0.52
   0 -12   2    2.61    0.44
   0 -12  -2    3.05    0.42
   0 -12  -2    2.59    0.44
   0  12  -2    2.53    0.43
   0 -12  -2    3.93    0.47
   0  12   3    1.29    0.71
   0 -12  -3    0.94    0.34
   0 -12   3    0.98    0.33
   0 -12   3    1.61    0.42
   0 -12  -3    0.92    0.48
   0 -12   3    2.24    0.72
   0  12   3    0.56    0.36
   0 -12   3    1.26    0.38
   0 -12   3    0.92    0.31
   0  12  -3    0.75    0.33
   0 -12  -3    1.81    0.38
   0 -12   3    1.37    0.31
   0 -12  -3    1.13    0.31
   0  12   4   29.33    2.25
   0 -12   4   25.34    1.39
   0 -12  -4   24.37    1.40
   0 -12   4   27.11    1.43
   0 -12   4   27.60    2.31
   0 -12  -4   31.79    2.31
   0 -12   4   25.69    1.51
   0  12   4   28.20    1.53
   0 -12   4   26.84    1.47
   0 -12   4   27.46    1.41
   0  12  -4   26.69    1.43
   0 -12  -4   26.77    1.46
   0 -12  -4   25.91    1.42
   0 -12  -4   29.83    1.47
   0 -12   5   36.21    1.72
   0  12   5   33.51    2.51
   0 -12   5   35.53    1.71
   0 -12  -5   36.58    2.53
   0 -12   5   31.53    2.56
   0 -12   5   37.83    1.86
   0  12   5   34.83    1.82
   0  12   5   34.07    1.79
   0 -12   5   33.88    1.67
   0 -12  -5   33.89    1.71
   0 -12  -5   35.09    1.76
   0  12  -5   32.55    1.68
   0 -12  -5   32.36    1.68
   0  12   6    3.24    0.84
   0 -12   6    2.41    0.45
   0 -12   6    3.22    0.44
   0 -12   6    2.39    0.38
   0 -12   6    3.70    0.55
   0 -12   6    1.41    0.62
   0  12   6    3.51    0.61
   0  12   6    3.64    0.59
   0  12   6    2.97    0.39
   0 -12   6    3.20    0.44
   0 -12  -6    2.59    0.45
   0  12  -6    3.16    0.48
   0 -12  -6    4.12    0.53
   0 -12  -6    2.20    0.44
   0 -12   7   84.30    3.46
   0 -12   7   84.93    3.36
   0 -12   7   81.06    4.77
   0  12   7   86.39    3.65
   0 -12   7   88.42    3.57
   0  12   7   85.15    3.61
   0  12   7   85.37    3.34
   0 -12   7   84.93    3.43
   0 -12  -7   87.07    3.53
   0  12  -7   81.67    3.46
   0 -12  -7   78.34    3.50
   0  12   7   81.84    4.57
   0 -12   7   87.73    3.51
   0 -12   8  198.19    7.72
   0 -12   8  226.76    7.91
   0 -12   8  223.17    7.84
   0 -12   8  213.07    9.54
   0  12   8  182.56    8.25
   0 -12   8  221.75    7.95
   0  12   8  211.65    8.02
   0  12   8  209.69    7.98
   0  12   8  202.67    7.70
   0 -12   8  211.31    7.77
   0 -12  -8  212.73    7.88
   0  12  -8  207.93    7.82
   0 -12  -8  233.69    7.98
   0 -12   9   22.26    1.24
   0 -12   9   22.18    1.24
   0 -12   9   22.76    1.28
   0  12   9   20.11    1.61
   0 -12   9   24.99    2.37
   0 -12   9   21.40    1.33
   0  12   9   20.32    1.42
   0 -12   9   21.22    1.21
   0  12   9   22.61    1.22
   0 -12  -9   21.81    1.31
   0  12  -9   22.29    1.30
   0 -12  -9   24.92    1.38
   0  12  10   23.74    2.12
   0 -12  10   18.63    1.15
   0  12  10   18.79    1.16
   0 -12  10   19.50    1.24
   0 -12  10   19.72    1.15
   0 -12  10   21.07    1.19
   0 -12  10   17.45    2.02
   0  12  10   17.14    1.50
   0 -12  10   19.36    1.11
   0  12  10   18.99    1.13
   0 -12 -10   19.74    1.23
   0  12  10   20.61    1.24
   0  12 -10   18.93    1.19
   0  12  10   17.84    1.07
   0 -12 -10   18.33    1.21
   0  12  11   43.80    3.10
   0 -12  11   43.14    2.12
   0  12  11   42.83    2.03
   0 -12  11   42.24    2.06
   0 -12  11   43.96    2.01
   0  12  11   44.26    2.10
   0  12  11   39.04    2.51
   0 -12  11   43.62    1.95
   0  12  11   44.73    2.03
   0  12  11   44.17    2.10
   0  12 -11   43.95    2.07
   0 -12 -11   42.07    2.09
   0 -12 -11   46.42    2.12
   0  12  12   27.13    2.32
   0 -12  12   23.80    1.40
   0 -12  12   26.81    1.35
   0  12  12   26.99    1.48
   0  12  12   25.02    1.39
   0 -12  12   26.74    1.49
   0  12  12   25.54    1.39
   0  12  12   28.67    1.49
   0 -12 -12   26.21    1.44
   0  12  12   27.60    1.50
   0 -12  13   31.83    1.59
   0  12  13   30.16    1.58
   0 -12  13   27.78    1.52
   0 -12  13   27.94    1.40
   0 -12  13   29.33    1.52
   0 -12  13   28.89    1.57
   0  12  13   29.45    1.48
   0  12  13   28.62    1.52
   0  12 -13   31.02    1.56
   0  12  13   30.88    1.57
   0 -12  14    1.12    0.36
   0  12  14    0.54    0.35
   0 -12  14    0.71    0.32
   0 -12  14    0.86    0.33
   0 -12  14    0.94    0.33
   0  12 -14    0.56    0.35
   0  12  14    0.47    0.35
   0  12  14    1.05    0.34
   0 -12 -14    0.68    0.38
   0 -12  15   27.17    1.39
   0 -12 -15   26.46    1.39
   0 -12  15   23.62    1.26
   0  12  15   25.64    1.38
   0 -12 -15   26.06    1.40
   0  12  15   27.16    1.33
   0  12 -15   24.88    1.32
   0 -12 -15   28.88    1.46
   0 -12  15   25.61    1.33
   0 -12  16   21.76    1.18
   0 -12 -16   22.47    1.20
   0 -12 -16   23.74    1.23
   0  12  16   21.36    1.15
   0  12 -16   22.14    1.15
   0  12  16   23.55    1.20
   0 -12 -16   21.61    1.18
   0  12  16   21.43    1.10
   0 -12 -17    3.70    0.42
   0 -12 -17    3.86    0.42
   0 -12  17    3.67    0.43
   0 -12 -17    4.27    0.44
   0  12  17    3.31    0.37
   0  12 -17    3.36    0.38
   0 -12  17    3.29    0.41
   0 -12  18   10.69    0.65
   0 -12 -18    9.95    0.59
   0 -12 -18    9.42    0.56
   0 -12  18   11.20    0.65
   0 -12 -18   10.57    0.64
   0 -12  18   11.05    0.67
   0  12  18    9.23    0.53
   0  12 -18    9.73    0.56
   0  12  18   11.99    0.72
   0 -12  19    1.59    0.23
   0 -12 -19    1.08    0.19
   0 -12  19    1.40    0.22
   0  12  19    1.52    0.23
   0 -12 -19    1.27    0.25
   0 -13   0    0.06    0.27
   0 -13   0   -0.42    0.42
   0  13   0   -0.06    0.38
   0 -13   0   -0.13    0.29
   0 -13   0    0.06    0.30
   0 -13   0    0.12    0.29
   0  13   0    0.19    0.59
   0  13   1   40.77    2.73
   0 -13  -1   34.90    1.81
   0 -13   1   37.37    1.84
   0 -13  -1   35.03    2.65
   0 -13   1   37.09    1.94
   0 -13   1   36.44    2.72
   0  13  -1   37.44    1.84
   0  13   1   36.52    1.86
   0 -13  -1   35.36    1.83
   0 -13   1   37.56    1.87
   0 -13  -1   36.73    1.80
   0 -13   1   36.70    1.80
   0 -13  -1   39.39    1.89
   0 -13   1   38.52    1.81
   0  13   2    9.10    1.31
   0 -13   2    9.62    1.33
   0 -13  -2   11.67    1.41
   0 -13   2    8.44    0.83
   0 -13  -2    9.19    0.79
   0 -13   2   11.15    0.87
   0  13  -2   11.04    0.88
   0  13   2   13.29    0.94
   0 -13  -2   10.29    0.85
   0 -13   2   11.18    0.80
   0  13   3   16.19    1.75
   0 -13   3   15.76    1.07
   0 -13  -3   18.12    1.13
   0 -13   3   16.84    1.20
   0 -13  -3   17.20    1.75
   0 -13   3   15.56    1.75
   0 -13   3   17.52    1.16
   0  13   3   18.62    1.20
   0  13  -3   19.49    1.16
   0 -13  -3   20.90    1.21
   0 -13  -3   17.34    1.11
   0 -13   3   19.46    1.11
   0 -13   4    7.45    0.72
   0  13   4    6.84    1.17
   0 -13   4    8.30    0.72
   0 -13  -4    7.00    1.12
   0 -13   4    7.56    0.81
   0 -13   4    6.54    1.14
   0  13   4    8.86    0.85
   0  13   4    8.02    0.79
   0 -13   4    7.74    0.75
   0 -13   4    8.18    0.70
   0  13  -4    7.22    0.71
   0 -13  -4    7.62    0.73
   0 -13  -4    8.01    0.73
   0 -13   4    6.34    0.60
   0 -13  -4    7.54    0.69
   0 -13   4    7.80    0.66
   0  13   5   29.18    2.45
   0 -13   5   33.70    1.70
   0 -13   5   35.41    1.73
   0 -13   5   35.14    2.76
   0 -13  -5   29.51    2.42
   0 -13   5   32.06    1.79
   0  13   5   30.27    1.75
   0  13   5   33.81    1.84
   0 -13   5   34.03    1.77
   0 -13   5   31.74    1.65
   0  13  -5   33.20    1.69
   0 -13  -5   37.18    1.77
   0 -13  -5   31.55    1.73
   0 -13   5   34.51    1.64
   0 -13  -5   32.55    1.70
   0  13   6    2.18    0.79
   0 -13   6    2.98    0.53
   0 -13   6    2.97    0.46
   0 -13   6    1.76    0.78
   0 -13   6    2.54    0.54
   0 -13  -6    2.73    0.76
   0 -13   6    2.24    0.37
   0  13   6    3.23    0.63
   0  13   6    2.00    0.58
   0 -13   6    2.83    0.45
   0 -13  -6    1.93    0.45
   0 -13  -6    3.06    0.50
   0  13  -6    3.11    0.53
   0 -13  -6    3.43    0.50
   0 -13   6    2.42    0.41
   0  13   7    1.11    0.71
   0 -13   7    0.33    0.37
   0 -13   7    0.83    0.37
   0 -13   7    0.52    0.68
   0 -13  -7    0.21    0.39
   0 -13   7    0.45    0.27
   0  13   7    0.08    0.46
   0  13   7    0.58    0.45
   0 -13   7    0.59    0.35
   0 -13   7    0.90    0.34
   0  13   7    0.32    0.26
   0 -13  -7    0.28    0.36
   0  13  -7    0.13    0.33
   0 -13   7    0.47    0.27
   0 -13   8   86.74    3.39
   0 -13   8   79.78    3.29
   0 -13   8   71.86    4.58
   0 -13  -8   78.77    4.43
   0  13   8   82.59    3.48
   0  13   8   78.96    3.48
   0 -13   8   78.60    3.38
   0  13   8   73.54    3.13
   0 -13   8   72.08    3.20
   0  13  -8   81.77    3.32
   0 -13  -8   76.25    3.33
   0 -13   8   79.12    3.16
   0 -13  -8   79.41    3.38
   0 -13   9   36.37    1.74
   0 -13   9   40.31    1.95
   0  13   9   38.22    2.03
   0 -13   9   37.26    1.83
   0 -13   9   39.21    3.07
   0 -13   9   37.00    1.78
   0  13   9   34.82    1.70
   0 -13  -9   35.69    1.86
   0  13  -9   36.97    1.83
   0  13   9   38.18    1.89
   0 -13  -9   37.59    1.90
   0 -13   9   35.00    1.67
   0  13  10   44.79    3.11
   0 -13  10   39.69    1.93
   0 -13  10   45.07    2.03
   0  13  10   42.92    2.03
   0 -13  10   47.91    2.17
   0  13  10   44.19    2.03
   0  13  10   41.59    1.93
   0 -13  10   38.52    1.92
   0  13 -10   40.81    2.01
   0 -13 -10   45.64    2.12
   0  13  10   42.57    2.07
   0 -13 -10   42.43    2.08
   0 -13  11   61.11    2.72
   0  13  11   61.59    3.89
   0 -13  11   69.34    2.78
   0  13  11   66.77    2.82
   0  13  11   63.46    2.74
   0 -13  11   68.91    2.91
   0  13  11   63.56    2.69
   0 -13 -11   64.65    2.84
   0  13 -11   62.05    2.77
   0  13  11   64.47    2.81
   0 -13 -11   65.84    2.85
   0 -13  12   51.83    2.40
   0  13  12   57.75    2.49
   0 -13  12   56.20    2.38
   0 -13  12   59.02    2.55
   0  13  12   59.76    2.42
   0  13  12   56.03    2.47
   0  13 -12   57.75    2.47
   0  13  12   52.97    2.46
   0 -13 -12   52.35    2.44
   0 -13  13   14.84    0.94
   0  13  13   15.36    0.99
   0 -13  13   14.20    0.94
   0 -13  13   13.85    0.96
   0  13  13   14.96    0.97
   0  13 -13   14.68    0.96
   0  13  13   14.38    0.96
   0 -13  14   15.97    0.97
   0  13  14   16.90    1.01
   0 -13  14   16.66    1.01
   0 -13  14   18.04    1.02
   0  13  14   15.77    0.96
   0  13 -14   16.79    0.99
   0  13  14   14.33    0.93
   0 -13 -14   17.20    1.08
   0 -13  15    1.63    0.33
   0 -13  15    2.38    0.35
   0 -13 -15    2.28    0.42
   0 -13  15    1.97    0.33
   0 -13 -15    2.59    0.42
   0  13 -15    2.16    0.35
   0 -13 -15    1.98    0.41
   0  13  15    1.90    0.33
   0 -13  16    3.14    0.38
   0 -13 -16    2.90    0.41
   0 -13 -16    2.61    0.39
   0 -13  16    3.01    0.39
   0 -13 -16    2.39    0.29
   0  13 -16    2.33    0.33
   0  13  16    2.78    0.37
   0 -13 -16    2.71    0.37
   0  13  16    2.34    0.30
   0 -13 -17    6.24    0.47
   0 -13 -17    6.82    0.48
   0 -13  17    6.60    0.51
   0 -13  17    6.22    0.49
   0 -13 -17    6.20    0.52
   0  13  17    5.43    0.41
   0 -13  17    5.80    0.46
   0 -13  18   20.24    0.92
   0 -13 -18   18.71    0.90
   0 -13  18   19.02    0.86
   0 -13  18   19.60    0.91
   0 -13  18   21.12    0.96
   0  13  18   19.71    0.93
   0  13  19    1.42    0.19
   0 -13  19    1.99    0.21
   0 -13 -19    2.16    0.22
   0 -14   0   13.39    1.00
   0 -14   0   13.43    1.60
   0 -14   0   13.17    1.01
   0  14   0   14.50    1.06
   0 -14   0   14.55    1.03
   0 -14   0   14.28    0.99
   0  14   1   70.97    4.28
   0 -14  -1   77.61    3.33
   0 -14   1   80.31    3.35
   0 -14   1   74.46    4.43
   0 -14  -1   78.33    4.46
   0 -14   1   79.23    3.46
   0 -14   1   80.34    3.38
   0  14   1   79.54    3.38
   0  14  -1   77.90    3.35
   0 -14   1   73.99    3.27
   0 -14  -1   80.94    3.38
   0 -14   1   78.85    3.28
   0  14   2   11.26    1.44
   0 -14   2   11.39    1.01
   0 -14   2   13.76    1.63
   0 -14  -2   10.22    1.41
   0 -14  -2    9.92    0.83
   0  14  -2   10.34    0.91
   0 -14   2    9.57    0.85
   0  14   2   11.41    0.94
   0 -14  -2   10.89    0.91
   0 -14   2   10.39    0.83
   0 -14   3   53.22    2.33
   0 -14  -3   50.05    2.34
   0 -14  -3   51.91    3.39
   0 -14   3   48.66    3.44
   0 -14   3   53.92    2.51
   0  14   3   47.95    2.41
   0  14  -3   51.46    2.38
   0 -14   3   46.27    2.36
   0 -14  -3   52.16    2.42
   0 -14   3   51.00    2.33
   0  14   3   53.31    3.39
   0  14   4    5.07    1.08
   0 -14   4    9.14    0.80
   0 -14   4    9.44    0.80
   0 -14  -4    9.05    1.30
   0 -14   4    6.25    1.19
   0 -14   4    9.01    0.87
   0 -14   4   11.15    0.91
   0  14   4    8.55    0.86
   0  14   4    8.67    0.90
   0 -14   4    8.62    0.75
   0 -14  -4   10.57    0.87
   0 -14   4   10.16    0.78
   0 -14   4    8.48    0.69
   0 -14  -4    7.50    0.74
   0 -14   5   23.55    1.33
   0  14   5   20.01    2.03
   0 -14   5   23.03    1.32
   0 -14   5   21.23    1.19
   0 -14  -5   19.16    1.92
   0 -14   5   23.22    1.42
   0 -14   5   21.04    2.13
   0  14   5   22.77    1.43
   0  14   5   21.03    1.41
   0 -14   5   20.23    1.32
   0 -14   5   21.30    1.27
   0 -14  -5   21.61    1.31
   0  14  -5   19.49    1.25
   0 -14  -5   20.37    1.31
   0 -14   5   20.70    1.20
   0 -14  -5   21.13    1.30
   0 -14   5   23.67    1.26
   0 -14   6   12.38    0.94
   0  14   6   11.38    1.51
   0 -14   6   10.92    0.87
   0 -14   6   10.06    0.94
   0 -14   6   10.79    0.79
   0 -14   6   10.51    1.55
   0 -14  -6   11.88    1.48
   0  14   6   11.82    1.01
   0  14   6   11.29    1.02
   0 -14   6   12.33    0.90
   0  14  -6   11.38    0.89
   0 -14  -6   11.49    0.92
   0 -14  -6   10.18    0.89
   0 -14   6   11.38    0.81
   0 -14   6    8.88    0.75
   0 -14   7    0.14    0.39
   0  14   7   -0.23    0.57
   0 -14   7   -0.07    0.32
   0 -14   7    0.15    0.24
   0 -14   7   -0.27    0.44
   0 -14  -7   -0.22    0.44
   0  14   7    0.42    0.46
   0  14   7    0.41    0.48
   0 -14   7   -0.12    0.28
   0  14  -7   -0.13    0.37
   0 -14  -7   -0.07    0.34
   0 -14   7    0.11    0.25
   0 -14  -7    0.38    0.39
   0  14   8   12.22    1.60
   0  14   8   12.91    1.10
   0 -14   8   13.52    1.05
   0  14   8   15.66    1.20
   0 -14   8   12.16    1.68
   0 -14  -8   13.27    1.55
   0 -14   8   13.76    0.98
   0 -14   8   13.83    0.96
   0  14  -8   14.28    1.00
   0 -14  -8   13.33    1.01
   0 -14   8   15.22    0.91
   0 -14  -8   13.87    1.05
   0 -14   9    0.89    0.41
   0 -14   9    0.06    0.30
   0 -14   9    1.35    0.74
   0 -14   9    0.78    0.30
   0 -14  -9    0.21    0.43
   0  14   9    0.26    0.40
   0  14  -9    0.19    0.33
   0 -14  -9    0.07    0.36
   0 -14   9    0.62    0.24
   0 -14  -9    0.22    0.36
   0 -14  10    6.27    0.56
   0 -14  10    8.18    0.77
   0  14  10    7.98    0.68
   0 -14  10    6.64    0.65
   0  14  10    7.37    0.69
   0 -14  10    7.28    0.63
   0  14  10    7.58    0.59
   0  14  10    6.84    0.70
   0 -14 -10    6.74    0.71
   0  14 -10    7.91    0.70
   0 -14 -10    5.96    0.68
   0 -14  11  214.55    7.83
   0 -14  11  209.46    7.88
   0  14  11  222.40    7.93
   0  14  11  215.85    7.86
   0 -14  11  224.43    8.07
   0 -14  11  213.25    7.89
   0 -14 -11  211.39    8.00
   0  14 -11  214.62    7.92
   0  14  11  227.49    7.98
   0 -14 -11  210.78    8.00
   0 -14  12    0.04    0.24
   0 -14  12    0.36    0.23
   0 -14  12   -0.06    0.32
   0  14  12    0.47    0.32
   0 -14  12    0.25    0.28
   0 -14  12    0.20    0.26
   0  14  12    0.32    0.37
   0  14 -12    0.05    0.30
   0 -14 -12    0.22    0.28
   0  14  12    0.11    0.33
   0 -14  13    2.60    0.37
   0 -14  13    3.27    0.45
   0  14  13    2.58    0.40
   0 -14  13    2.28    0.41
   0  14  13    2.38    0.39
   0  14  13    2.39    0.41
   0  14 -13    2.06    0.38
   0 -14  13    2.38    0.39
   0 -14  14   43.97    1.86
   0 -14  14   44.27    1.92
   0 -14 -14   48.71    2.05
   0 -14  14   42.25    1.91
   0 -14  14   42.23    1.94
   0  14 -14   42.40    1.87
   0  14  14   44.15    1.86
   0 -14 -14   47.82    2.05
   0 -14 -15   25.12    1.24
   0 -14 -15   24.51    1.23
   0 -14  15   23.20    1.15
   0 -14 -15   25.14    1.15
   0 -14 -15   25.02    1.22
   0  14  15   21.71    1.05
   0 -14  15   23.58    1.21
   0 -14  15   23.57    1.10
   0 -14  16    6.25    0.43
   0 -14 -16    6.90    0.53
   0 -14 -16    7.02    0.53
   0 -14  16    7.05    0.55
   0 -14  16    6.54    0.49
   0 -14 -16    8.26    0.57
   0  14  16    7.05    0.48
   0 -14  16    7.54    0.55
   0 -14 -16    6.59    0.47
   0 -14 -17    8.66    0.50
   0 -14  17    9.12    0.55
   0 -14 -17    8.69    0.54
   0 -14  17    8.41    0.49
   0 -14  17    9.14    0.54
   0  14  17    9.21    0.56
   0 -14 -17    7.73    0.48
   0 -14 -18    2.06    0.23
   0 -14  18    1.67    0.20
   0  15   0   -0.07    0.42
   0 -15   0   -0.15    0.38
   0 -15   0   -0.24    0.59
   0 -15   0    0.30    0.36
   0 -15   0    0.20    0.33
   0  15   1   47.23    2.31
   0 -15   1   43.92    2.28
   0  15  -1   48.23    2.31
   0 -15  -1   46.62    2.27
   0 -15   1   46.36    2.27
   0 -15  -1   50.72    3.36
   0 -15   1   46.77    2.38
   0 -15   1   49.74    3.40
   0 -15  -1   50.45    2.29
   0 -15  -1   49.10    2.35
   0 -15   1   48.96    2.25
   0  15  -2    4.44    0.67
   0 -15   2    5.16    0.67
   0  15   2    5.48    0.75
   0 -15   2    5.96    0.63
   0 -15  -2    5.80    0.77
   0 -15   2    4.71    0.70
   0 -15   2    4.20    0.98
   0 -15  -2    3.96    0.94
   0 -15  -2    6.11    0.67
   0 -15  -2    6.44    0.72
   0 -15   2    5.25    0.64
   0  15   3   78.97    3.41
   0  15   3   77.86    3.35
   0  15  -3   79.68    3.31
   0 -15   3   74.61    3.31
   0 -15   3   76.45    3.21
   0 -15  -3   74.10    3.25
   0 -15   3   76.17    3.40
   0 -15   3   72.01    4.46
   0 -15  -3   72.85    4.35
   0 -15  -3   75.72    3.32
   0  15   3   72.63    4.34
   0 -15   3   76.03    3.22
   0 -15   4    4.80    0.62
   0  15   4    4.98    1.03
   0  15   4    4.25    0.64
   0  15  -4    3.85    0.62
   0 -15   4    4.21    0.62
   0  15   4    4.71    0.71
   0 -15   4    4.27    0.56
   0 -15   4    4.14    0.63
   0 -15   4    4.27    0.50
   0 -15   4    1.28    0.68
   0 -15  -4    4.55    0.97
   0 -15  -4    3.43    0.57
   0 -15   4    4.60    0.54
   0 -15  -4    4.00    0.58
   0  15   5    2.51    0.87
   0 -15   5    2.70    0.51
   0 -15   5    2.80    0.53
   0  15  -5    3.32    0.61
   0  15   5    1.91    0.54
   0  15   5    2.71    0.61
   0 -15   5    1.89    0.47
   0 -15  -5    4.27    0.92
   0 -15   5    2.65    0.43
   0 -15   5    0.78    0.62
   0 -15   5    2.68    0.55
   0 -15  -5    2.87    0.54
   0 -15  -5    2.99    0.51
   0 -15   5    2.61    0.41
   0 -15   5    3.24    0.47
   0 -15   6    7.25    0.71
   0  15   6    4.59    1.02
   0  15   6    5.85    0.75
   0  15   6    5.56    0.77
   0 -15   6    6.09    0.66
   0 -15   6    5.26    1.15
   0 -15  -6    5.10    1.01
   0 -15   6    6.67    0.60
   0 -15  -6    6.10    0.69
   0 -15   6    5.64    0.57
   0 -15   6    4.98    0.54
   0  15   7    2.51    0.81
   0 -15   7    3.66    0.57
   0  15   7    3.54    0.64
   0  15   7    4.16    0.70
   0 -15  -7    3.04    0.81
   0 -15   7    3.50    0.45
   0 -15   7    3.69    0.93
   0 -15  -7    3.30    0.56
   0 -15   7    3.69    0.45
   0 -15   7    3.78    0.47
   0 -15  -7    3.88    0.57
   0 -15   7    3.84    0.54
   0 -15   8   35.26    1.86
   0  15   8   36.17    1.94
   0 -15   8   35.18    1.76
   0 -15  -8   34.49    1.80
   0  15  -8   32.85    1.71
   0 -15   8   35.68    1.65
   0 -15   8   34.86    1.71
   0 -15  -8   37.94    1.87
   0  15   9   49.25    2.22
   0 -15   9   50.64    2.40
   0 -15   9   53.19    2.31
   0  15   9   51.14    2.34
   0 -15  -9   50.54    2.35
   0  15  -9   46.94    2.24
   0 -15  -9   53.34    2.39
   0 -15   9   51.86    2.29
   0  15   9   53.66    2.26
   0  15  10   54.89    2.31
   0 -15  10   61.46    2.54
   0  15  10   51.62    2.31
   0 -15  10   52.16    2.34
   0 -15 -10   54.75    2.44
   0  15  10   56.05    2.41
   0  15 -10   51.03    2.33
   0 -15  10   54.92    2.40
   0 -15 -10   54.67    2.45
   0 -15  11    9.87    0.81
   0  15  11    9.08    0.69
   0 -15  11   10.48    0.73
   0  15  11    9.37    0.77
   0  15 -11    9.60    0.71
   0  15  11   10.02    0.77
   0 -15 -11    9.87    0.76
   0 -15  11   10.16    0.76
   0 -15  11   10.32    0.68
   0 -15  12   -0.11    0.29
   0 -15  12    0.36    0.29
   0  15  12   -0.22    0.33
   0  15 -12   -0.08    0.26
   0 -15  12   -0.19    0.25
   0 -15  12    0.10    0.28
   0  15  12    0.30    0.29
   0 -15  13    0.10    0.19
   0 -15  13    0.35    0.29
   0 -15  13   -0.19    0.29
   0 -15  13   -0.18    0.25
   0 -15 -13    0.16    0.28
   0  15  13    0.07    0.22
   0 -15  14    6.70    0.47
   0 -15  14    6.36    0.51
   0 -15 -14    7.12    0.59
   0 -15 -14    8.44    0.57
   0 -15  14    7.30    0.57
   0 -15 -14    6.71    0.57
   0 -15 -14    7.26    0.59
   0 -15  14    6.34    0.52
   0 -15 -15    8.88    0.58
   0 -15  15    7.03    0.45
   0 -15 -15    8.28    0.58
   0 -15 -15    6.70    0.47
   0 -15 -15    9.52    0.59
   0  15  15    6.60    0.49
   0 -15  15    8.16    0.55
   0 -15 -15    7.75    0.53
   0 -15 -16   -0.08    0.17
   0 -15  16    0.10    0.15
   0 -15 -16    0.12    0.18
   0 -15 -16   -0.11    0.21
   0 -15 -17    3.23    0.25
   0  15 -17    2.95    0.26
   0 -15  17    3.09    0.25
   0 -16   0   15.43    1.81
   0 -16   0   15.31    1.11
   0  16   0   16.36    1.18
   0 -16   0   16.36    1.09
   0 -16   0   16.48    1.16
   0 -16   0   16.35    1.09
   0 -16   1   11.71    0.91
   0 -16   1   11.72    1.02
   0 -16  -1    9.24    1.39
   0 -16   1   10.48    1.47
   0 -16   1   11.87    0.96
   0  16  -1   12.02    0.99
   0  16   1   12.97    1.03
   0 -16  -1   12.24    0.97
   0 -16  -1   12.05    0.91
   0 -16   1   11.97    0.89
   0 -16   1   11.52    0.89
   0 -16  -2    0.47    0.39
   0 -16   2    0.74    0.54
   0 -16   2   -0.08    0.39
   0 -16   2    0.45    0.32
   0  16   2    0.08    0.46
   0  16   2    0.32    0.45
   0  16  -2    0.43    0.47
   0 -16  -2    0.69    0.39
   0 -16  -2    0.08    0.35
   0 -16   2    0.13    0.34
   0 -16   3    5.11    0.71
   0 -16   3    5.42    0.57
   0 -16  -3    3.67    0.91
   0 -16  -3    4.79    0.72
   0 -16   3    3.50    0.94
   0 -16  -3    6.44    0.70
   0 -16   3    6.25    0.61
   0  16   3    5.85    0.77
   0  16  -3    4.47    0.66
   0 -16   3    5.06    0.66
   0  16   3    5.40    0.74
   0 -16   3    5.64    0.68
   0 -16  -3    4.09    0.60
   0 -16   3    5.43    0.64
   0 -16   4   30.02    1.61
   0 -16   4   35.61    1.81
   0 -16  -4   26.24    1.69
   0 -16   4   30.27    1.53
   0 -16   4   31.01    1.66
   0  16   4   28.14    1.69
   0  16  -4   31.71    1.68
   0  16   4   28.56    1.70
   0 -16   4   28.81    1.66
   0 -16   4   34.16    1.72
   0 -16  -4   32.17    1.72
   0 -16   4   30.31    1.56
   0 -16   5   86.88    3.43
   0 -16   5   76.30    3.25
   0 -16  -5   77.58    3.53
   0 -16   5   77.41    3.39
   0  16   5   80.16    3.51
   0  16   5   81.24    3.52
   0 -16   5   75.97    3.44
   0  16  -5   83.54    3.45
   0 -16   5   86.10    3.48
   0 -16  -5   79.71    3.42
   0 -16   5   85.68    3.34
   0 -16   6    1.17    0.41
   0 -16   6    0.67    0.39
   0  16  -6    0.86    0.49
   0  16   6    2.30    0.59
   0  16   6    1.72    0.53
   0 -16   6    1.05    0.39
   0 -16  -6    1.15    0.42
   0 -16   6    1.78    0.42
   0 -16  -6    1.53    0.45
   0 -16   6    1.27    0.34
   0 -16   6    1.50    0.32
   0 -16   6    1.09    0.32
   0  16  -7    0.64    0.44
   0  16   7    0.60    0.56
   0  16   7    0.99    0.48
   0 -16   7    0.56    0.32
   0 -16   7    0.65    0.34
   0 -16  -7    0.59    0.37
   0 -16   7    0.48    0.27
   0 -16   7    0.67    0.28
   0  16   7    0.81    0.31
   0 -16  -7    0.84    0.40
   0 -16   7    0.54    0.24
   0 -16   8  138.53    5.05
   0  16   8  138.20    5.06
   0 -16  -8  123.04    5.04
   0 -16   8  137.53    5.07
   0 -16  -8  136.05    5.13
   0 -16   8  123.31    4.89
   0 -16   8  119.34    4.82
   0  16  -8  135.98    5.07
   0 -16   9    9.68    0.75
   0 -16   9   10.93    0.79
   0 -16  -9    9.93    0.79
   0  16   9    9.84    0.78
   0 -16  -9   10.48    0.82
   0 -16   9    9.35    0.70
   0 -16   9   10.53    0.85
   0 -16  10   46.03    2.08
   0  16  10   49.63    2.14
   0 -16 -10   45.94    2.16
   0 -16  10   49.46    2.14
   0 -16  10   52.72    2.12
   0 -16 -10   47.23    2.17
   0  16  10   48.06    2.10
   0 -16  10   49.62    2.23
   0 -16  11   44.25    1.95
   0  16  11   43.21    1.90
   0 -16  11   46.62    1.92
   0 -16  11   43.57    1.98
   0  16  11   41.50    1.85
   0 -16 -11   41.58    1.92
   0 -16  11   43.25    1.89
   0 -16  12   21.10    1.13
   0 -16  12   22.62    1.09
   0  16  12   19.19    0.98
   0 -16  12   22.25    1.12
   0 -16 -13    1.60    0.32
   0 -16 -13    1.09    0.31
   0 -16  13    1.49    0.30
   0 -16  13    1.33    0.27
   0 -16 -13    0.97    0.32
   0 -16  14   51.96    2.13
   0  16 -14   55.66    2.14
   0 -16 -14   55.78    2.15
   0 -16 -14   49.80    2.07
   0 -16  14   51.59    2.05
   0 -16 -14   51.48    2.13
   0 -16 -14   55.05    2.12
   0 -16  14   51.98    2.07
   0 -16  15    1.03    0.22
   0 -16 -15    0.84    0.21
   0 -16 -15    1.24    0.22
   0 -16 -15    1.04    0.21
   0  16 -15    0.62    0.23
   0 -16  15    1.02    0.17
   0  17   0   -0.14    0.52
   0 -17   0   -0.19    0.36
   0 -17   0    0.07    0.33
   0 -17   0    0.13    0.31
   0 -17   0   -0.06    0.32
   0  17  -1    5.19    0.71
   0  17   1    4.17    0.64
   0  17   1    5.33    0.68
   0 -17  -1    4.74    0.60
   0 -17   1    5.57    0.61
   0 -17   1    5.81    0.70
   0 -17  -1    4.80    0.58
   0 -17  -1    5.94    0.67
   0 -17   1    4.37    0.54
   0 -17  -1    4.81    0.58
   0 -17   1    3.93    0.54
   0  17  -2    5.65    0.70
   0  17   2    5.71    0.74
   0  17   2    6.08    0.74
   0 -17   2    4.67    0.57
   0 -17   2    5.41    0.69
   0 -17   2    5.80    0.60
   0 -17  -2    5.61    0.63
   0 -17   2    7.28    0.65
   0 -17  -2    6.32    0.69
   0 -17   2    6.16    0.64
   0  17  -3    7.61    0.79
   0  17   3    5.90    0.71
   0  17   3    9.06    0.84
   0 -17   3    6.69    0.64
   0 -17  -3    5.52    0.70
   0 -17   3    6.34    0.71
   0 -17   3    6.32    0.60
   0 -17  -3    5.94    0.68
   0 -17   3    6.75    0.62
   0 -17   3    6.15    0.65
   0 -17   4   15.87    1.05
   0  17   4   16.57    1.18
   0  17  -4   15.75    1.13
   0  17   4   16.13    1.17
   0 -17   4   15.70    1.06
   0 -17  -4   15.77    1.15
   0 -17   4   17.16    1.01
   0 -17   4   17.55    1.13
   0 -17   4   16.33    1.01
   0 -17  -4   17.56    1.15
   0 -17   4   16.57    1.02
   0 -17   5    9.36    0.77
   0  17   5    8.21    0.82
   0  17  -5    9.51    0.83
   0  17   5    8.43    0.84
   0 -17   5    8.20    0.66
   0 -17  -5    7.55    0.80
   0 -17   5    8.37    0.75
   0 -17   5    8.77    0.75
   0 -17   5    8.86    0.68
   0 -17   5    7.87    0.66
   0 -17  -5    9.67    0.82
   0  17   6   14.65    1.11
   0  17  -6   17.36    1.09
   0  17   6   15.44    1.11
   0 -17  -6   14.48    1.06
   0 -17   6   14.25    0.87
   0 -17   6   15.82    1.02
   0 -17  -6   17.00    1.06
   0 -17   6   16.16    1.04
   0 -17   6   15.75    0.93
   0 -17  -6   15.39    1.06
   0 -17   6   14.73    0.90
   0  17  -7    4.75    0.60
   0 -17  -7    5.65    0.64
   0 -17   7    4.12    0.51
   0 -17   7    5.07    0.58
   0  17   7    3.70    0.53
   0 -17   7    3.84    0.41
   0 -17  -7    4.40    0.56
   0 -17  -7    5.51    0.62
   0  17   7    4.36    0.46
   0 -17   7    3.88    0.41
   0  17  -8   24.55    1.27
   0 -17  -8   20.36    1.26
   0 -17   8   21.74    1.18
   0 -17   8   21.27    1.19
   0 -17  -8   20.42    1.20
   0  17   8   19.97    1.16
   0 -17   8   21.82    1.06
   0 -17  -8   21.47    1.24
   0 -17  -9    8.37    0.72
   0 -17  -9    9.35    0.73
   0 -17   9   10.52    0.72
   0 -17  -9    8.75    0.71
   0  17   9   10.27    0.72
   0 -17   9    9.66    0.61
   0  17  -9   10.39    0.79
   0  17 -10   29.48    1.40
   0 -17 -10   26.92    1.41
   0 -17  10   29.10    1.39
   0  17  10   29.50    1.33
   0 -17  10   27.54    1.25
   0 -17  10   28.25    1.33
   0  17  10   26.19    1.25
   0 -17 -10   27.08    1.35
   0 -17  11   45.17    1.86
   0 -17 -11   38.17    1.84
   0 -17  11   42.46    1.72
   0  17 -11   43.71    1.85
   0  17 -12    7.89    0.59
   0 -17 -12    8.50    0.60
   0 -17  12    7.13    0.53
   0 -17  12    8.23    0.56
   0 -17 -12    7.08    0.45
   0 -17 -12    7.63    0.56
   0 -17  12    7.53    0.48
   0 -17 -12    9.60    0.63
   0 -17 -13  153.48    5.23
   0  17 -13  153.85    5.21
   0 -17  13  141.71    5.18
   0 -17 -13  152.04    5.23
   0 -17  13  146.70    5.15
   0 -17 -13  145.72    5.17
   0 -17 -13  142.65    5.18
   0 -17 -13  148.71    5.20
   0 -17  14    0.25    0.15
   0 -17 -14    0.38    0.16
   0 -17 -14    0.37    0.18
   0 -17 -14    0.32    0.15
   0  17 -14    0.48    0.19
   0 -18   0    0.55    0.32
   0  18   0    0.99    0.42
   0  18   0    0.32    0.43
   0 -18   0    0.83    0.32
   0 -18   0    0.06    0.35
   0 -18   0    0.55    0.31
   0 -18   1    0.20    0.28
   0 -18   1   -0.07    0.35
   0  18  -1    0.06    0.41
   0  18  -1    0.33    0.42
   0  18   1   -0.13    0.41
   0  18   1   -0.06    0.41
   0 -18   1    0.05    0.32
   0 -18  -1    0.28    0.34
   0 -18  -1   -0.13    0.31
   0 -18   1    0.28    0.31
   0 -18  -1    0.32    0.26
   0 -18   2   13.39    0.88
   0 -18   2   13.69    0.99
   0 -18   2   13.21    0.85
   0  18   2   12.96    0.99
   0  18   2   12.57    0.97
   0  18  -2   13.59    0.99
   0 -18  -2   13.13    0.93
   0 -18  -2   11.61    0.87
   0 -18   2   12.73    0.86
   0 -18   2   12.63    0.87
   0 -18  -2   11.83    0.84
   0 -18   3   58.65    2.50
   0 -18   3   58.70    2.47
   0 -18  -3   56.36    2.65
   0  18   3   61.79    2.67
   0  18  -3   57.76    2.60
   0  18   3   61.84    2.66
   0 -18  -3   59.89    2.57
   0 -18   3   61.09    2.50
   0 -18  -3   58.27    2.51
   0 -18   3   58.58    2.53
   0 -18  -4    0.31    0.32
   0 -18   4    0.33    0.27
   0 -18   4    0.22    0.27
   0 -18  -4   -0.14    0.35
   0  18  -4    0.17    0.41
   0  18   4    0.94    0.47
   0  18   4    0.50    0.42
   0 -18   4   -0.05    0.25
   0 -18   4    0.18    0.33
   0 -18   4    0.05    0.28
   0 -18  -5    1.48    0.41
   0 -18   5    1.07    0.28
   0 -18   5    0.78    0.31
   0  18  -5    1.61    0.44
   0  18   5    1.22    0.46
   0  18   5    1.75    0.45
   0 -18  -5    1.44    0.40
   0  18   6    5.97    0.51
   0 -18  -6    7.57    0.67
   0 -18  -6    6.77    0.66
   0 -18   6    6.66    0.61
   0  18   6    6.15    0.61
   0 -18  -6    6.62    0.61
   0  18  -6    7.14    0.68
   0  18  -7    4.59    0.39
   0 -18  -7    5.03    0.57
   0 -18  -7    6.10    0.57
   0 -18  -7    4.77    0.51
   0 -18   7    5.17    0.54
   0  18   7    6.29    0.56
   0  18  -7    5.01    0.57
   0  18  -8   12.14    0.80
   0 -18  -8   10.62    0.78
   0 -18   8   10.62    0.74
   0  18   8   10.45    0.72
   0 -18  -8   11.99    0.77
   0 -18   8   11.05    0.72
   0 -18  -8   11.43    0.77
   0 -18  -9   15.78    0.91
   0 -18  -9   17.36    0.98
   0 -18   9   15.97    0.88
   0  18   9   16.24    0.87
   0  18  -9   17.72    0.97
   0 -18  10    6.65    0.47
   0 -18 -10    5.81    0.44
   0 -18 -10    6.30    0.52
   0  18 -10    6.31    0.54
   0 -18 -10    6.63    0.52
   0 -18  11   66.20    2.52
   0 -18  11   61.99    2.48
   0  18 -11   60.47    2.42
   0 -18 -11   65.29    2.43
   0 -18 -11   68.70    2.56
   0 -18 -11   66.28    2.49
   0  18 -11   68.07    2.56
   0 -18 -11   73.16    2.60
   0 -18  12    5.80    0.39
   0 -18 -12    5.83    0.43
   0 -18  12    4.89    0.36
   0 -18 -12    6.17    0.41
   0 -18 -12    5.34    0.37
   0 -18 -12    6.49    0.43
   0  18 -12    5.71    0.42
   0 -18 -12    6.33    0.41
   0  18 -13    1.98    0.21
   0 -19   0    0.15    0.28
   0  19   0    0.43    0.39
   0  19   0   -0.27    0.39
   0 -19   0    0.34    0.27
   0 -19   0   -0.06    0.29
   0 -19   0   -0.04    0.25
   0 -19   0   -0.05    0.31
   0 -19   0    0.27    0.26
   0 -19   1    0.20    0.29
   0 -19  -1    0.16    0.29
   0 -19   1   -0.21    0.27
   0 -19   1   -0.12    0.30
   0 -19  -1    0.09    0.27
   0  19   1    0.05    0.37
   0  19  -1   -0.11    0.36
   0  19   1    0.16    0.34
   0  19  -1   -0.26    0.37
   0 -19   1    0.04    0.23
   0 -19  -1   -0.05    0.28
   0 -19   1    0.14    0.23
   0 -19  -1    0.23    0.23
   0 -19   2   25.64    1.31
   0 -19  -2   27.38    1.29
   0 -19   2   23.75    1.22
   0  19   2   27.44    1.40
   0  19   2   27.45    1.39
   0  19  -2   25.57    1.36
   0  19  -2   27.86    1.39
   0 -19  -2   24.33    1.20
   0 -19  -2   25.60    1.30
   0 -19   2   25.70    1.26
   0 -19   2   25.79    1.29
   0 -19  -2   25.40    1.28
   0 -19  -3   25.77    1.29
   0 -19   3   28.08    1.34
   0 -19   3   26.07    1.25
   0 -19  -3   25.70    1.40
   0  19  -3   28.41    1.39
   0  19   3   25.64    1.39
   0  19   3   25.89    1.37
   0  19  -3   27.29    1.39
   0  19  -3   28.98    1.41
   0 -19   3   26.02    1.36
   0 -19   3   24.87    1.24
   0 -19  -3   27.99    1.34
   0 -19   3   28.99    1.33
   0 -19  -4    1.69    0.31
   0 -19  -4    1.76    0.38
   0  19  -4    1.63    0.42
   0  19   4    2.19    0.42
   0  19  -4    1.91    0.43
   0  19   4    3.25    0.49
   0  19  -4    1.95    0.45
   0 -19   4    1.90    0.36
   0 -19   4    2.08    0.30
   0 -19   4    1.97    0.32
   0 -19  -4    1.64    0.36
   0  19   4    1.31    0.30
   0 -19  -5    1.28    0.28
   0 -19  -5    1.31    0.33
   0 -19  -5    1.57    0.31
   0  19  -5    1.84    0.39
   0  19  -5    1.26    0.39
   0  19   5    1.05    0.34
   0 -19   5    0.88    0.30
   0  19   5    1.40    0.27
   0 -19  -5    1.28    0.33
   0 -19  -6   -0.04    0.19
   0 -19  -6    0.10    0.23
   0 -19  -6   -0.10    0.24
   0 -19   6   -0.07    0.22
   0  19  -6    0.20    0.28
   0  19  -6   -0.04    0.31
   0 -19  -6   -0.04    0.24
   0  19   6    0.04    0.25
   0 -19   6   -0.08    0.21
   0 -19  -6   -0.09    0.24
   0 -19  -7    3.32    0.35
   0  19  -7    3.38    0.41
   0 -19   7    2.31    0.35
   0 -19  -7    3.17    0.39
   0 -19  -7    3.92    0.38
   0  19  -7    2.60    0.41
   0  19   7    2.86    0.35
   0 -19   7    3.13    0.36
   0 -19  -7    2.95    0.37
   0 -19  -7    3.19    0.38
   0 -19   8   43.49    1.78
   0 -19  -8   45.74    1.78
   0  19  -8   42.48    1.78
   0 -19  -8   42.15    1.73
   0  19  -8   41.67    1.80
   0 -19  -8   44.12    1.80
   0 -19   8   40.86    1.73
   0 -19  -8   42.91    1.79
   0  19  -9   23.73    1.07
   0 -19   9   23.77    1.05
   0  19  -9   21.71    1.04
   0 -19  -9   21.94    1.03
   0 -19  -9   22.35    0.99
   0 -19 -10   20.57    0.94
   0  19 -10   24.77    1.05
   0 -19 -10   23.43    1.02
   0  19 -10   23.36    1.02
   0 -19 -10   26.71    1.07
   0 -19 -10   23.78    1.04
   0  19 -11    1.04    0.18
   0 -19 -11    1.00    0.17
   0 -20   0   27.06    1.20
   0 -20   0   24.50    1.16
   0  20   0   24.24    1.23
   0  20   0   25.48    1.26
   0  20   0   25.18    1.22
   0 -20   0   24.15    1.15
   0 -20   0   25.82    1.22
   0 -20   1    8.82    0.56
   0 -20  -1    7.69    0.54
   0 -20  -1    7.74    0.54
   0 -20   1    7.82    0.53
   0  20   1    7.63    0.60
   0 -20   1    7.40    0.46
   0  20  -1    8.05    0.61
   0  20   1    7.54    0.59
   0  20   1    8.22    0.63
   0  20  -1    8.29    0.60
   0  20  -1    7.79    0.63
   0 -20   1    8.13    0.53
   0 -20  -1    7.69    0.54
   0 -20  -1    7.14    0.57
   0 -20   1    7.39    0.55
   0 -20  -2    0.30    0.22
   0  20  -2    0.41    0.29
   0 -20   2   -0.02    0.15
   0  20   2    0.04    0.26
   0  20   2   -0.12    0.27
   0  20  -2    0.11    0.27
   0  20  -2   -0.16    0.31
   0 -20  -2    0.19    0.22
   0 -20   2    0.06    0.18
   0 -20   2    0.08    0.15
   0 -20  -2    0.07    0.21
   0 -20   2    0.07    0.19
   0 -20   3    8.35    0.51
   0  20  -3    8.57    0.61
   0 -20   3    8.20    0.58
   0 -20  -3    8.42    0.55
   0 -20   3    7.64    0.52
   0  20   3    7.61    0.51
   0  20  -3    8.04    0.60
   0  20  -3    9.00    0.60
   0  20  -4   14.41    0.80
   0 -20   4   15.09    0.74
   0  20  -4   14.66    0.79
   0  20  -4   14.97    0.82
   0 -20  -4   13.91    0.77
   0 -20   4   15.15    0.80
   0  20   4   15.75    0.78
   0 -20  -4   16.32    0.83
   0  20  -5   26.28    1.20
   0 -20   5   25.03    1.14
   0 -20  -5   28.39    1.19
   0  20  -5   25.00    1.17
   0  20  -5   26.36    1.23
   0 -20  -5   25.78    1.14
   0  20   5   27.83    1.16
   0 -20   5   27.31    1.19
   0 -20  -5   25.76    1.21
   0  20  -6   18.86    0.93
   0 -20   6   20.88    0.91
   0 -20  -6   18.52    0.89
   0  20  -6   20.13    0.95
   0  20  -6   18.80    0.91
   0 -20  -6   18.69    0.89
   0  20   6   19.13    0.87
   0 -20  -6   20.88    0.96
   0 -20  -7    0.70    0.18
   0  20  -7    0.50    0.23
   0  20  -7    0.56    0.18
   0 -20  -7    0.23    0.16
   0 -20   7    0.60    0.16
   0  20  -7    0.33    0.19
   0 -20  -8    0.08    0.12
   0  20  -8   -0.06    0.16
   0 -20  -8    0.05    0.11
   0  20  -8    0.04    0.16
   0 -20   8    0.04    0.12
   0  21   0   -0.13    0.20
   0 -21   0    0.05    0.12
   0 -21   0   -0.05    0.11
   0 -21   0    0.04    0.13
   0  21   0    0.08    0.13
   0  21  -1    1.74    0.26
   0 -21  -1    1.48    0.20
   0 -21  -1    1.66    0.19
   0  21   1    1.38    0.21
   0 -21  -1    1.37    0.20
   0 -21   1    0.93    0.18
   0  21  -2    0.31    0.20
   0 -21  -2    0.22    0.15
   0  21   2    0.33    0.16
   0 -21  -2    0.33    0.14
   0  21  -3    9.66    0.53
   0 -21  -3    8.35    0.48
   0  21  -3   10.10    0.52
   0  21  -4    0.20    0.15
   0  21  -4    0.20    0.16
   0 -21  -4    0.20    0.12
  -1   0  24    0.15    0.14
  -1   0  24    0.13    0.12
  -1   0  23    3.26    0.36
  -1   0  23    3.12    0.30
  -1   0  23    3.80    0.39
  -1   0  23    2.99    0.34
  -1   0  23    2.96    0.34
  -1   0  23    3.40    0.37
  -1   0  22    0.26    0.30
   1   0 -22   -0.24    0.20
  -1   0  22    0.10    0.27
  -1   0  22    0.13    0.27
  -1   0  22    0.14    0.21
  -1   0  22    0.05    0.24
   1   0 -21    6.94    0.56
  -1   0  21    6.56    0.66
  -1   0  21    7.12    0.67
  -1   0  21    6.77    0.69
  -1   0  21    8.24    0.67
   1   0 -21    6.08    0.57
  -1   0  20   -0.07    0.40
   1   0 -20    0.10    0.26
  -1   0  20    0.44    0.30
  -1   0  20   -0.21    0.36
  -1   0  19   24.67    1.48
  -1   0  19   23.28    1.44
   1   0 -19   23.23    1.28
  -1   0  19   23.13    1.30
   1   0 -19   24.42    1.31
   1   0 -18    0.17    0.29
  -1   0  18    0.08    0.38
  -1   0  18    0.41    0.48
  -1   0  18    0.16    0.37
   1   0 -18   -0.06    0.34
  -1   0  18   -0.06    0.30
  -1   0  18   -0.26    0.54
   1   0 -17    3.22    0.48
  -1   0  17    3.42    0.51
  -1   0  17    3.62    0.60
  -1   0  17    2.60    0.71
  -1   0  17    4.14    0.59
  -1   0  17    4.60    0.98
  -1   0  17    3.56    0.58
  -1   0  16   -0.20    0.35
  -1   0  16    0.15    0.39
  -1   0  16   -0.15    0.35
   1   0 -16   -0.18    0.30
  -1   0  16   -0.18    0.34
  -1   0  16    0.30    0.29
  -1   0  16   -0.24    0.62
  -1   0  15   11.21    0.89
  -1   0  15   11.91    0.86
   1   0 -15   11.88    0.85
  -1   0  15   11.07    0.91
  -1   0  15   12.03    0.71
  -1   0  15   11.23    1.47
  -1   0  14   -0.18    0.33
  -1   0  14   -0.14    0.35
  -1   0  14    0.18    0.39
  -1   0  14   -0.16    0.28
   1   0 -14    0.11    0.25
  -1   0  14    0.16    0.22
  -1   0  14    0.38    0.45
  -1   0  13   29.58    1.51
  -1   0  13   30.46    1.49
  -1   0  13   30.12    2.13
  -1   0  13   30.48    2.02
  -1   0  13   35.10    2.31
  -1   0  13   30.83    1.33
  -1   0  12   -0.37    0.33
  -1   0  12    0.13    0.32
   1   0 -12   -0.09    0.24
  -1   0  12   -0.14    0.39
  -1   0  11    0.45    0.29
  -1   0  11    1.03    0.46
  -1   0  11    0.24    0.36
   1   0 -11    1.19    0.39
  -1   0  10    0.10    0.30
   1   0 -10    0.08    0.27
  -1   0   9   49.43    2.32
   1   0  -9   43.55    2.20
  -1   0   9   48.21    2.33
  -1   0   8    0.45    0.28
   1   0  -8   -0.07    0.24
  -1   0   8    0.41    0.26
   1   0  -7  794.94   27.65
   1   0  -6    0.10    0.23
   1   0  -5 1261.64   43.39
   1   0  -4   -0.08    0.25
   1   0  -3   89.61    3.37
   1   0  -2    0.03    0.14
   1   0  -1   22.56    0.93
   1   0   0    0.33    0.08
   1   0   0    0.41    0.11
   1   0   1    0.44    0.10
   1   0   1    0.25    0.06
   1   0   1    0.34    0.08
   1   0   2   -0.02    0.13
   1   0   2   -0.10    0.18
   1   0   3    3.17    0.32
   1   0   3    2.90    0.38
   1   0   4    0.23    0.18
   1   0   4    0.05    0.23
   1   0   5    8.75    0.65
   1   0   5    8.84    0.74
   1   0   6    0.06    0.22
   1   0   6   -0.08    0.26
   1   0   7    8.35    0.74
   1   0   7    9.96    0.91
   1   0   8    0.16    0.27
   1   0   8    0.32    0.35
   1   0   9   17.63    1.30
   1   0   9   18.65    1.55
   1   0  10   -0.46    0.42
   1   0  10    0.11    0.33
   1   0  10    0.15    0.42
   1   0  11    3.06    0.71
   1   0  11    2.83    0.59
   1   0  11    2.38    0.65
   1   0  12    0.44    0.31
   1   0  12    0.19    0.26
   1   0  12    0.06    0.28
   1   0  12   -0.19    0.43
   1   0  12    0.14    0.36
   1   0  12    0.28    0.18
   1   0  12    0.05    0.26
   1   0  12    0.42    0.22
   1   0  12   -0.39    0.42
   1   0  13   56.50    2.48
   1   0  13   61.56    2.60
   1   0  13   59.58    2.42
   1   0  13   61.45    2.67
   1   0  13   59.65    2.35
   1   0  13   58.29    2.37
   1   0  13   63.15    3.36
   1   0  13   60.90    3.60
   1   0  13   59.14    2.34
   1   0  13   56.63    2.51
   1   0  13   64.33    3.81
   1   0  14   -0.19    0.37
   1   0  14   -0.14    0.38
   1   0  14   -0.04    0.24
   1   0  14   -0.42    0.52
   1   0  14    0.34    0.49
   1   0  14   -0.04    0.23
   1   0  14    0.10    0.23
   1   0  14   -0.14    0.24
   1   0  14    0.11    0.27
   1   0  14    0.24    0.61
   1   0  15  336.12   12.23
   1   0  15  346.46   12.34
   1   0  15  346.03   11.90
   1   0  15  332.17   11.95
   1   0  15  328.13   11.89
   1   0  15  319.03   13.49
   1   0  15  337.72   12.32
   1   0  15  349.19   11.92
   1   0  15  342.51   12.13
   1   0  15  341.90   14.09
   1   0  16   -0.07    0.41
   1   0  16    0.19    0.33
   1   0  16    0.08    0.22
   1   0  16    0.16    0.47
   1   0  16   -0.21    0.46
   1   0  16   -0.13    0.24
   1   0  16    0.08    0.42
   1   0  16    0.04    0.29
   1   0  16    0.46    0.35
   1   0  16   -0.07    0.37
   1   0  17  437.02   15.33
   1   0  17  427.66   15.22
   1   0  17  406.89   14.92
   1   0  17  413.06   15.38
   1   0  17  434.94   15.43
   1   0  17  433.59   15.16
   1   0  17  450.60   15.00
   1   0  17  431.10   15.29
   1   0  18    0.21    0.39
   1   0  18   -0.15    0.31
   1   0  18    0.34    0.31
   1   0  18    0.16    0.44
   1   0  18    0.23    0.33
   1   0  18    0.30    0.30
   1   0  18   -0.06    0.39
   1   0  19    1.62    0.39
   1   0  19    1.86    0.39
   1   0  19    1.21    0.36
   1   0  19    1.16    0.29
   1   0  19    1.10    0.38
   1   0  19    1.59    0.51
   1   0  19    1.59    0.44
   1   0  19    1.47    0.35
   1   0  19    1.58    0.42
   1   0  20    0.09    0.18
   1   0  20   -0.06    0.29
   1   0  20   -0.19    0.16
   1   0  20   -0.15    0.25
   1   0  20   -0.11    0.30
   1   0  20   -0.19    0.34
   1   0  20   -0.06    0.32
   1   0  20   -0.07    0.20
   1   0  20    0.45    0.29
   1   0  21   20.04    1.07
   1   0  21   20.99    1.17
   1   0  21   20.04    1.12
   1   0  21   20.58    1.11
   1   0  21   20.32    1.11
   1   0  21   21.16    1.10
   1   0  22   -0.04    0.27
   1   0  22    0.07    0.23
   1   0  22   -0.18    0.20
   1   0  22    0.19    0.20
   1   0  23   85.18    3.18
   1   0  23   93.41    3.20
   1   0  23   83.38    3.15
  -1   1  24    0.06    0.14
  -1  -1  24    0.10    0.12
  -1  -1  24    0.12    0.11
  -1  -1  24    0.10    0.14
  -1   1  23    0.63    0.20
  -1  -1  23    0.70    0.24
  -1  -1  23    0.60    0.16
  -1   1  23    0.55    0.20
  -1  -1  23    0.83    0.23
  -1   1  23    0.56    0.25
  -1   1  23    0.71    0.25
  -1   1  23    0.69    0.22
  -1   1  23    0.70    0.23
  -1  -1  23    0.91    0.26
  -1  -1  22    0.20    0.27
   1  -1 -22    0.37    0.21
  -1   1  22    0.36    0.35
  -1  -1  22    0.98    0.27
  -1   1  22    0.71    0.32
  -1  -1  22    0.89    0.30
  -1  -1  22    1.00    0.30
  -1   1  22    0.45    0.34
  -1   1  22    0.41    0.26
  -1  -1  22    0.52    0.26
  -1   1  22    0.52    0.26
   1   1 -21    2.88    0.36
   1  -1 -21    2.15    0.36
  -1   1  21    2.17    0.47
  -1  -1  21    2.72    0.44
  -1  -1  21    2.75    0.46
  -1  -1  21    3.67    0.52
  -1   1  21    3.42    0.54
  -1   1  21    2.13    0.40
   1  -1 -21    2.20    0.41
   1   1 -21    2.41    0.39
   1  -1 -20    4.83    0.53
   1   1 -20    3.82    0.45
  -1  -1  20    3.32    0.51
  -1  -1  20    3.24    0.52
  -1   1  20    3.77    0.58
  -1  -1  20    3.59    0.55
  -1   1  20    3.78    0.60
  -1   1  20    3.59    0.49
   1   1 -20    3.63    0.49
  -1   1  20    4.32    0.50
   1  -1 -20    2.97    0.44
  -1   1  19    7.50    0.79
  -1  -1  19    5.44    0.70
  -1  -1  19    6.52    0.70
  -1   1  19    5.02    0.69
   1   1 -19    6.00    0.59
   1  -1 -19    5.74    0.60
  -1   1  19    5.65    0.61
  -1  -1  19    5.60    0.59
   1  -1 -19    4.85    0.56
  -1   1  18    0.62    0.38
   1   1 -18    0.22    0.29
  -1  -1  18    0.56    0.42
  -1   1  18    0.82    0.49
  -1  -1  18    0.20    0.44
  -1  -1  18    1.39    0.43
  -1   1  18    0.32    0.42
  -1   1  18    1.11    0.41
  -1  -1  18    0.52    0.35
   1   1 -18    0.46    0.31
   1  -1 -18    1.33    0.40
  -1   1  18    1.58    0.72
  -1   1  17   14.78    1.79
  -1   1  17   16.50    1.12
   1   1 -17   15.08    0.98
  -1  -1  17   17.06    1.19
  -1   1  17   14.89    1.16
  -1  -1  17   14.32    1.58
  -1   1  17   15.93    1.16
  -1  -1  17   18.71    1.20
  -1   1  17   16.94    0.93
   1   1 -17   14.99    1.01
  -1  -1  17   16.21    1.05
  -1   1  17   16.56    1.07
   1  -1 -17   17.98    1.11
  -1  -1  16   79.15    3.44
  -1   1  16   84.39    3.46
  -1   1  16   84.70    3.43
  -1  -1  16   81.92    3.37
   1   1 -16   81.26    3.37
  -1  -1  16   80.63    3.52
  -1  -1  16   82.30    4.38
  -1   1  16   85.09    3.55
  -1  -1  16   77.34    3.47
  -1   1  16   86.12    3.20
  -1   1  16   74.73    4.57
  -1   1  15   54.66    2.57
  -1  -1  15   56.86    2.59
   1  -1 -15   55.61    2.54
   1   1 -15   59.41    2.54
  -1   1  15   62.45    2.60
  -1  -1  15   56.51    2.52
   1  -1 -15   53.82    2.53
  -1  -1  15   61.86    2.70
  -1  -1  15   63.64    2.70
  -1   1  15   63.03    3.70
  -1   1  15   61.61    2.37
  -1  -1  15   63.40    3.47
  -1  -1  14    0.42    0.34
  -1  -1  14    0.04    0.20
  -1   1  14    0.06    0.32
   1  -1 -14    0.11    0.26
   1  -1 -14    0.17    0.26
  -1  -1  14    0.05    0.25
   1   1 -14    0.21    0.22
  -1   1  14    0.28    0.29
  -1   1  14   -0.16    0.40
  -1  -1  14    0.55    0.40
  -1   1  14    0.16    0.44
  -1  -1  14    0.16    0.41
  -1  -1  14    0.06    0.30
  -1   1  14   -0.06    0.22
  -1   1  14    0.19    0.39
  -1  -1  13   14.09    0.92
  -1   1  13   13.83    0.90
  -1   1  13   13.20    0.87
  -1  -1  13   14.23    0.87
  -1   1  13   13.32    0.91
  -1   1  13   15.80    1.41
  -1   1  13   14.15    1.34
  -1   1  13   12.86    1.31
  -1  -1  13   12.43    1.31
  -1  -1  13   14.40    1.23
  -1   1  13   12.61    0.72
  -1   1  13   14.74    1.43
  -1  -1  13   14.87    0.94
   1   1 -12  114.25    5.04
  -1   1  12  126.66    5.42
  -1  -1  12  121.32    5.24
  -1   1  12  123.34    5.44
  -1  -1  12  133.83    5.56
  -1   1  12  133.48    5.61
  -1  -1  11    0.47    0.36
  -1   1  11   -0.22    0.31
  -1   1  11    0.68    0.32
  -1  -1  11    0.20    0.26
   1   1 -11    0.27    0.29
  -1   1  11    0.60    0.40
   1  -1 -11   -0.08    0.22
  -1  -1  10  129.28    5.42
   1  -1 -10  128.47    5.32
  -1  -1  10  136.95    5.53
   1   1 -10  139.10    5.42
  -1   1  10  139.35    5.53
  -1   1  10  138.64    5.57
   1   1  -9  419.64   15.14
   1  -1  -9  400.98   15.06
  -1   1   9  428.74   15.18
  -1  -1   9  414.12   15.15
  -1  -1   9  427.64   15.21
  -1   1   9  450.60   15.27
  -1  -1   8  308.81   11.05
   1   1  -8  311.80   11.08
   1  -1  -8  298.34   11.03
  -1  -1   8  297.89   11.03
  -1   1   8  303.34   11.03
  -1   1   8  310.79   11.09
   1   1  -7  582.88   20.49
   1  -1  -7  584.01   20.45
  -1  -1   7  583.21   20.41
   1   1  -6  460.16   15.85
   1  -1  -6  438.96   15.80
   1  -1  -5  126.62    4.83
   1   1  -5  130.99    4.87
   1  -1  -4  590.14   20.93
  -1  -1   4  610.50   20.70
   1   1  -4  596.89   20.93
  -1  -1   3   79.35    2.79
   1   1  -3   81.66    3.05
   1  -1  -3   78.13    3.05
  -1  -1   2  244.94    8.90
   1  -1  -2  270.10    9.00
   1  -1  -1   11.32    0.56
  -1  -1   1   10.91    0.51
   1  -1  -1   12.07    0.58
   1  -1   0    6.07    0.39
   1   1   0    7.16    0.40
   1  -1   0    7.34    0.43
   1  -1   0    7.37    0.43
   1  -1   1    8.97    0.47
   1  -1   1    8.22    0.38
   1   1   1    8.09    0.44
   1  -1   2    4.28    0.37
   1  -1   2    3.66    0.27
   1   1   2    4.02    0.37
   1  -1   3    7.83    0.47
   1  -1   3    6.56    0.55
   1   1   3    7.42    0.58
   1  -1   4  171.23    6.31
   1  -1   4  155.48    6.15
   1  -1   4  165.44    6.00
   1   1   4  174.90    6.21
  -1   1  -5    8.01    0.42
   1  -1   5    7.64    0.74
   1  -1   5    8.32    0.60
   1   1   5    7.38    0.69
   1  -1   6  346.88   12.13
  -1   1  -6  335.80   11.75
   1   1   6  342.60   12.21
   1  -1   6  356.43   12.51
   1   1   6  333.89   12.34
   1   1   7   33.60    1.75
   1  -1   7   33.15    1.69
  -1   1  -7   32.68    1.30
   1  -1   7   33.99    1.95
   1   1   7   33.15    1.88
   1  -1   8  110.58    4.75
   1  -1   8  108.18    4.39
   1   1   8  108.35    4.45
   1   1   8  101.32    4.62
   1   1   9   13.69    1.12
   1  -1   9   12.79    1.05
   1  -1   9   14.65    1.31
   1   1   9   13.74    1.28
   1  -1  10  190.96    7.44
   1  -1  10  185.51    7.78
   1   1  10  187.44    7.48
   1   1  10  186.99    7.80
   1   1  11    0.72    0.54
   1  -1  11    0.16    0.40
   1   1  11   -0.13    0.36
   1  -1  11    0.12    0.34
   1   1  11   -0.17    0.40
   1  -1  12    4.94    0.55
   1   1  12    5.56    0.57
   1  -1  12    6.05    0.45
   1  -1  12    7.13    0.95
   1  -1  12    6.48    1.02
   1   1  12    4.13    0.91
   1   1  12    6.28    0.89
   1  -1  12    5.42    0.57
   1   1  12    5.81    0.56
   1  -1  12    4.91    0.51
   1  -1  12    5.73    0.43
   1   1  12    5.61    1.00
   1   1  13  130.54    5.36
   1   1  13  147.35    5.46
   1  -1  13  149.99    5.50
   1   1  13  149.05    5.54
   1  -1  13  140.10    5.29
   1  -1  13  143.72    5.24
   1   1  13  146.46    5.25
   1   1  13  140.82    5.33
   1   1  13  140.10    5.27
   1   1  13  149.83    6.43
   1   1  13  151.54    6.89
   1  -1  13  146.11    6.64
   1  -1  13  139.71    5.24
   1  -1  13  158.20    6.45
   1  -1  13  153.13    5.59
   1  -1  13  143.78    5.42
   1   1  13  147.39    5.48
   1  -1  13  144.30    5.22
   1   1  13  152.40    6.93
   1   1  14    0.80    0.31
   1   1  14    1.26    0.43
   1  -1  14    1.44    0.42
   1   1  14    1.16    0.39
   1   1  14    1.05    0.28
   1  -1  14    0.71    0.23
   1   1  14    1.09    0.39
   1  -1  14    1.87    0.61
   1   1  14    1.06    0.27
   1  -1  14    1.05    0.25
   1   1  14    0.89    0.52
   1  -1  14    0.98    0.56
   1  -1  14    1.44    0.28
   1  -1  14    0.86    0.40
   1   1  14    0.96    0.25
   1   1  14    1.58    0.40
   1  -1  14    0.86    0.35
   1  -1  14    1.19    0.30
   1   1  14    1.22    0.60
   1   1  15  197.73    9.12
   1  -1  15  207.36    7.38
   1   1  15  202.03    7.54
   1  -1  15  190.43    7.14
   1   1  15  199.98    7.11
   1   1  15  191.34    7.18
   1  -1  15  201.04    8.51
   1   1  15  193.37    7.12
   1  -1  15  196.58    7.11
   1  -1  15  192.11    8.56
   1   1  15  199.19    8.87
   1  -1  15  203.01    7.54
   1  -1  15  206.81    7.14
   1   1  15  203.93    7.38
   1  -1  15  200.02    7.32
   1   1  15  196.27    7.45
   1  -1  15  198.79    7.43
   1   1  16   21.21    1.29
   1  -1  16   21.26    1.21
   1   1  16   19.26    1.04
   1  -1  16   19.59    1.03
   1   1  16   21.60    1.37
   1  -1  16   19.43    1.00
   1   1  16   17.69    1.87
   1  -1  16   19.80    1.85
   1  -1  16   18.77    1.31
   1  -1  16   21.05    1.20
   1  -1  16   21.03    1.06
   1   1  16   21.85    1.23
   1   1  16   22.27    1.34
   1  -1  16   19.14    1.25
   1   1  17   14.94    1.07
   1  -1  17   12.39    0.88
   1   1  17   14.20    1.03
   1  -1  17   13.85    0.93
   1  -1  17   12.62    0.76
   1   1  17   14.58    1.13
   1  -1  17   14.28    0.76
   1  -1  17   14.83    1.12
   1  -1  17   13.89    0.84
   1  -1  17   15.05    0.94
   1   1  17   13.23    0.93
   1  -1  17   15.10    1.05
   1   1  17   14.66    1.06
   1   1  18   66.43    2.84
   1   1  18   59.44    2.72
   1  -1  18   60.85    2.63
   1   1  18   63.72    2.90
   1   1  18   62.06    2.79
   1  -1  18   60.39    2.59
   1  -1  18   65.08    2.90
   1  -1  18   63.77    2.85
   1  -1  18   68.28    2.56
   1  -1  18   62.97    2.62
   1   1  18   61.93    2.66
   1  -1  18   65.84    2.78
   1   1  18   63.42    2.79
   1   1  19   16.93    1.10
   1  -1  19   16.26    0.90
   1   1  19   17.37    1.08
   1  -1  19   17.02    1.12
   1   1  19   15.55    0.94
   1   1  19   17.37    1.08
   1  -1  19   15.79    1.10
   1   1  19   16.89    1.04
   1   1  19   17.76    1.19
   1  -1  19   17.11    1.16
   1  -1  19   16.64    1.11
   1  -1  19   16.65    0.95
   1   1  19   17.62    0.99
   1   1  19   17.46    1.09
   1  -1  19   17.92    1.08
   1   1  20    0.06    0.25
   1  -1  20   -0.06    0.28
   1   1  20    0.13    0.20
   1   1  20    0.16    0.28
   1   1  20    0.04    0.27
   1   1  20    0.15    0.24
   1  -1  20    0.18    0.30
   1   1  20    0.06    0.36
   1  -1  20   -0.02    0.16
   1  -1  20    0.06    0.34
   1  -1  20    0.06    0.31
   1   1  20   -0.04    0.22
   1   1  20    0.05    0.34
   1   1  21   33.31    1.51
   1  -1  21   35.59    1.68
   1   1  21   36.51    1.70
   1  -1  21   41.09    1.74
   1  -1  21   39.16    1.69
   1   1  21   37.69    1.69
   1  -1  21   38.49    1.71
   1   1  21   38.21    1.65
   1  -1  22   16.87    0.85
   1   1  22   15.61    0.84
   1   1  22   14.94    0.82
   1  -1  22   15.28    0.80
   1   1  22   13.89    0.81
   1  -1  22   14.21    0.80
   1  -1  23    1.44    0.19
   1  -1  23    1.41    0.21
   1  -1  23    1.33    0.18
   1   1  23    1.62    0.21
   1   1  23    1.83    0.24
   1  -1  23    1.59    0.22
  -1   2  24    3.53    0.28
  -1  -2  24    3.59    0.29
  -1  -2  24    3.39    0.29
  -1  -2  23   10.58    0.58
  -1   2  23    9.74    0.65
  -1   2  23    9.40    0.60
   1  -2 -23    7.86    0.50
  -1  -2  23    9.63    0.64
  -1  -2  23   10.23    0.63
  -1  -2  22   11.57    0.77
  -1   2  22   12.48    0.73
  -1  -2  22   12.41    0.81
   1  -2 -22   10.20    0.65
  -1   2  22   12.29    0.82
  -1  -2  22    8.99    0.60
  -1   2  22   12.19    0.82
  -1  -2  22   10.77    0.69
  -1   2  22   11.58    0.76
  -1  -2  22    9.98    0.71
  -1  -2  22    9.33    0.68
  -1   2  22    8.67    0.67
   1  -2 -22   10.91    0.65
   1  -2 -21   10.83    0.74
  -1   2  21   10.37    0.67
  -1   2  21    9.28    0.83
  -1  -2  21   10.94    0.71
  -1  -2  21   11.38    0.81
  -1  -2  21   10.92    0.77
  -1   2  21   10.44    0.84
  -1  -2  21    9.35    0.74
  -1   2  21   11.22    0.78
  -1   2  21   11.57    0.73
   1  -2 -21   10.55    0.71
   1  -2 -20    0.81    0.31
  -1  -2  20    0.78    0.39
  -1  -2  20    1.11    0.39
  -1   2  20    0.43    0.39
  -1   2  20    0.51    0.43
  -1  -2  20    1.02    0.41
  -1   2  20    0.42    0.30
  -1  -2  20    0.48    0.29
   1  -2 -20    0.81    0.30
  -1   2  20    0.20    0.32
   1   2 -20    0.84    0.34
  -1   2  19    3.65    0.62
  -1  -2  19    3.36    0.56
  -1  -2  19    3.38    0.52
  -1  -2  19    3.43    0.57
  -1   2  19    3.50    0.59
   1   2 -19    3.22    0.43
  -1   2  19    3.26    0.47
   1   2 -19    2.69    0.50
   1  -2 -19    3.32    0.49
  -1   2  18   59.35    2.65
   1   2 -18   56.98    2.50
  -1  -2  18   58.49    2.73
  -1   2  18   61.06    2.80
  -1  -2  18   61.67    3.63
  -1  -2  18   59.46    2.71
  -1   2  18   58.35    2.76
  -1  -2  18   59.82    2.54
  -1   2  18   54.99    2.57
   1  -2 -18   61.34    2.64
  -1   2  18   60.58    3.95
  -1  -2  18   54.88    3.81
  -1  -2  17    5.80    1.14
  -1   2  17    6.58    1.20
  -1   2  17    5.30    0.66
   1   2 -17    5.23    0.57
  -1  -2  17    6.95    0.74
  -1   2  17    6.66    1.06
  -1  -2  17    5.33    0.97
  -1   2  17    7.06    0.77
  -1  -2  17    5.10    0.65
  -1   2  17    6.39    0.55
  -1  -2  17    6.25    0.61
  -1   2  17    5.33    0.65
  -1   2  16    4.50    0.97
  -1  -2  16    3.55    0.86
   1  -2 -16    3.71    0.53
  -1   2  16    2.75    0.51
   1   2 -16    3.25    0.45
  -1  -2  16    3.32    0.57
  -1   2  16    4.24    0.88
  -1  -2  16    2.25    0.69
  -1  -2  16    3.98    0.56
  -1   2  16    3.89    0.43
   1  -2 -16    2.85    0.48
  -1   2  16    4.06    0.54
  -1  -2  16    4.14    0.51
  -1   2  15   10.54    1.42
  -1  -2  15   14.61    1.59
  -1   2  15   10.47    0.85
   1  -2 -15   11.64    0.86
  -1  -2  15   12.09    0.76
   1   2 -15   11.14    0.78
  -1  -2  15   13.98    0.98
  -1   2  15   11.37    1.31
  -1  -2  15   10.22    1.23
  -1   2  15    9.66    1.24
  -1  -2  15   11.96    0.90
  -1   2  15   11.66    0.70
  -1  -2  15   10.75    0.70
  -1  -2  15   10.97    0.81
   1  -2 -15   10.47    0.83
  -1   2  15   12.15    0.89
   1   2 -15   11.00    0.80
  -1   2  14  141.98    5.47
   1  -2 -14  144.67    5.46
  -1  -2  14  135.86    5.28
  -1  -2  14  136.08    5.46
   1  -2 -14  138.30    5.45
  -1  -2  14  141.98    5.39
   1   2 -14  148.06    5.40
  -1   2  14  143.69    5.53
  -1  -2  14  145.97    5.55
  -1  -2  14  134.57    6.25
  -1   2  14  148.78    6.42
  -1  -2  14  144.50    5.51
  -1   2  14  146.65    5.22
  -1  -2  14  150.38    5.23
  -1  -2  14  146.46    6.64
  -1   2  14  142.36    6.58
  -1  -2  13   28.17    2.04
  -1   2  13   28.19    2.07
   1  -2 -13   25.28    1.32
  -1   2  13   25.10    1.33
  -1  -2  13   23.26    1.32
  -1   2  13   22.35    1.23
  -1   2  13   26.15    1.37
  -1  -2  13   28.59    1.42
  -1  -2  13   25.63    1.34
  -1  -2  13   24.75    1.13
  -1   2  13   25.18    1.14
  -1   2  13   23.35    1.81
  -1   2  13   25.00    1.90
  -1   2  13   24.31    1.25
  -1  -2  13   26.16    1.28
  -1   2  12  264.57   10.07
  -1  -2  12  245.38    9.69
  -1   2  12  268.85   10.11
   1   2 -12  249.27    9.74
  -1  -2  12  262.56   10.20
  -1   2  12  266.87   10.21
  -1   2  11   44.63    2.55
  -1   2  11   49.42    2.59
   1   2 -11   49.37    2.49
  -1  -2  11   48.33    2.42
  -1  -2  11   49.20    2.65
  -1   2  11   52.91    2.72
  -1  -2  10  153.13    6.13
  -1   2  10  160.81    6.34
   1   2 -10  156.98    6.23
  -1   2  10  163.47    6.32
  -1   2  10  157.61    6.35
  -1  -2  10  158.59    6.37
  -1   2   9   74.95    3.17
  -1   2   9   69.35    3.17
  -1  -2   9   67.58    3.04
   1   2  -9   73.73    3.18
   1  -2  -9   67.12    3.06
  -1   2   9   73.74    3.22
  -1  -2   9   72.09    3.20
  -1   2   8    9.64    0.76
   1  -2  -8    8.73    0.77
   1   2  -8   10.36    0.84
  -1   2   8    8.50    0.77
  -1  -2   8    9.06    0.71
  -1  -2   8    9.53    0.78
  -1   2   8    9.65    0.79
   1   2  -7  199.15    7.04
   1  -2  -7  184.51    6.94
  -1   2   7  179.10    6.83
  -1  -2   7  185.71    6.81
   1   2  -6  249.79    8.76
  -1  -2   6  235.47    8.51
   1  -2  -6  235.38    8.69
   1  -2  -5   75.20    3.06
   1   2  -5   80.34    3.11
  -1  -2   5   73.97    2.84
   1  -2  -4 8801.35  297.56
  -1  -2   4 8657.60  297.62
   1  -2  -3  354.28   12.40
  -1  -2   3  350.64   12.39
   1  -2  -2   98.26    3.57
  -1  -2   2   96.05    3.66
   1   2  -2  101.22    3.49
  -1   2   1    0.28    0.07
  -1  -2   1    0.46    0.14
   1  -2  -1    0.35    0.14
   1  -2   0    8.60    0.52
   1   2   0    8.77    0.52
   1  -2   0   10.75    0.56
   1  -2   0    9.54    0.52
   1   2   0    9.81    0.53
   1  -2   1    0.58    0.19
   1  -2   1    0.70    0.19
   1   2   1    0.64    0.20
   1   2   1    0.44    0.20
  -1   2  -1    0.42    0.12
   1  -2   2 2760.81   93.55
   1   2   2 2720.40   93.46
   1  -2   3    0.43    0.26
   1  -2   3    0.78    0.31
   1  -2   3    0.49    0.26
   1   2   3    0.35    0.23
   1  -2   4   13.86    0.99
   1  -2   4   15.89    1.00
   1   2   4   15.57    0.96
   1  -2   4   16.54    0.98
   1  -2   5    0.49    0.29
   1  -2   5    0.66    0.32
   1  -2   5   -0.07    0.21
   1   2   5    0.52    0.28
   1  -2   6   62.86    2.85
   1  -2   6   56.03    2.74
   1   2   6   63.85    2.80
   1  -2   7   34.64    1.71
   1  -2   7   34.91    1.96
  -1   2  -7   32.87    1.45
   1   2   7   36.73    1.95
   1  -2   7   31.44    1.86
   1  -2   8  118.91    4.67
  -1   2  -8  111.04    4.23
   1  -2   8  118.24    4.97
   1   2   8  117.07    4.95
   1  -2   8  120.10    4.98
   1  -2   9   42.64    2.14
   1  -2   9   38.34    2.31
   1  -2   9   40.13    2.38
   1   2   9   36.95    2.31
   1  -2  10   79.37    3.58
   1  -2  10   72.00    3.77
   1   2  10   76.98    3.88
   1  -2  10   78.17    3.91
   1  -2  11    1.22    0.51
   1  -2  11    2.38    0.52
   1   2  11    1.69    0.60
   1  -2  11    1.36    0.53
   1  -2  12   26.71    1.35
   1   2  12   24.62    1.33
   1   2  12   26.02    1.16
   1  -2  12   26.32    1.17
   1  -2  12   25.21    1.82
   1  -2  12   26.57    2.00
   1   2  12   26.09    1.41
   1  -2  12   25.92    1.39
   1   2  12   27.29    1.38
   1  -2  12   23.96    1.27
   1   2  12   24.19    1.17
   1  -2  12   25.66    1.14
   1  -2  12   26.58    2.16
   1   2  12   23.01    2.01
   1   2  13   44.15    3.03
   1  -2  13   40.98    2.95
   1   2  13   41.31    1.90
   1  -2  13   42.73    1.92
   1  -2  13   43.20    1.82
   1  -2  13   42.49    1.78
   1  -2  13   41.68    1.87
   1   2  13   42.73    1.88
   1   2  13   38.92    2.96
   1   2  13   41.76    1.82
   1  -2  13   39.14    2.67
   1  -2  13   45.74    2.68
   1  -2  13   40.58    1.77
   1  -2  13   44.58    2.07
   1   2  13   41.19    1.77
   1   2  13   47.37    2.12
   1   2  13   43.49    1.80
   1  -2  13   43.99    1.76
   1   2  13   42.84    2.00
   1  -2  13   43.14    1.93
   1   2  13   41.97    1.97
   1  -2  13   42.78    1.98
   1   2  14   15.65    1.82
   1  -2  14   14.22    1.73
   1   2  14   12.52    0.91
   1  -2  14   14.17    0.94
   1   2  14   15.48    0.83
   1   2  14   15.02    0.91
   1  -2  14   15.36    0.92
   1  -2  14   14.79    0.85
   1   2  14   17.35    1.85
   1  -2  14   14.64    0.82
   1  -2  14   16.39    1.59
   1   2  14   15.35    0.87
   1  -2  14   16.03    1.51
   1  -2  14   16.22    1.10
   1   2  14   16.31    1.11
   1   2  14   15.17    1.02
   1   2  14   16.21    0.87
   1  -2  14   15.75    0.84
   1  -2  14   16.24    0.97
   1   2  14   16.84    1.10
   1  -2  14   18.12    1.08
   1   2  14   17.64    1.07
   1   2  15   38.82    3.04
   1  -2  15   34.62    2.87
   1   2  15   39.67    1.88
   1  -2  15   38.66    1.86
   1   2  15   33.50    1.72
   1  -2  15   36.75    1.75
   1   2  15   34.95    1.66
   1  -2  15   34.62    1.60
   1   2  15   37.75    1.59
   1   2  15   36.95    1.94
   1   2  15   37.35    2.86
   1  -2  15   37.00    1.58
   1  -2  15   40.04    2.62
   1  -2  15   34.24    2.48
   1  -2  15   38.84    1.95
   1   2  15   38.39    1.96
   1  -2  15   38.04    1.61
   1  -2  15   37.14    1.75
   1   2  15   36.96    1.83
   1   2  15   36.69    1.63
   1  -2  15   36.81    1.82
   1   2  15   35.59    1.81
   1   2  15   34.51    1.87
   1  -2  16  202.64    7.55
   1   2  16  206.48    7.55
   1  -2  16  200.44    7.37
   1  -2  16  192.51    7.36
   1   2  16  192.37    7.25
   1   2  16  202.76    7.66
   1   2  16  203.65    7.18
   1  -2  16  196.97    7.20
   1  -2  16  201.86    7.17
   1   2  16  191.80    8.95
   1   2  16  198.15    7.65
   1  -2  16  199.24    7.63
   1  -2  16  213.18    7.24
   1  -2  16  198.11    7.37
   1   2  16  204.69    7.25
   1   2  16  199.05    7.47
   1  -2  16  204.38    7.52
   1   2  16  199.90    7.57
   1  -2  17   47.63    2.16
   1   2  17   51.25    2.40
   1  -2  17   52.65    2.36
   1  -2  17   47.22    2.04
   1   2  17   54.24    2.51
   1   2  17   51.42    3.39
   1  -2  17   52.22    2.42
   1  -2  17   52.49    2.49
   1  -2  17   53.31    2.24
   1  -2  17   51.60    2.11
   1   2  17   52.45    2.30
   1   2  17   50.35    2.12
   1  -2  17   51.61    2.38
   1   2  17   47.58    2.33
   1   2  18   11.53    0.90
   1  -2  18   11.83    0.91
   1  -2  18   10.94    0.72
   1   2  18   11.30    0.86
   1  -2  18   11.10    0.92
   1  -2  18   12.54    0.97
   1   2  18   12.30    0.91
   1   2  18   10.10    0.94
   1  -2  18   10.50    0.89
   1  -2  18   10.50    0.94
   1   2  18   11.77    0.83
   1  -2  18   12.14    0.79
   1   2  18   12.07    0.94
   1  -2  18   10.83    0.85
   1  -2  19    8.03    0.72
   1   2  19    8.50    0.73
   1  -2  19    8.37    0.77
   1   2  19    7.68    0.67
   1  -2  19    7.25    0.73
   1   2  19    8.16    0.67
   1   2  19    7.74    0.70
   1   2  19    7.90    0.80
   1  -2  19    7.40    0.50
   1  -2  19    7.79    0.74
   1  -2  19    8.00    0.78
   1   2  19    6.78    0.60
   1  -2  19    8.50    0.62
   1   2  19    9.96    0.80
   1   2  20    1.30    0.34
   1  -2  20    1.25    0.37
   1   2  20    1.08    0.28
   1   2  20    1.65    0.34
   1  -2  20    0.93    0.35
   1   2  20    1.15    0.32
  -1  -2 -20    1.80    0.32
   1  -2  20    1.38    0.37
   1   2  20    1.42    0.42
   1  -2  20    1.81    0.24
   1  -2  20    2.13    0.41
   1  -2  20    1.42    0.39
   1  -2  20    2.22    0.45
   1   2  20    1.54    0.30
   1   2  20    1.84    0.41
   1   2  21    0.79    0.28
   1  -2  21    0.97    0.29
   1  -2  21    1.68    0.35
   1  -2  21    1.19    0.31
   1   2  21    0.93    0.25
   1  -2  21    1.28    0.33
   1  -2  21    0.79    0.31
   1   2  21    1.22    0.23
   1   2  21    1.41    0.34
   1   2  22   24.57    1.16
   1  -2  22   23.14    1.09
   1  -2  22   23.79    1.13
   1  -2  22   25.33    1.17
   1  -2  22   26.40    1.16
   1  -2  23    0.94    0.17
   1   2  23    1.19    0.19
   1  -2  23    1.63    0.20
   1  -2  23    1.42    0.20
   1   2  23    1.01    0.18
   1  -2  23    1.04    0.15
  -1  -3  24   33.26    1.35
   1   3 -24   32.68    1.34
  -1   3  24   34.44    1.33
  -1   3  24   34.57    1.37
  -1   3  23    1.53    0.28
  -1   3  23    1.89    0.31
  -1  -3  23    1.90    0.25
  -1   3  23    1.51    0.29
   1  -3 -23    1.09    0.21
  -1  -3  23    1.73    0.29
   1  -3 -22    1.70    0.32
  -1  -3  22    1.71    0.36
  -1   3  22    1.75    0.38
  -1  -3  22    1.79    0.24
  -1  -3  22    2.11    0.33
  -1   3  22    1.24    0.37
  -1   3  22    2.38    0.33
  -1  -3  22    2.37    0.33
   1  -3 -22    2.29    0.33
   1  -3 -21    0.42    0.27
  -1   3  21    0.33    0.25
  -1   3  21    0.19    0.37
  -1  -3  21    0.37    0.23
  -1  -3  21    0.93    0.31
  -1   3  21    0.74    0.37
  -1  -3  21    0.31    0.26
  -1   3  21    0.95    0.30
  -1  -3  21    0.45    0.26
  -1   3  21    0.70    0.28
   1  -3 -21    0.54    0.26
   1  -3 -20    8.20    0.71
  -1   3  20    8.42    0.82
  -1  -3  20    8.75    0.66
  -1  -3  20    9.78    0.75
  -1  -3  20    8.56    0.74
  -1   3  20    8.74    0.81
   1  -3 -20    8.87    0.72
   1   3 -20   10.06    0.71
  -1   3  20    7.72    0.67
  -1  -3  20    8.33    0.70
  -1   3  20    7.88    0.69
  -1   3  19    0.24    0.41
  -1  -3  19    0.29    0.35
  -1  -3  19    0.50    0.33
  -1  -3  19    0.27    0.34
  -1   3  19    0.23    0.39
  -1   3  19    0.75    0.38
  -1   3  19    0.30    0.33
   1  -3 -19    0.50    0.35
   1   3 -19    0.06    0.30
   1  -3 -18    8.62    0.78
  -1   3  18    8.36    0.75
   1   3 -18    7.89    0.74
  -1  -3  18    7.06    0.77
  -1  -3  18    7.46    1.12
  -1   3  18    6.56    0.77
  -1  -3  18    7.76    0.76
  -1  -3  18    7.32    0.71
  -1   3  18    6.37    1.20
  -1  -3  18    8.18    1.29
  -1   3  18    6.84    0.73
  -1   3  17    5.68    0.66
   1  -3 -17    4.14    0.56
   1   3 -17    5.52    0.64
  -1   3  17    4.01    0.58
   1  -3 -17    4.61    0.56
  -1  -3  17    5.29    0.67
  -1  -3  17    4.67    0.93
  -1  -3  17    5.71    0.64
  -1   3  17    4.61    0.68
  -1  -3  17    5.09    0.63
  -1   3  17    4.92    0.49
  -1  -3  17    3.74    0.91
  -1   3  17    4.23    1.00
  -1  -3  16    7.52    1.26
  -1   3  16   11.48    1.48
  -1   3  16    9.05    0.79
  -1  -3  16    8.01    0.61
   1  -3 -16    7.72    0.74
   1   3 -16    8.70    0.68
  -1  -3  16    8.95    0.82
  -1   3  16   11.06    1.34
  -1  -3  16    7.26    1.09
  -1  -3  16    7.65    0.76
  -1   3  16    7.80    0.65
  -1   3  16    9.38    0.63
  -1  -3  16    8.33    0.59
  -1   3  16    8.27    0.76
  -1  -3  16    7.18    0.67
   1  -3 -16    7.33    0.73
  -1   3  15   12.62    1.48
  -1  -3  15   10.29    1.38
  -1  -3  15   11.37    0.75
   1  -3 -15   11.19    0.85
  -1   3  15   12.26    0.89
   1   3 -15    9.32    0.71
  -1  -3  15   11.51    0.91
  -1   3  15   10.44    0.88
  -1  -3  15   11.59    1.30
  -1  -3  15    9.77    0.60
  -1   3  15   12.71    1.38
  -1  -3  15   10.98    0.86
   1  -3 -15   11.02    0.76
  -1   3  15   12.56    0.70
  -1  -3  15   11.22    0.69
  -1   3  15   10.04    0.74
   1  -3 -15    9.84    0.81
  -1  -3  15   10.79    0.79
  -1   3  14    0.57    0.47
  -1  -3  14   -0.38    0.35
   1  -3 -14    0.47    0.30
  -1   3  14   -0.06    0.30
  -1  -3  14    0.13    0.22
   1   3 -14   -0.05    0.22
  -1   3  14    0.13    0.33
  -1  -3  14    0.52    0.32
  -1   3  14    0.17    0.46
  -1  -3  14   -0.06    0.27
  -1   3  14    0.16    0.23
  -1   3  14    0.10    0.24
  -1  -3  14    0.29    0.20
   1  -3 -14    0.31    0.30
  -1   3  14    0.40    0.30
  -1  -3  14    0.40    0.29
  -1  -3  13    0.83    0.44
  -1   3  13    1.00    0.48
   1  -3 -13    0.22    0.28
  -1   3  13    0.27    0.30
  -1   3  13    0.05    0.24
  -1   3  13    0.18    0.31
  -1  -3  13    0.12    0.29
  -1   3  13    0.45    0.41
  -1  -3  13    0.11    0.26
  -1   3  13    0.11    0.28
  -1   3  13    0.03    0.21
  -1  -3  13    0.18    0.24
   1  -3 -13    0.17    0.30
  -1   3  13   -0.14    0.31
  -1   3  12    1.33    0.33
  -1   3  12    1.45    0.45
  -1   3  12    1.19    0.46
  -1  -3  12    1.99    0.58
  -1  -3  12    2.60    0.59
  -1   3  12    1.73    0.51
   1   3 -12    1.09    0.40
  -1   3  12    1.11    0.35
   1   3 -11   28.35    1.77
  -1   3  11   27.82    1.85
  -1  -3  11   33.81    2.00
  -1   3  11   26.21    1.77
  -1   3  11   28.39    1.89
  -1  -3  11   32.19    1.96
   1   3 -10   89.72    4.01
  -1   3  10   96.25    4.11
  -1   3  10   89.91    4.00
  -1  -3  10   88.56    4.06
  -1  -3  10   96.61    4.12
  -1   3  10   91.73    4.09
  -1  -3   9   32.63    1.82
  -1   3   9   30.36    1.72
   1   3  -9   31.66    1.84
  -1   3   9   32.11    1.83
  -1  -3   9   34.88    1.84
  -1   3   9   34.24    1.84
   1   3  -8  362.91   13.39
  -1   3   8  367.79   13.34
  -1  -3   8  363.28   13.30
  -1   3   8  358.99   13.22
  -1   3   8  383.26   13.32
  -1  -3   8  383.78   13.33
  -1   3   7   47.31    2.11
   1   3  -7   45.50    2.28
  -1   3   7   49.35    2.23
  -1   3   7   46.97    2.15
  -1  -3   7   51.21    2.18
  -1  -3   6   42.97    2.25
  -1   3   6   46.56    2.05
  -1   3   5    6.77    0.55
  -1  -3   5    6.69    0.67
  -1  -3   4   23.28    1.29
  -1   3   4   23.79    1.13
  -1   3   3  384.24   13.21
  -1  -3   3  373.22   13.40
   1  -3  -2   50.97    2.00
  -1   3   2   52.87    2.01
  -1  -3   2   50.78    2.16
   1   3  -2   54.25    1.87
  -1   3   1   30.47    1.11
  -1  -3   1   29.06    1.28
   1  -3  -1   27.89    1.23
   1   3  -1   27.39    1.18
   1   3   0    6.07    0.44
   1  -3   0    5.72    0.42
  -1   3   0    4.74    0.41
   1  -3   1   24.04    1.11
   1   3   1   25.10    1.14
  -1   3  -1   23.00    1.05
   1  -3   2  110.73    4.29
   1   3   2  117.49    4.22
   1  -3   2  113.38    4.23
   1   3   2  107.46    4.22
   1  -3   3   15.57    0.99
   1   3   3   16.26    0.91
   1   3   3   13.62    0.88
   1  -3   3   16.30    0.91
   1  -3   4   64.03    2.77
   1  -3   4   63.95    2.81
   1  -3   4   65.33    2.72
   1   3   4   63.56    2.70
   1  -3   5   -0.07    0.27
   1  -3   5    0.16    0.28
   1   3   5   -0.07    0.21
   1  -3   5    0.07    0.27
   1  -3   6  283.58   10.42
   1  -3   6  265.45   10.46
   1  -3   6  290.36   10.39
   1   3   6  283.69   10.37
   1  -3   7   64.20    3.08
   1   3   7   69.79    3.12
   1  -3   7   62.83    3.04
   1  -3   8    2.35    0.55
   1  -3   8    3.42    0.58
   1   3   8    2.84    0.55
  -1   3  -8    2.56    0.34
   1  -3   9   34.87    1.94
   1  -3   9   35.98    2.18
   1  -3   9   37.98    2.28
   1   3   9   39.42    2.31
   1  -3  10   17.57    1.47
   1  -3  10   19.02    1.36
   1  -3  10   18.52    1.57
   1   3  10   17.19    1.52
   1  -3  11   40.86    2.33
   1  -3  11   35.61    2.37
   1   3  11   39.46    2.59
   1  -3  11   43.10    2.67
   1  -3  12   17.82    1.05
   1   3  12   18.75    1.09
   1   3  12   18.10    0.89
   1  -3  12   17.57    0.89
   1   3  12   16.73    0.99
   1  -3  12   17.95    1.11
   1  -3  12   17.08    0.90
   1  -3  12   16.28    1.51
   1  -3  12   18.67    1.50
   1  -3  12   17.02    0.88
   1  -3  12   15.70    1.05
   1   3  12   17.75    0.91
   1   3  12   18.53    0.92
   1  -3  12   17.56    0.99
   1  -3  12   19.09    0.87
   1   3  12   18.45    1.75
   1  -3  12   16.43    1.67
   1   3  13    4.43    0.48
   1  -3  13    4.04    0.45
   1   3  13    4.09    0.54
   1  -3  13    3.45    0.49
   1  -3  13    4.46    0.57
   1   3  13    4.23    0.47
   1  -3  13    5.06    0.43
   1  -3  13    3.27    0.70
   1   3  13    4.27    0.43
   1  -3  13    4.66    0.80
   1  -3  13    4.66    0.41
   1   3  13    3.73    0.54
   1  -3  13    3.92    0.53
   1   3  13    4.03    0.39
   1  -3  13    4.31    0.47
   1   3  13    4.22    0.54
   1   3  13    4.65    0.44
   1  -3  13    4.95    0.42
   1   3  13    3.88    0.85
   1  -3  13    3.46    0.89
   1   3  14  116.86    4.55
   1  -3  14  118.59    4.52
   1  -3  14  117.02    4.62
   1   3  14  120.30    4.66
   1  -3  14  122.19    4.76
   1  -3  14  114.87    4.39
   1   3  14  115.70    4.51
   1  -3  14  115.31    4.54
   1   3  14  118.46    4.38
   1  -3  14  119.76    5.53
   1   3  14  117.84    6.13
   1  -3  14  114.36    4.36
   1  -3  14  120.01    4.73
   1   3  14  127.41    4.80
   1   3  14  117.89    4.42
   1  -3  14  117.59    4.53
   1   3  14  124.71    4.70
   1  -3  14  123.55    4.38
   1  -3  14  126.34    6.15
   1   3  14  100.96    5.83
   1  -3  15   17.51    1.03
   1   3  15   18.34    1.07
   1   3  15   20.67    1.26
   1  -3  15   17.68    1.14
   1   3  15   17.46    1.15
   1   3  15   16.06    0.99
   1  -3  15   18.24    0.95
   1  -3  15   17.79    1.22
   1  -3  15   16.58    1.03
   1   3  15   17.21    0.91
   1   3  15   18.08    2.03
   1  -3  15   19.92    1.75
   1  -3  15   18.30    0.94
   1  -3  15   17.21    1.17
   1   3  15   18.00    1.24
   1  -3  15   15.73    1.16
   1   3  15   20.57    1.01
   1  -3  15   18.44    1.07
   1  -3  15   18.69    0.94
   1   3  15   17.08    1.13
   1   3  15   17.76    1.14
   1  -3  15   18.15    1.14
   1  -3  16   18.63    1.07
   1   3  16   18.13    1.26
   1  -3  16   18.62    1.18
   1  -3  16   20.37    1.01
   1   3  16   20.64    1.33
   1  -3  16   18.16    1.08
   1  -3  16   18.04    1.26
   1   3  16   21.21    1.08
   1   3  16   18.72    0.96
   1   3  16   20.44    2.13
   1  -3  16   20.08    1.81
   1  -3  16   18.52    1.23
   1   3  16   20.91    1.35
   1  -3  16   19.94    1.31
   1   3  16   22.03    1.26
   1   3  16   20.39    1.06
   1  -3  16   21.87    1.04
   1  -3  16   21.25    1.15
   1  -3  16   20.37    1.25
   1   3  16   19.79    1.23
   1  -3  17    6.23    0.54
   1   3  17    6.28    0.73
   1  -3  17    7.77    0.81
   1   3  17    6.50    0.76
   1   3  17    4.35    0.99
   1  -3  17    7.77    0.77
   1  -3  17    6.78    0.73
   1   3  17    7.23    0.78
   1   3  17    6.62    0.68
   1   3  17    7.05    0.56
   1  -3  17    6.56    0.60
   1  -3  17    7.33    0.71
   1   3  17    8.02    0.72
   1  -3  18    0.91    0.34
   1   3  18    0.32    0.32
   1  -3  18    0.66    0.24
   1   3  18    0.11    0.29
   1  -3  18    0.39    0.37
   1   3  18    0.23    0.40
   1  -3  18    0.50    0.24
   1  -3  18   -0.22    0.41
   1   3  18    0.62    0.42
   1  -3  18    0.53    0.41
   1  -3  18    0.35    0.28
   1   3  18    0.49    0.31
   1   3  18    0.41    0.30
  -1  -3 -18    0.86    0.29
   1   3  18    0.14    0.38
   1  -3  19    1.30    0.37
   1   3  19    1.35    0.36
   1   3  19    0.75    0.32
   1   3  19    1.27    0.38
   1  -3  19    1.20    0.39
   1   3  19    0.97    0.45
   1  -3  19    1.14    0.25
   1  -3  19    1.35    0.38
   1  -3  19    1.08    0.40
   1   3  19    0.78    0.41
   1  -3  19    0.39    0.35
   1   3  19    1.32    0.33
   1   3  19    1.10    0.32
   1   3  19    1.51    0.43
   1  -3  20   75.36    3.06
   1   3  20   73.88    3.05
   1   3  20   70.82    2.92
   1  -3  20   79.89    3.17
   1   3  20   77.22    3.06
   1   3  20   77.88    3.16
   1  -3  20   73.07    2.78
   1  -3  20   75.07    3.03
   1  -3  20   75.21    3.07
   1   3  20   79.33    3.18
   1   3  20   75.89    2.92
   1   3  20   76.32    3.07
   1  -3  21   37.25    1.74
   1   3  21   38.97    1.75
   1  -3  21   42.88    1.85
   1   3  21   37.47    1.60
   1   3  21   41.37    1.73
   1  -3  21   38.58    1.81
  -1  -3 -21   43.07    1.68
   1   3  21   39.61    1.83
   1  -3  21   45.88    1.77
   1  -3  21   40.34    1.53
   1  -3  21   42.73    1.80
   1   3  21   41.89    1.86
   1   3  21   39.39    1.62
   1   3  21   42.97    1.79
   1  -3  22    7.03    0.49
   1   3  22    6.54    0.52
   1   3  22    5.95    0.38
   1  -3  22    6.38    0.48
   1  -3  22    7.46    0.46
   1  -3  22    6.67    0.47
   1  -3  22    6.77    0.51
   1   3  23    4.42    0.31
   1  -3  23    4.54    0.31
   1  -3  23    4.09    0.28
   1   3  23    3.61    0.28
  -1   4  24    0.96    0.17
   1   4 -24    0.95    0.16
  -1  -4  24    1.07    0.16
  -1  -4  24    1.21    0.17
  -1   4  23    7.93    0.52
  -1   4  23    6.17    0.50
   1  -4 -23    7.25    0.46
  -1  -4  23    6.63    0.51
  -1  -4  23    7.59    0.52
  -1  -4  22    4.17    0.46
   1  -4 -22    4.08    0.42
  -1   4  22    4.55    0.38
  -1   4  22    3.33    0.46
  -1  -4  22    4.64    0.40
  -1   4  22    3.84    0.39
  -1  -4  22    4.00    0.41
   1  -4 -22    4.03    0.38
  -1   4  22    3.76    0.36
  -1  -4  21    6.17    0.46
   1  -4 -21    6.97    0.59
  -1   4  21    6.73    0.67
  -1  -4  21    5.20    0.51
   1  -4 -21    7.26    0.58
  -1   4  21    5.74    0.52
  -1   4  21    5.90    0.53
  -1  -4  21    6.46    0.56
  -1  -4  20    1.45    0.34
  -1   4  20    0.49    0.42
  -1  -4  20    1.03    0.33
  -1  -4  20    0.85    0.27
   1  -4 -20    0.17    0.30
  -1   4  20    0.05    0.32
  -1   4  20    0.80    0.30
  -1  -4  20    0.16    0.28
   1   4 -19    4.46    0.52
   1  -4 -19    4.16    0.57
  -1   4  19    5.15    0.58
  -1  -4  19    4.14    0.47
  -1   4  19    4.38    0.63
  -1  -4  19    4.12    0.56
  -1  -4  19    4.32    0.54
  -1   4  19    3.51    0.52
  -1   4  19    4.20    0.53
  -1   4  18    7.44    0.73
   1   4 -18    7.39    0.69
   1  -4 -18    6.63    0.66
  -1  -4  18    8.21    0.78
  -1  -4  18    6.68    1.06
  -1   4  18    6.38    0.75
  -1  -4  18    6.88    0.71
  -1  -4  18    7.17    0.69
  -1  -4  18    9.90    1.38
  -1   4  18    4.66    1.00
  -1   4  18    7.48    0.72
  -1   4  17    1.15    0.44
   1  -4 -17    1.86    0.45
   1  -4 -17    2.23    0.44
   1   4 -17    2.38    0.49
  -1   4  17    1.78    0.49
  -1  -4  17    2.32    0.52
  -1  -4  17    2.25    0.29
  -1  -4  17    3.06    0.73
  -1  -4  17    2.14    0.48
  -1  -4  17    3.28    0.52
  -1  -4  17    2.10    0.33
   1  -4 -17    3.09    0.42
  -1   4  17    2.01    0.36
  -1   4  17    1.62    0.36
  -1  -4  17    1.22    0.57
  -1   4  17    0.48    0.57
  -1   4  16   11.28    0.92
   1  -4 -16   11.66    0.90
  -1  -4  16   10.54    0.74
   1  -4 -16   11.71    0.89
   1   4 -16   12.12    0.89
  -1  -4  16   11.61    0.95
  -1  -4  16    9.78    1.26
  -1  -4  16    9.39    0.61
  -1  -4  16   11.68    0.89
  -1  -4  16   11.49    0.90
   1  -4 -16   12.06    0.82
  -1   4  16   11.55    0.80
  -1   4  16   12.05    0.73
  -1  -4  16    9.97    1.37
  -1   4  16   11.52    1.50
  -1  -4  15   17.71    1.76
  -1   4  15   16.42    1.75
  -1   4  15   15.57    1.07
   1  -4 -15   16.80    1.09
  -1  -4  15   14.41    0.92
   1  -4 -15   15.94    0.99
  -1  -4  15   16.97    1.11
  -1  -4  15   16.00    0.81
  -1  -4  15   16.06    1.54
  -1  -4  15   15.22    1.03
  -1  -4  15   15.91    1.07
  -1   4  15   15.41    0.98
  -1   4  15   18.21    0.90
   1  -4 -15   16.31    1.08
  -1   4  15   16.53    1.01
   1   4 -15   16.30    1.08
  -1  -4  14   19.83    1.85
  -1   4  14   22.21    1.92
   1  -4 -14   20.64    1.20
  -1  -4  14   18.75    1.07
  -1   4  14   18.76    1.18
   1  -4 -14   20.50    1.13
  -1  -4  14   20.65    1.22
  -1   4  14   22.35    1.82
  -1  -4  14   18.37    0.92
  -1  -4  14   20.20    1.19
  -1   4  14   20.49    1.12
  -1   4  14   20.54    0.99
  -1  -4  14   19.92    1.00
  -1   4  14   19.31    1.11
   1  -4 -14   19.49    1.20
  -1   4  13   54.05    3.14
  -1  -4  13   57.87    3.21
  -1   4  13   52.59    2.32
  -1  -4  13   53.44    2.21
   1  -4 -13   53.36    2.33
  -1   4  13   52.47    2.21
   1  -4 -13   54.55    2.27
  -1  -4  13   51.84    2.33
  -1  -4  13   48.45    2.01
  -1   4  13   51.60    3.02
  -1  -4  13   52.32    3.08
  -1  -4  13   48.26    2.27
  -1   4  13   54.99    2.09
  -1   4  13   53.61    2.30
  -1  -4  13   50.64    2.10
  -1   4  13   49.28    2.22
   1  -4 -13   53.52    2.35
  -1  -4  13   54.87    2.23
  -1  -4  12    0.29    0.34
  -1   4  12    0.29    0.34
   1   4 -12    0.95    0.42
  -1   4  12    1.10    0.49
  -1  -4  12    0.29    0.34
  -1  -4  12    1.03    0.32
  -1   4  12    0.84    0.33
  -1   4  12    0.32    0.20
  -1   4  12    0.82    0.34
  -1   4  11   86.28    4.00
  -1  -4  11   85.83    4.03
  -1   4  11   81.68    3.89
   1   4 -11   85.70    3.93
  -1  -4  11   86.70    4.04
  -1   4  11   87.53    4.03
  -1   4  10   96.20    4.39
   1   4 -10  106.25    4.46
  -1  -4  10  111.65    4.52
  -1   4  10   97.45    4.30
  -1  -4  10   97.90    4.39
  -1   4  10   98.81    4.40
  -1  -4   9    2.21    0.45
  -1   4   9    2.51    0.50
  -1   4   9    2.84    0.48
   1   4  -9    1.47    0.40
  -1  -4   9    2.28    0.47
  -1   4   9    1.75    0.41
  -1   4   8   98.85    4.05
   1   4  -8   96.73    4.11
  -1   4   8   98.19    3.90
  -1  -4   8   95.21    3.96
  -1   4   8   98.94    3.98
  -1  -4   8   88.14    3.90
  -1  -4   7  101.32    4.51
  -1   4   7  100.70    4.21
  -1   4   7  104.59    4.07
  -1  -4   7  103.03    4.14
  -1   4   7  109.67    4.15
  -1  -4   7  106.61    4.15
  -1   4   6 2127.94   74.22
  -1   4   6 2202.40   74.43
  -1  -4   6 2067.88   74.69
  -1   4   6 2247.96   74.29
  -1   4   5 1028.30   35.53
  -1   4   5 1036.20   35.33
  -1  -4   5 1012.32   35.80
  -1  -4   4  449.39   16.56
  -1   4   4  478.68   16.32
   1  -4  -3   82.65    3.02
  -1  -4   3   80.97    3.33
  -1  -4   2  566.65   19.82
   1  -4  -2  568.84   19.64
  -1  -4   1  194.23    6.94
   1   4  -1  193.81    6.69
  -1   4   1  181.96    6.66
   1   4  -1  192.69    6.72
   1   4  -1  191.73    7.01
   1  -4  -1  191.78    6.72
   1  -4  -1  200.74    6.84
   1   4   0  330.20   12.10
  -1   4   0  349.11   12.13
   1  -4   0  357.47   12.11
   1   4   1  225.17    8.02
   1  -4   1  222.22    7.94
  -1   4  -1  224.64    7.98
   1   4   2   27.25    1.34
   1  -4   2   28.27    1.30
   1   4   2   27.08    1.39
  -1   4  -2   26.49    1.24
   1  -4   3    2.45    0.35
   1   4   3    2.35    0.38
   1   4   3    1.65    0.34
   1   4   4   96.33    3.91
   1  -4   4   99.16    3.93
   1   4   4  103.06    4.01
   1  -4   5   56.88    2.68
   1  -4   5   55.28    2.49
   1   4   5   52.59    2.47
   1  -4   6   67.17    3.29
   1  -4   6   71.71    3.16
   1   4   6   72.64    3.17
   1  -4   7    0.82    0.45
   1  -4   7    0.57    0.35
   1   4   7    0.75    0.36
   1  -4   8    1.23    0.51
   1   4   8    1.10    0.41
  -1   4  -9   45.25    2.14
   1  -4   9   48.40    2.37
   1  -4   9   45.19    2.60
   1   4   9   48.75    2.67
   1  -4  10  240.75    9.44
   1  -4  10  260.98    9.95
   1   4  10  245.96    9.88
   1  -4  11   70.56    2.85
   1   4  11   69.42    2.85
   1   4  11   71.11    2.92
   1   4  11   71.70    2.70
   1  -4  11   71.23    2.95
   1  -4  11   65.11    3.37
   1  -4  11   72.40    2.94
   1  -4  11   71.24    2.90
   1  -4  11   69.38    2.79
   1   4  11   67.51    2.70
   1   4  11   75.22    3.89
   1  -4  11   68.13    3.75
   1  -4  12    9.58    0.67
   1  -4  12   10.12    0.74
   1   4  12    9.99    0.61
   1   4  12   10.93    0.82
   1  -4  12   11.01    0.83
   1   4  12    9.09    0.76
   1  -4  12    9.60    0.61
   1  -4  12   10.18    0.62
   1  -4  12   12.28    1.17
   1  -4  12    9.31    0.74
   1  -4  12    9.74    0.79
   1   4  12   10.20    0.64
   1  -4  12    9.65    0.69
   1   4  12    9.13    0.62
   1  -4  12   10.85    0.59
   1   4  12    9.93    1.30
   1  -4  12    9.05    1.22
   1   4  13    3.42    0.45
   1  -4  13    3.97    0.45
   1  -4  13    4.87    0.55
   1   4  13    4.40    0.57
   1   4  13    4.94    0.51
   1  -4  13    4.79    0.59
   1  -4  13    5.12    0.44
   1  -4  13    4.84    0.42
   1  -4  13    5.36    0.83
   1  -4  13    5.06    0.59
   1   4  13    4.10    0.41
   1  -4  13    6.01    0.62
   1  -4  13    4.05    0.39
   1   4  13    5.02    0.45
   1  -4  13    4.58    0.49
   1  -4  13    4.29    0.90
   1   4  13    4.89    0.96
   1   4  14   90.79    3.68
   1  -4  14   93.21    3.63
   1   4  14   96.72    3.83
   1  -4  14   94.05    3.77
   1   4  14   90.88    3.68
   1  -4  14   94.85    3.89
   1  -4  14   89.14    3.53
   1  -4  14   96.91    4.63
   1  -4  14   95.69    3.53
   1  -4  14   90.97    3.85
   1   4  14   99.62    3.95
   1   4  14   89.52    3.51
   1  -4  14   91.34    3.81
   1   4  14   93.07    3.84
   1  -4  14   95.24    3.67
   1  -4  14   98.53    3.52
   1   4  14   92.79    3.56
   1   4  14   89.83    4.46
   1  -4  14   98.74    5.19
   1  -4  14   92.06    3.76
   1   4  14   93.55    3.76
   1  -4  15  111.07    4.37
   1   4  15  111.39    4.45
   1   4  15  114.72    4.58
   1  -4  15  114.38    4.50
   1   4  15  111.21    4.41
   1  -4  15  114.28    4.30
   1   4  15  115.36    4.27
   1  -4  15  111.32    4.66
   1  -4  15  120.80    5.53
   1   4  15  110.36    6.12
   1  -4  15  115.92    4.63
   1  -4  15  119.03    4.68
   1   4  15  126.18    4.77
   1  -4  15  115.99    4.44
   1   4  15  119.16    4.63
   1   4  15  120.18    4.35
   1  -4  15  117.76    4.57
   1   4  15  117.75    4.56
   1  -4  16   -0.04    0.23
   1   4  16   -0.16    0.31
   1   4  16    0.54    0.41
   1   4  16   -0.07    0.38
   1  -4  16    0.16    0.25
   1   4  16    0.24    0.41
   1   4  16   -0.27    0.29
   1  -4  16    0.18    0.36
   1   4  16    0.27    0.44
   1   4  16   -0.08    0.41
   1  -4  16   -0.07    0.38
   1  -4  16   -0.08    0.38
   1   4  16    0.07    0.38
   1  -4  16    0.05    0.29
   1   4  16   -0.04    0.27
   1   4  16   -0.06    0.33
   1  -4  16    0.07    0.32
   1  -4  17  141.81    5.36
   1   4  17  141.15    5.35
   1   4  17  144.27    5.27
   1  -4  17  131.20    5.07
   1  -4  17  145.58    5.55
   1   4  17  146.10    5.52
   1  -4  17  131.59    5.17
   1   4  17  141.33    6.92
   1  -4  17  131.46    5.03
   1  -4  17  137.82    5.34
   1  -4  17  138.23    5.44
   1   4  17  139.88    5.51
   1  -4  17  143.59    5.41
   1   4  17  138.13    5.10
   1   4  17  140.21    5.33
   1   4  17  137.71    5.45
   1   4  18   17.11    1.05
   1  -4  18   16.76    1.07
   1  -4  18   15.54    1.12
   1   4  18   14.23    0.92
   1  -4  18   16.91    1.16
   1   4  18   18.24    1.19
   1  -4  18   17.90    1.07
   1  -4  18   15.10    0.82
   1  -4  18   15.56    1.07
   1   4  18   15.59    1.16
   1  -4  18   15.47    1.09
   1   4  18   15.85    1.01
   1   4  18   16.17    0.89
   1   4  18   19.03    1.17
   1  -4  19   -0.11    0.31
   1   4  19   -0.11    0.30
   1  -4  19   -0.13    0.39
   1  -4  19    0.07    0.34
   1   4  19    0.43    0.35
   1   4  19    0.13    0.42
   1  -4  19    0.31    0.30
   1  -4  19    0.19    0.21
   1   4  19   -0.07    0.41
   1  -4  19   -0.11    0.39
   1   4  19   -0.03    0.30
   1   4  19    0.18    0.28
  -1  -4 -19   -0.04    0.26
   1   4  19   -0.18    0.38
   1  -4  20  110.58    4.48
   1   4  20  112.41    4.47
   1  -4  20  123.24    4.64
   1   4  20  121.78    4.55
   1   4  20  118.91    4.60
   1  -4  20  120.96    4.46
   1  -4  20  117.36    4.25
   1   4  20  119.33    4.61
   1  -4  20  123.99    4.54
   1   4  20  116.57    4.37
   1   4  20  122.60    4.55
   1   4  21   15.51    0.86
   1  -4  21   14.95    0.86
   1   4  21   14.61    0.77
   1  -4  21   17.13    0.97
  -1  -4 -21   17.33    0.84
   1   4  21   15.69    0.88
   1   4  21   16.08    0.94
   1  -4  21   16.72    0.70
   1  -4  21   17.02    0.85
   1   4  21   16.62    0.96
   1   4  21   17.55    0.97
   1  -4  21   17.73    0.92
   1   4  21   15.18    0.76
   1   4  21   17.13    0.92
   1  -4  22   48.11    1.81
   1  -4  22   47.44    1.85
   1   4  22   46.59    1.86
   1  -4  22   49.15    1.88
   1   4  22   47.94    1.94
   1   4  22   48.26    1.93
   1  -4  22   48.73    1.93
   1   4  22   44.78    1.81
   1  -4  23   59.24    2.25
   1   4  23   62.82    2.28
   1   4  23   64.16    2.29
   1  -5 -23    5.81    0.40
   1   5 -23    5.40    0.41
  -1   5  23    6.07    0.43
  -1  -5  23    5.64    0.42
  -1  -5  22   -0.04    0.24
  -1   5  22    0.45    0.22
   1  -5 -22    0.39    0.23
   1  -5 -22    0.22    0.21
  -1   5  22    0.18    0.18
  -1  -5  21    0.40    0.30
   1  -5 -21    0.23    0.27
  -1  -5  21    0.30    0.31
  -1  -5  21    0.41    0.25
  -1   5  21    0.28    0.21
  -1  -5  21    0.33    0.23
  -1   5  21    0.15    0.23
   1  -5 -21    0.49    0.29
  -1  -5  20    0.54    0.35
  -1  -5  20    0.61    0.31
   1  -5 -20    0.73    0.36
  -1   5  20    0.59    0.30
  -1  -5  20    0.69    0.27
  -1   5  20    0.53    0.28
  -1  -5  20    0.40    0.20
  -1  -5  19    4.80    0.47
   1   5 -19    5.10    0.53
  -1   5  19    5.28    0.60
  -1  -5  19    4.44    0.54
  -1  -5  19    3.91    0.51
  -1   5  19    5.42    0.59
  -1   5  19    4.98    0.53
  -1  -5  19    4.90    0.53
   1  -5 -18    0.31    0.27
  -1  -5  18    0.89    0.38
  -1  -5  18    0.18    0.31
   1  -5 -18    0.55    0.31
  -1   5  18   -0.07    0.41
   1   5 -18    0.12    0.34
  -1   5  18    0.45    0.38
   1  -5 -18    0.57    0.35
  -1  -5  18    0.53    0.26
  -1  -5  18    0.05    0.20
  -1   5  17   13.94    1.02
   1  -5 -17   14.35    1.00
   1   5 -17   13.86    0.98
   1  -5 -17   14.93    1.02
  -1   5  17   13.39    1.02
  -1  -5  17   13.60    1.47
  -1  -5  17   13.69    0.90
  -1  -5  17   14.34    0.75
   1  -5 -17   12.83    0.89
  -1  -5  17   13.30    0.84
  -1  -5  17   12.89    0.96
  -1  -5  17   14.40    1.00
  -1   5  17   14.38    0.90
  -1   5  17   16.51    0.85
  -1   5  17   12.63    1.62
  -1  -5  17   10.42    1.45
  -1   5  16    0.23    0.42
  -1  -5  16   -0.23    0.42
  -1   5  16    0.27    0.37
   1  -5 -16   -0.07    0.35
   1  -5 -16    0.06    0.27
  -1  -5  16    0.07    0.34
  -1  -5  16   -0.18    0.50
  -1  -5  16    0.26    0.22
  -1  -5  16    0.13    0.30
  -1  -5  16   -0.05    0.22
  -1  -5  16   -0.12    0.28
  -1   5  16    0.16    0.29
  -1   5  16    0.04    0.27
  -1   5  16   -0.05    0.31
   1  -5 -16    0.28    0.32
   1   5 -16    0.13    0.31
  -1  -5  15   65.22    3.84
  -1   5  15   65.57    3.84
   1  -5 -15   63.64    2.79
  -1   5  15   61.22    2.75
  -1  -5  15   60.83    2.61
   1  -5 -15   61.97    2.69
  -1  -5  15   62.01    2.78
  -1  -5  15   64.05    3.56
  -1  -5  15   59.37    2.42
  -1  -5  15   62.90    2.74
  -1  -5  15   65.99    2.75
  -1   5  15   61.92    2.67
  -1   5  15   64.34    2.50
  -1   5  15   61.94    2.66
   1  -5 -15   63.77    2.80
   1   5 -15   68.18    2.80
  -1  -5  14    0.58    0.51
  -1   5  14    2.87    0.73
  -1   5  14    2.30    0.47
  -1  -5  14    1.92    0.35
   1  -5 -14    3.40    0.52
   1  -5 -14    2.77    0.41
  -1  -5  14    1.90    0.42
  -1  -5  14    2.29    0.29
  -1  -5  14    1.83    0.39
  -1  -5  14    1.75    0.36
  -1   5  14    2.52    0.33
  -1   5  14    2.44    0.49
  -1   5  14    1.66    0.38
   1   5 -14    3.46    0.50
   1  -5 -14    2.90    0.49
  -1  -5  13   62.96    3.46
  -1   5  13   61.86    3.44
  -1   5  13   59.80    2.57
  -1  -5  13   55.49    2.44
  -1   5  13   55.90    2.42
  -1  -5  13   58.76    2.57
  -1  -5  13   56.78    3.34
  -1  -5  13   55.41    2.26
  -1  -5  13   60.27    2.54
  -1  -5  13   58.83    2.51
  -1   5  13   57.74    2.53
  -1   5  13   60.29    2.31
  -1   5  13   63.62    2.53
   1   5 -13   64.46    2.61
   1  -5 -13   60.09    2.61
  -1  -5  12    9.09    0.65
  -1   5  12   11.18    0.77
   1   5 -12   10.11    0.76
  -1   5  12    8.91    0.68
  -1  -5  12    8.95    0.72
  -1  -5  12    8.55    0.52
  -1   5  12    6.96    1.01
  -1  -5  12   10.67    1.18
  -1   5  12   10.03    0.58
  -1   5  12    9.46    0.73
  -1   5  12   10.52    1.14
   1   5 -12    8.49    1.01
  -1  -5  12    8.52    1.03
  -1   5  12   10.72    0.77
  -1  -5  12    9.91    0.71
  -1  -5  11   15.17    1.30
   1   5 -11   16.13    1.35
  -1   5  11   15.58    1.33
  -1   5  11   14.50    1.28
  -1  -5  11   14.36    1.30
  -1   5  10   12.42    1.13
   1   5 -10   12.45    1.15
  -1  -5  10   12.92    1.13
  -1   5  10   10.01    0.94
  -1   5  10   11.80    1.08
  -1  -5  10   12.39    1.10
  -1  -5   9  272.57   10.18
  -1   5   9  256.52   10.01
   1   5  -9  278.66   10.36
  -1   5   9  285.96   10.26
  -1   5   9  273.89   10.15
  -1  -5   9  265.33   10.13
  -1  -5   8    0.08    0.23
  -1   5   8    0.26    0.27
  -1  -5   8   -0.13    0.43
  -1   5   8   -0.07    0.21
  -1   5   8    0.07    0.22
  -1  -5   8   -0.08    0.21
  -1   5   7  909.68   32.08
  -1  -5   7  859.19   32.44
  -1  -5   7  925.29   31.97
  -1   5   7  907.54   31.84
  -1  -5   7  954.10   31.96
  -1   5   7  930.92   31.94
  -1  -5   7  923.75   31.61
  -1   5   6  227.21    8.10
  -1  -5   6  214.77    8.41
  -1   5   6  220.82    7.87
  -1  -5   6  207.12    7.95
  -1   5   6  219.01    7.95
  -1  -5   6  229.23    7.97
  -1  -5   6  216.00    7.71
  -1   5   5    5.26    0.40
  -1  -5   5    4.64    0.62
  -1  -5   5    4.73    0.41
  -1   5   5    4.91    0.42
   1  -5  -4  120.64    4.34
  -1   5   4  118.38    4.31
  -1  -5   4  126.34    4.87
  -1   5   3  136.16    4.98
  -1  -5   3  141.98    5.31
  -1   5   3  134.77    4.76
  -1  -5   2  269.39    9.24
  -1   5   2  248.56    8.66
  -1   5   2  252.12    8.88
   1  -5  -2  264.34    8.98
   1   5  -2  258.67    8.82
   1   5  -2  253.41    9.24
   1   5  -1  132.82    4.56
  -1  -5   1  132.06    4.92
  -1   5   1  117.52    4.57
  -1   5   1  130.50    4.92
   1   5  -1  127.07    4.98
   1  -5  -1  137.47    4.76
  -1  -5   0  634.41   22.28
   1  -5   0  645.40   22.14
   1   5   0  640.69   22.37
  -1   5   0  634.87   22.24
   1   5   1    0.82    0.27
  -1   5  -1    1.30    0.30
   1  -5   2   36.56    1.67
   1   5   2   41.49    1.82
  -1   5  -2   39.60    1.75
   1   5   3   12.63    0.87
   1  -5   3   12.88    0.80
   1   5   3   11.80    0.92
   1   5   4    8.66    0.75
   1  -5   4   10.58    0.75
   1   5   4    8.41    0.80
   1   5   5    1.29    0.40
   1  -5   5    1.32    0.33
   1   5   5    1.29    0.32
   1  -5   5    1.07    0.23
   1   5   5    1.70    0.45
   1  -5   6    3.34    0.36
   1   5   6    2.03    0.48
   1   5   6    3.09    0.49
   1  -5   6    3.47    0.50
   1   5   7    7.67    0.79
   1  -5   7    7.50    0.80
   1  -5   8    1.59    0.60
   1   5   8    1.45    0.43
   1  -5   8    1.36    0.46
   1  -5   9    8.41    0.98
   1   5   9   10.74    1.09
   1  -5  10   -0.10    0.31
   1  -5  10    0.60    0.37
   1   5  10    0.15    0.32
   1   5  11    2.35    0.40
   1   5  11    3.06    0.47
   1   5  11    2.70    0.31
   1   5  11    3.01    0.44
   1   5  11    3.01    0.34
   1  -5  11    2.47    0.41
   1  -5  11    3.51    0.34
   1  -5  11    2.71    0.57
   1  -5  11    3.04    0.32
   1  -5  11    2.04    0.41
   1  -5  11    2.91    0.42
   1   5  11    3.13    0.35
   1  -5  11    2.46    0.35
   1  -5  11    2.73    0.64
   1   5  11    3.03    0.72
   1   5  12   92.48    4.47
   1   5  12   96.72    3.67
   1   5  12   95.95    4.81
   1  -5  12   92.80    4.79
   1  -5  12   90.81    3.55
   1  -5  12   90.19    3.61
   1  -5  12   97.06    3.52
   1  -5  12   91.58    3.78
   1   5  12   88.66    3.74
   1  -5  12   91.21    4.35
   1  -5  12   95.27    3.50
   1  -5  12   95.46    3.75
   1  -5  12   89.62    3.75
   1   5  12   91.72    3.61
   1  -5  12   94.17    3.44
   1   5  12   89.46    3.51
   1  -5  12   92.98    3.60
   1   5  12   94.20    3.48
   1   5  12   95.94    3.79
  -1  -5 -13   15.30    0.93
   1  -5  13   12.93    0.82
   1   5  13   16.07    1.05
   1   5  13   12.24    0.97
   1  -5  13   15.59    0.82
   1  -5  13   13.35    1.31
   1  -5  13   13.27    0.99
   1  -5  13   14.28    0.99
   1   5  13   14.07    0.82
   1  -5  13   15.67    0.91
   1  -5  13   15.12    0.94
   1   5  13   14.70    0.93
   1   5  13   13.74    1.39
   1  -5  14   76.91    3.06
   1   5  14   71.43    3.12
   1   5  14   80.31    3.31
   1  -5  14   77.87    3.01
   1   5  14   81.71    3.20
   1  -5  14   73.06    3.93
   1  -5  14   76.17    3.31
   1   5  14   77.43    3.37
   1  -5  14   78.26    3.28
   1  -5  14   78.97    3.13
   1   5  14   78.80    3.04
   1  -5  14   78.37    3.22
   1   5  14   75.17    3.98
   1   5  14   80.35    3.22
   1  -5  15  128.69    4.91
   1   5  15  134.26    5.19
   1   5  15  127.44    5.00
   1  -5  15  130.91    6.00
   1  -5  15  130.93    5.13
   1   5  15  128.92    6.17
   1   5  15  138.38    5.31
   1  -5  15  129.18    5.21
   1  -5  15  133.52    5.18
   1   5  15  129.89    5.19
   1   5  15  135.43    4.92
   1   5  15  135.13    5.11
   1  -5  15  136.35    5.13
   1  -5  16   20.83    1.09
   1   5  16   22.83    1.19
   1   5  16   23.37    1.44
   1   5  16   21.02    1.29
   1   5  16   20.98    1.15
   1  -5  16   23.43    1.27
   1  -5  16   21.86    1.29
   1   5  16   22.26    2.31
   1  -5  16   25.10    1.94
   1  -5  16   20.30    1.07
   1  -5  16   21.27    1.32
   1  -5  16   21.36    1.34
   1   5  16   22.76    1.43
   1   5  16   22.85    1.13
   1   5  16   21.74    1.33
   1   5  16   25.06    1.32
   1  -5  16   22.08    1.28
   1  -5  17   66.05    2.89
   1   5  17   60.78    2.61
   1   5  17   62.46    2.87
   1  -5  17   66.77    2.69
   1   5  17   66.72    2.92
   1  -5  17   67.46    2.78
   1  -5  17   60.49    2.50
   1  -5  17   58.24    2.76
   1   5  17   64.63    2.91
   1   5  17   65.01    2.78
   1   5  17   67.54    2.58
   1   5  17   62.67    2.74
   1  -5  17   63.73    2.76
   1  -5  18   14.48    1.07
   1   5  18   15.74    1.10
   1   5  18   16.13    1.12
   1  -5  18   16.07    0.84
   1  -5  18   16.93    1.03
   1   5  18   16.33    1.14
   1  -5  18   16.33    1.06
   1   5  18   16.22    0.88
   1   5  18   16.45    1.01
   1   5  18   14.46    0.96
   1  -5  18   16.10    1.01
   1  -5  19    0.75    0.27
   1   5  19    0.64    0.28
   1  -5  19    0.98    0.36
   1   5  19    0.12    0.35
   1  -5  19   -0.07    0.35
   1   5  19    0.57    0.35
   1  -5  19    0.62    0.23
   1  -5  19    0.65    0.29
   1   5  19    0.26    0.36
   1  -5  19    0.53    0.30
   1   5  19    0.83    0.30
   1   5  19    0.40    0.27
  -1  -5 -19    0.64    0.28
   1   5  19    0.88    0.39
   1   5  20   71.52    2.98
   1  -5  20   70.76    2.98
   1  -5  20   75.05    3.10
   1  -5  20   78.93    3.17
   1   5  20   77.94    3.10
   1   5  20   77.01    3.13
   1  -5  20   81.23    2.99
   1  -5  20   79.26    2.82
   1  -5  20   77.94    3.06
   1   5  20   77.52    3.14
   1   5  20   74.71    2.94
   1   5  20   77.04    3.09
   1  -5  21    4.54    0.43
   1   5  21    3.63    0.33
   1  -5  21    3.99    0.37
   1  -5  21    3.69    0.42
  -1  -5 -21    4.05    0.38
   1  -5  21    5.14    0.49
   1   5  21    4.21    0.43
   1   5  21    4.06    0.44
   1  -5  21    3.89    0.35
   1  -5  21    4.15    0.39
   1   5  21    3.38    0.42
   1  -5  21    3.36    0.38
   1   5  21    3.81    0.43
   1   5  21    3.26    0.29
   1   5  21    3.81    0.41
   1   5  22    2.29    0.25
   1   5  22    3.22    0.32
   1   5  22    2.87    0.31
   1  -5  22    3.08    0.29
   1  -5  22    3.41    0.33
   1  -5  22    2.63    0.23
   1   5  22    3.02    0.25
  -1   6  23   22.06    0.97
   1   6 -23   19.77    0.91
   1  -6 -23   21.31    0.92
  -1  -6  23   20.84    0.96
  -1   6  23   19.98    0.93
  -1  -6  23   19.82    0.94
  -1  -6  23   21.77    0.93
  -1   6  22    0.38    0.21
   1   6 -22    0.16    0.21
  -1  -6  22    0.08    0.23
   1  -6 -22    0.43    0.22
   1  -6 -22    0.30    0.20
  -1   6  22    0.61    0.18
  -1  -6  22    0.56    0.24
  -1   6  22    0.24    0.27
   1  -6 -21    3.87    0.45
  -1  -6  21    4.82    0.53
  -1  -6  21    3.80    0.46
  -1  -6  21    3.83    0.37
  -1   6  21    3.13    0.35
   1  -6 -21    4.55    0.48
  -1   6  21    4.37    0.42
  -1  -6  20   12.17    0.92
  -1  -6  20   14.14    0.82
  -1  -6  20   14.88    0.93
  -1   6  20   12.40    0.77
  -1  -6  20   11.56    0.78
   1  -6 -20   13.44    0.89
  -1   6  20   13.48    0.85
  -1  -6  19   26.18    1.46
  -1   6  19   24.26    1.30
   1  -6 -19   23.04    1.21
  -1  -6  19   22.60    1.25
  -1   6  19   24.96    1.35
  -1   6  19   24.00    1.25
  -1  -6  19   24.43    1.27
  -1  -6  18    3.46    0.34
   1  -6 -18    3.60    0.52
  -1  -6  18    4.52    0.45
  -1   6  18    4.33    0.54
  -1  -6  18    3.70    0.49
   1  -6 -18    3.29    0.46
   1  -6 -18    2.67    0.47
   1   6 -18    4.44    0.53
  -1   6  18    3.97    0.58
  -1  -6  18    3.67    0.48
  -1   6  18    3.05    0.43
  -1   6  17   32.17    2.54
  -1  -6  17   28.74    2.42
   1  -6 -17   30.88    1.57
  -1  -6  17   31.05    1.47
  -1  -6  17   30.87    1.34
  -1  -6  17   29.38    2.26
   1  -6 -17   33.70    1.69
  -1   6  17   32.12    1.65
  -1  -6  17   28.32    1.42
  -1  -6  17   31.59    1.58
  -1  -6  17   27.03    1.53
   1  -6 -17   32.80    1.59
  -1   6  17   31.62    1.40
  -1   6  17   29.04    1.49
   1   6 -17   30.60    1.60
   1  -6 -17   32.87    1.67
  -1   6  16    4.77    0.94
  -1  -6  16    3.09    0.83
   1  -6 -16    4.25    0.59
  -1   6  16    3.61    0.58
   1  -6 -16    3.73    0.51
  -1  -6  16    3.61    0.45
  -1  -6  16    3.20    0.76
  -1  -6  16    3.97    0.40
  -1  -6  16    3.24    0.49
  -1  -6  16    3.58    0.50
  -1  -6  16    3.91    0.45
  -1   6  16    2.79    0.46
  -1   6  16    4.88    0.45
   1   6 -16    2.69    0.49
   1  -6 -16    2.87    0.52
  -1   6  16    4.39    0.55
  -1   6  15    0.62    0.51
  -1  -6  15    0.42    0.46
   1  -6 -15    0.42    0.37
  -1   6  15    0.26    0.37
   1  -6 -15    0.12    0.29
  -1   6  15   -0.08    0.38
  -1  -6  15    0.10    0.24
  -1  -6  15    0.06    0.23
  -1  -6  15   -0.68    0.49
  -1  -6  15    0.10    0.22
  -1  -6  15    0.18    0.26
  -1  -6  15   -0.06    0.30
  -1   6  15    0.10    0.26
   1  -6 -15    0.36    0.33
   1   6 -15    0.40    0.39
  -1   6  15    0.50    0.34
  -1   6  14  105.19    5.38
  -1  -6  14  105.32    5.38
  -1  -6  14  105.44    4.29
   1  -6 -14  113.35    4.47
  -1   6  14  113.00    4.43
   1  -6 -14  113.37    4.40
  -1   6  14  112.84    4.50
  -1  -6  14  107.50    4.08
  -1  -6  14  112.65    4.28
  -1   6  14  113.30    4.47
  -1  -6  14  106.88    4.34
  -1  -6  14  108.86    4.33
  -1   6  14  114.33    4.41
  -1   6  14  113.04    4.12
   1  -6 -14  122.70    4.54
  -1   6  14  109.48    4.33
   1   6 -14  114.75    4.44
  -1   6  13   75.80    3.90
  -1  -6  13   71.88    3.86
  -1  -6  13   69.14    2.92
  -1   6  13   76.33    3.06
  -1   6  13   70.41    2.86
  -1   6  13   74.37    3.10
  -1  -6  13   74.02    2.74
  -1   6  13   68.26    3.01
  -1  -6  13   68.09    2.88
  -1  -6  13   67.97    2.93
  -1  -6  13   71.45    2.96
  -1   6  13   70.96    2.74
  -1   6  13   69.28    3.00
   1  -6 -13   80.53    3.15
   1   6 -13   71.50    3.03
  -1   6  13   72.47    2.97
  -1   6  12   17.54    1.50
  -1  -6  12   16.42    1.48
  -1   6  12   16.91    1.03
  -1  -6  12   16.14    0.94
  -1   6  12   15.18    0.87
  -1   6  12   15.58    1.02
  -1  -6  12   15.34    0.99
  -1  -6  12   14.78    0.93
  -1  -6  12   14.81    0.93
  -1   6  12   16.54    1.01
   1   6 -12   17.93    1.05
  -1   6  12   14.37    0.94
  -1   6  12   15.09    0.99
  -1   6  12   15.79    0.79
   1   6 -12   15.22    1.42
  -1  -6  12   15.51    1.45
  -1  -6  12   16.88    0.80
   1   6 -11    2.76    0.68
  -1   6  11    3.89    0.70
  -1  -6  11    4.34    0.70
  -1   6  11    3.66    0.45
  -1   6  11    3.39    0.47
  -1  -6  11    2.96    0.61
  -1   6  11    2.93    0.43
  -1  -6  11    2.71    0.37
  -1  -6  10   20.96    1.52
   1   6 -10   21.56    1.64
  -1   6  10   19.71    1.48
  -1  -6  10   21.80    1.54
  -1  -6   9  178.41    6.82
  -1  -6   9  164.33    6.73
  -1   6   9  170.98    6.74
  -1  -6   8  496.82   18.77
  -1  -6   8  511.96   18.21
  -1   6   8  496.81   18.15
  -1  -6   8  531.32   18.21
  -1  -6   7   17.72    1.16
  -1  -6   7   15.97    1.42
  -1   6   7   18.17    1.13
  -1  -6   7   18.11    0.94
  -1  -6   6    7.33    0.61
  -1   6   6    7.51    0.55
  -1  -6   6    7.51    0.57
  -1  -6   6    7.34    0.90
  -1   6   6    8.60    0.63
  -1  -6   6    6.82    0.58
  -1  -6   6    7.09    0.50
  -1  -6   5    7.16    0.54
  -1  -6   5    7.63    0.57
   1  -6  -5    7.20    0.46
  -1   6   5    6.95    0.52
  -1  -6   5    6.48    0.46
  -1  -6   5    7.45    0.54
  -1  -6   4    1.07    0.36
  -1   6   4    1.30    0.29
  -1  -6   4    1.51    0.21
  -1   6   4    1.36    0.20
  -1  -6   3    7.74    0.76
  -1   6   3    7.71    0.55
   1  -6  -3    7.05    0.54
  -1   6   3    6.58    0.39
  -1  -6   3    6.47    0.40
  -1   6   2    0.69    0.20
  -1  -6   2    0.95    0.33
  -1   6   2    1.02    0.11
   1  -6  -2    0.99    0.23
  -1   6   2    1.32    0.40
   1   6  -2    0.91    0.38
   1  -6  -2    1.00    0.14
  -1  -6   1    4.41    0.56
   1   6  -1    5.05    0.30
   1   6  -1    5.00    0.63
   1  -6  -1    4.86    0.44
  -1   6   1    5.89    0.62
  -1  -6   0   93.78    3.42
   1  -6   0   90.86    3.16
   1   6   0   86.05    3.46
  -1   6   0   90.55    3.35
   1   6   1  529.19   18.87
  -1   6  -1  550.67   18.96
   1   6   2  578.34   19.92
  -1   6  -2  557.60   19.90
   1   6   3  384.59   13.22
   1  -6   3  358.27   12.96
   1   6   4    1.63    0.38
   1  -6   4    1.56    0.31
   1  -6   4    1.72    0.25
   1   6   4    1.58    0.46
   1   6   5    4.98    0.63
   1  -6   5    4.34    0.51
   1  -6   5    4.27    0.38
   1   6   5    4.90    0.68
   1   6   6   73.08    3.26
   1  -6   6   68.74    3.13
   1  -6   6   72.28    2.77
   1   6   6   69.26    3.33
   1  -6   6   71.72    2.76
   1   6   7    7.61    0.86
   1  -6   7    8.36    0.82
   1  -6   7   10.58    0.95
   1   6   7    9.40    0.99
   1   6   7    8.80    0.52
   1  -6   7    9.40    0.53
   1   6   8   11.92    1.11
   1  -6   8   10.36    1.23
   1  -6   8   12.75    0.69
   1  -6   8   13.59    1.18
   1   6   8   13.22    1.22
   1   6   8   13.24    0.70
   1  -6   9    4.06    0.83
   1   6   9    5.53    0.80
   1  -6   9    4.26    0.39
   1   6   9    4.28    0.39
   1  -6   9    3.69    0.67
   1   6   9    4.18    0.71
   1   6  10    0.45    0.26
   1  -6  10    0.48    0.22
   1  -6  10    0.23    0.22
   1  -6  10    0.31    0.28
   1   6  10    0.14    0.41
   1  -6  10    0.37    0.25
   1  -6  10    0.10    0.23
   1   6  10    0.35    0.21
   1  -6  10    0.56    0.22
   1  -6  10    0.62    0.22
   1  -6  10    1.35    0.50
   1   6  10    0.99    0.45
   1   6  10    0.57    0.22
   1   6  11   48.65    2.80
   1  -6  11   44.61    1.98
   1   6  11   46.45    1.99
   1  -6  11   45.99    1.92
   1  -6  11   46.42    2.03
   1  -6  11   48.64    1.91
   1   6  11   46.31    2.11
   1   6  11   46.92    1.89
   1  -6  11   45.34    2.52
   1   6  11   46.82    2.76
   1  -6  11   46.30    2.05
   1  -6  11   46.08    2.10
   1  -6  11   45.83    2.08
   1  -6  11   49.61    1.99
   1   6  11   44.69    1.90
   1   6  11   43.94    2.12
   1   6  11   45.34    1.85
   1   6  11   45.42    2.07
   1  -6  12  219.48    7.63
   1   6  12  207.94    7.60
   1   6  12  209.34    8.66
   1  -6  12  201.46    7.49
   1  -6  12  204.15    7.61
   1   6  12  208.90    7.74
   1   6  12  211.20    8.69
   1  -6  12  207.64    8.38
   1  -6  12  211.31    7.67
   1  -6  12  201.74    7.72
   1  -6  12  212.47    7.72
   1   6  12  206.67    7.48
   1   6  12  200.63    7.57
   1   6  12  221.32    7.72
   1   6  12  214.40    7.78
   1   6  12  212.07    7.42
   1  -6  13   44.86    1.98
   1   6  13   46.66    1.99
   1   6  13   40.15    2.68
   1  -6  13   43.36    1.85
   1  -6  13   40.40    1.93
   1   6  13   42.41    2.07
   1  -6  13   46.44    2.64
   1  -6  13   38.56    1.78
   1  -6  13   43.85    2.02
   1   6  13   46.70    2.86
   1  -6  13   43.92    2.08
   1  -6  13   47.73    2.10
   1   6  13   43.10    1.84
   1   6  13   44.63    2.10
   1   6  14    2.14    0.39
   1   6  14    1.56    0.61
   1  -6  14    2.02    0.40
   1  -6  14    1.69    0.30
  -1  -6 -14    2.58    0.42
   1  -6  14    1.85    0.34
   1  -6  14    2.34    0.52
   1   6  14    1.90    0.40
   1  -6  14    1.79    0.32
   1  -6  14    2.43    0.45
   1  -6  14    3.15    0.69
   1   6  14    2.23    0.69
   1  -6  14    2.15    0.44
   1   6  14    1.92    0.36
   1   6  14    2.00    0.48
   1   6  15   76.73    4.01
   1   6  15   71.26    3.07
   1  -6  15   74.03    3.10
   1  -6  15   72.78    2.89
  -1  -6 -15   73.43    3.08
   1  -6  15   76.39    3.33
   1   6  15   72.81    3.04
   1   6  15   72.41    4.08
   1  -6  15   74.98    3.12
   1  -6  15   72.97    2.89
   1   6  15   80.04    3.33
   1  -6  15   73.16    3.18
   1   6  15   76.47    2.93
   1   6  15   77.10    3.26
   1   6  15   77.20    3.23
   1   6  16  251.86    9.03
   1  -6  16  246.53    9.04
   1  -6  16  244.37    9.18
   1  -6  16  250.55    9.30
   1   6  16  233.59    8.90
   1  -6  16  254.27    9.09
   1   6  16  242.83   10.26
   1   6  16  233.25   10.94
   1  -6  16  237.77    8.81
   1  -6  16  260.25    9.08
   1  -6  16  255.54    9.15
   1   6  16  252.43    9.26
   1   6  16  259.68    8.86
   1   6  16  238.29    9.12
   1   6  16  260.42    9.16
   1  -6  17  202.68    7.61
   1   6  17  203.57    7.52
   1   6  17  204.87    7.65
   1   6  17  208.01    7.68
   1  -6  17  197.50    7.44
   1  -6  17  197.04    7.23
   1  -6  17  210.18    7.47
   1   6  17  207.01    7.68
   1  -6  17  206.14    7.55
   1   6  17  205.67    7.28
   1   6  17  205.21    7.54
   1  -6  17  197.12    7.46
   1   6  17  197.88    7.43
   1  -6  18    8.96    0.79
   1   6  18    8.32    0.80
   1  -6  18    7.49    0.61
   1   6  18    8.60    0.79
   1  -6  18    7.83    0.65
   1  -6  18    8.14    0.56
   1   6  18    8.73    0.79
   1  -6  18    9.54    0.75
   1   6  18    8.71    0.60
   1   6  18    8.57    0.70
   1  -6  18    9.00    0.69
   1   6  18    8.07    0.65
   1  -6  19   12.16    0.86
   1   6  19   10.68    0.83
   1   6  19   12.22    0.89
   1  -6  19   11.28    0.73
   1  -6  19   11.81    0.64
   1  -6  19   13.02    0.84
   1   6  19   10.49    0.84
   1   6  19   12.32    0.68
   1   6  19   10.98    0.74
   1   6  19    9.65    0.69
   1  -6  19   10.71    0.72
   1  -6  20   48.81    2.11
   1   6  20   49.08    2.13
   1   6  20   51.87    2.15
   1  -6  20   47.24    1.94
   1  -6  20   51.33    1.87
   1   6  20   44.65    2.09
   1   6  20   49.24    1.96
   1   6  20   47.12    2.09
  -1  -6 -20   46.61    1.96
   1  -6  21   14.44    0.79
   1  -6  21   12.63    0.65
   1  -6  21   14.48    0.79
   1   6  21   13.17    0.67
   1   6  21   14.74    0.79
   1  -6  21   14.14    0.82
  -1  -6 -21   13.43    0.73
   1   6  21   14.17    0.79
   1  -6  21   14.69    0.76
   1   6  21   14.21    0.80
   1   6  21   13.86    0.78
   1   6  21   12.31    0.62
   1   6  21   13.90    0.77
   1   6  22    3.09    0.27
  -1   6 -22    3.00    0.25
   1  -6  22    3.92    0.29
   1   6  22    3.17    0.30
   1  -6  22    3.74    0.30
  -1   7  23    5.42    0.35
  -1   7  23    4.77    0.34
   1  -7 -23    5.18    0.33
  -1  -7  23    5.14    0.35
  -1   7  23    5.37    0.35
  -1   7  22    3.27    0.37
   1   7 -22    3.36    0.33
  -1  -7  22    2.70    0.35
  -1   7  22    2.96    0.32
   1  -7 -22    2.83    0.33
  -1   7  22    3.32    0.39
  -1  -7  22    3.08    0.32
   1  -7 -22    2.60    0.30
  -1   7  22    2.78    0.25
  -1   7  21    0.33    0.29
   1   7 -21    0.93    0.27
   1  -7 -21    0.72    0.29
  -1  -7  21    0.85    0.31
  -1   7  21    1.28    0.34
  -1  -7  21    0.63    0.26
  -1   7  21    0.77    0.24
   1  -7 -21    0.81    0.31
  -1   7  20    9.09    0.77
  -1   7  20    9.26    0.77
  -1  -7  20    8.18    0.72
  -1   7  20   10.38    0.71
   1  -7 -20   10.40    0.76
  -1  -7  20    8.40    0.68
  -1   7  19    2.71    0.41
   1  -7 -19    2.33    0.41
  -1   7  19    2.11    0.47
  -1  -7  19    2.47    0.37
   1  -7 -19    1.94    0.36
  -1  -7  19    1.35    0.41
  -1  -7  19    2.46    0.36
  -1   7  19    2.40    0.33
  -1   7  19    2.30    0.45
  -1  -7  18    1.74    0.32
  -1   7  18    0.69    0.40
   1  -7 -18    1.06    0.38
  -1  -7  18    1.79    0.46
   1  -7 -18    1.29    0.31
  -1   7  18    2.09    0.49
   1  -7 -18    1.20    0.34
  -1  -7  18    1.06    0.31
   1  -7 -18    1.91    0.41
  -1   7  18    1.78    0.46
  -1   7  18    1.18    0.30
  -1  -7  18    0.63    0.27
  -1   7  17   17.12    1.01
  -1  -7  17   15.42    0.99
  -1   7  17   16.79    1.10
  -1  -7  17   17.83    1.06
   1  -7 -17   17.07    1.13
   1  -7 -17   18.04    1.10
  -1   7  17   17.04    1.19
  -1  -7  17   19.82    0.91
  -1  -7  17   16.53    0.95
   1  -7 -17   17.34    1.08
  -1  -7  17   18.34    1.07
  -1   7  17   18.44    0.92
  -1   7  17   17.55    1.03
   1   7 -17   16.65    1.08
   1  -7 -17   16.24    1.12
  -1  -7  16   40.15    2.81
  -1   7  16   43.08    2.90
   1  -7 -16   42.39    2.01
  -1   7  16   40.57    1.95
   1  -7 -16   38.07    1.90
  -1   7  16   39.61    2.04
  -1  -7  16   38.31    2.56
  -1  -7  16   41.31    1.66
  -1   7  16   38.48    2.63
  -1  -7  16   35.42    1.74
  -1  -7  16   38.85    1.85
  -1   7  16   36.84    1.83
  -1   7  16   40.57    1.67
   1   7 -16   40.94    1.94
  -1   7  16   34.63    1.79
   1  -7 -16   38.11    1.96
  -1   7  15    0.20    0.32
  -1  -7  15    0.20    0.33
   1  -7 -15   -0.07    0.38
  -1   7  15    0.13    0.38
   1  -7 -15    0.19    0.33
  -1   7  15    0.91    0.43
  -1  -7  15    0.13    0.25
  -1  -7  15    0.17    0.41
  -1  -7  15    0.06    0.32
  -1  -7  15    0.25    0.26
  -1   7  15   -0.03    0.22
  -1   7  15    0.52    0.41
   1   7 -15    0.13    0.37
   1  -7 -15    0.37    0.36
  -1   7  15    0.06    0.33
  -1   7  14   36.43    1.79
   1  -7 -14   38.58    1.88
   1   7 -14   34.02    1.75
  -1   7  14   34.90    1.70
  -1   7  14   34.14    1.81
  -1  -7  14   36.83    1.50
  -1   7  14   33.62    1.77
  -1  -7  14   31.54    1.64
  -1  -7  14   33.01    1.62
  -1   7  14   33.11    1.75
  -1   7  14   34.28    1.48
  -1   7  14   29.33    2.31
  -1  -7  14   32.67    2.41
  -1   7  13    4.85    0.59
   1   7 -13    4.85    0.60
  -1   7  13    5.13    0.56
  -1   7  13    5.45    0.66
  -1  -7  13    4.88    0.43
  -1   7  13    4.12    0.57
  -1  -7  13    4.75    0.50
  -1  -7  13    4.90    0.51
  -1  -7  13    4.09    0.49
  -1   7  13    4.35    0.58
  -1   7  13    4.58    0.40
  -1   7  13    4.87    0.85
  -1  -7  13    4.27    0.80
  -1  -7  12   60.88    2.62
  -1   7  12   64.62    2.71
  -1   7  12   60.27    2.64
   1   7 -12   64.55    2.73
  -1   7  12   60.97    2.73
  -1  -7  12   63.25    2.43
   1   7 -12   64.31    3.45
  -1   7  12   61.70    2.68
  -1  -7  12   59.81    2.59
  -1  -7  12   66.45    2.62
  -1  -7  12   61.81    2.61
  -1   7  12   65.18    2.42
  -1   7  12   62.34    2.69
  -1  -7  12   61.45    3.38
  -1   7  12   59.65    3.32
   1   7 -11   19.62    1.14
  -1   7  11   18.07    1.07
   1  -7 -11   17.45    1.05
  -1  -7  11   18.18    1.52
  -1  -7  11   18.95    0.91
   1   7 -11   15.86    1.53
  -1  -7  11   17.52    1.03
  -1   7  11   18.26    1.11
  -1  -7  11   17.73    1.01
  -1  -7  11   19.73    1.04
  -1   7  11   20.49    1.11
  -1   7  11   18.66    1.10
  -1   7  11   19.99    0.89
  -1   7  11   20.39    1.55
  -1  -7  11   16.71    1.44
   1   7 -10  149.96    6.46
  -1  -7  10  146.60    6.23
  -1  -7  10  147.41    5.54
  -1   7  10  154.27    5.57
  -1  -7  10  147.84    6.19
  -1   7  10  150.03    6.17
   1  -7 -10  147.70    5.58
  -1   7  10  150.02    5.60
  -1  -7   9  578.58   20.55
  -1   7   9  563.30   20.49
  -1  -7   9  556.61   21.22
  -1  -7   9  591.46   20.63
  -1   7   8    0.08    0.22
  -1  -7   8    0.08    0.21
  -1  -7   8    0.24    0.26
  -1  -7   8   -0.09    0.24
  -1  -7   8   -0.16    0.37
  -1   7   7  409.07   15.26
  -1  -7   7  433.17   15.31
  -1  -7   7  438.26   15.00
  -1  -7   7  441.86   15.40
  -1  -7   7  413.93   16.00
  -1   7   6  262.57    9.81
  -1  -7   6  254.93    9.62
  -1  -7   6  273.41    9.92
  -1  -7   6  271.08   10.54
  -1  -7   6  286.25    9.77
  -1   7   6  270.49   10.02
  -1   7   5   96.61    3.72
  -1  -7   5   95.47    3.63
  -1  -7   5   95.15    3.74
  -1  -7   5   99.97    3.83
  -1   7   5  101.29    3.94
  -1  -7   5  100.56    3.76
  -1  -7   5  102.24    4.43
  -1  -7   4   65.42    2.56
   1  -7  -4   63.50    2.77
  -1   7   4   66.52    2.55
  -1   7   4   64.15    3.12
  -1   7   4   67.97    2.79
  -1  -7   4   71.10    2.67
  -1  -7   4   69.42    3.24
  -1  -7   3    9.23    0.45
   1  -7  -3   10.03    0.69
   1  -7  -3    9.61    0.49
  -1   7   3    9.81    0.66
  -1  -7   3   11.15    0.57
  -1  -7   3    9.94    0.93
  -1   7   2   47.02    2.21
   1  -7  -2   43.65    1.89
   1   7  -2   42.04    2.20
  -1   7   2   41.16    1.77
   1   7  -2   42.24    1.64
  -1  -7   2   41.81    1.62
  -1  -7   2   44.15    2.21
  -1  -7   2   38.46    1.75
  -1   7   1  860.12   30.60
   1  -7  -1  884.75   30.30
   1   7  -1  867.96   30.72
  -1  -7   1  886.25   30.68
  -1   7   0  793.45   27.55
   1   7   0  773.55   27.69
  -1  -7   0  790.63   27.60
   1  -7   0  788.30   27.74
   1   7   1   73.00    3.44
  -1   7  -1   78.71    3.33
   1  -7   1   80.34    3.55
  -1   7  -2   24.67    1.40
   1   7   2   22.14    1.31
   1  -7   3  133.09    4.93
   1   7   3  138.67    5.31
   1   7   4  295.57   10.51
   1  -7   4  268.40    9.71
   1   7   4  286.57   10.23
   1  -7   4  276.39    9.77
   1  -7   5   14.96    0.81
   1   7   5   16.04    1.27
   1   7   5   15.06    1.13
   1  -7   5   14.61    0.94
   1  -7   5   15.32    0.84
   1  -7   6    1.70    0.31
   1   7   6    2.22    0.58
   1  -7   6    1.41    0.32
   1   7   6    1.34    0.42
   1  -7   6    2.40    0.34
   1  -7   7   84.83    3.09
   1  -7   7   73.60    2.90
   1   7   7   78.01    3.77
   1  -7   7   79.66    3.42
   1   7   7   79.87    3.65
   1   7   8  189.69    7.50
   1  -7   8  178.62    6.42
   1  -7   8  178.34    7.05
   1   7   8  179.98    7.28
   1  -7   9   18.32    1.09
   1  -7   9   17.27    0.86
   1  -7   9   22.66    1.48
   1   7   9   15.88    1.40
   1  -7   9   18.21    1.01
   1   7   9   20.33    1.07
   1  -7   9   19.12    0.92
   1   7   9   17.45    1.51
   1   7   9   15.49    0.88
   1   7  10    5.19    0.44
   1   7  10    6.55    0.99
   1  -7  10    4.95    0.44
   1  -7  10    6.26    0.52
   1  -7  10    4.71    0.41
   1  -7  10    5.30    0.57
   1   7  10    4.94    0.40
   1   7  10    4.62    0.52
   1   7  10    6.44    0.93
   1  -7  10    4.22    0.39
   1  -7  10    4.76    0.48
   1  -7  10    5.19    0.68
   1  -7  10    4.74    0.71
   1   7  10    5.28    0.54
   1  -7  10    4.90    0.53
  -1  -7 -10    4.66    0.47
   1   7  10    4.99    0.42
   1   7  10    4.23    0.51
   1   7  11    3.73    0.41
   1  -7  11    5.61    0.49
   1   7  11    4.31    0.82
   1  -7  11    3.74    0.38
   1  -7  11    3.23    0.42
   1  -7  11    4.14    0.49
   1  -7  11    3.57    0.51
   1   7  11    3.54    0.50
   1  -7  11    4.54    0.48
   1  -7  11    3.15    0.37
   1   7  11    7.03    0.98
   1  -7  11    3.54    0.59
   1  -7  11    3.86    0.49
   1   7  11    3.16    0.40
  -1  -7 -11    5.63    0.50
   1   7  11    4.50    0.50
   1   7  11    4.06    0.51
   1  -7  12   14.23    0.88
   1   7  12   14.50    1.51
   1   7  12   14.33    0.88
   1  -7  12   14.48    0.90
   1  -7  12   14.89    0.82
   1  -7  12   14.36    0.94
   1  -7  12   14.11    1.04
   1   7  12   14.81    1.02
   1  -7  12   14.05    0.80
   1  -7  12   13.74    0.90
   1  -7  12   14.89    1.27
   1   7  12   17.53    1.59
   1  -7  12   16.76    1.02
   1   7  12   13.86    0.81
   1   7  12   13.59    0.90
   1   7  12   15.37    0.99
   1   7  12   14.05    1.04
   1  -7  13   29.61    1.41
   1   7  13   31.76    2.27
   1   7  13   26.64    1.36
   1  -7  13   27.33    1.27
   1  -7  13   30.34    1.45
   1  -7  13   27.11    1.59
   1   7  13   28.61    1.55
   1  -7  13   25.22    1.25
   1  -7  13   27.51    1.43
   1  -7  13   24.79    1.83
   1   7  13   25.09    2.07
   1  -7  13   28.28    1.50
   1   7  13   28.20    1.30
   1   7  13   26.77    1.38
   1   7  13   24.13    1.48
   1  -7  14  204.10    7.83
   1   7  14  219.44    9.08
   1   7  14  207.93    7.82
   1  -7  14  219.82    8.03
   1  -7  14  211.62    7.85
   1  -7  14  229.51    8.20
   1   7  14  209.71    8.03
   1  -7  14  215.08    7.70
   1   7  14  224.41    9.15
   1  -7  14  213.03    7.90
   1  -7  14  219.89    7.99
   1   7  14  220.11    7.72
   1   7  14  217.36    8.04
   1   7  15    0.18    0.39
   1  -7  15    0.64    0.28
   1   7  15    0.42    0.28
   1  -7  15    0.07    0.36
  -1  -7 -15    0.41    0.29
   1  -7  15    0.58    0.40
   1   7  15    0.48    0.28
   1  -7  15    0.78    0.34
   1  -7  15    1.02    0.32
   1   7  15    0.57    0.50
   1  -7  15    0.51    0.37
   1   7  15    0.23    0.39
   1   7  15    0.52    0.30
   1   7  15    0.41    0.39
   1   7  16  129.94    5.02
   1  -7  16  126.15    5.03
   1  -7  16  132.94    5.22
  -1  -7 -16  132.87    5.06
   1  -7  16  140.77    5.37
   1  -7  16  132.40    5.14
   1  -7  16  131.02    4.88
   1   7  16  139.68    6.27
   1   7  16  132.57    6.94
   1  -7  16  136.12    5.08
   1  -7  16  131.29    5.15
   1   7  16  128.08    5.25
   1   7  16  135.59    5.22
   1   7  16  137.53    4.91
   1   7  16  133.88    5.18
   1   7  17    0.14    0.23
   1  -7  17    0.29    0.25
   1  -7  17    0.33    0.33
   1  -7  17    0.15    0.34
   1   7  17    0.57    0.38
   1  -7  17    0.45    0.30
   1  -7  17    0.19    0.27
   1  -7  17    0.62    0.28
   1   7  17    0.07    0.36
   1  -7  17    1.11    0.40
   1   7  17    0.61    0.26
   1   7  17    0.06    0.36
   1   7  17   -0.06    0.38
   1   7  17    0.65    0.42
   1  -7  18   14.54    0.89
   1   7  18   14.55    0.87
   1  -7  18   16.19    1.03
   1  -7  18   15.06    1.08
   1  -7  18   15.03    0.91
   1   7  18   15.24    1.04
   1  -7  18   16.36    0.91
   1  -7  18   17.80    0.85
   1  -7  18   14.78    0.96
   1   7  18   16.80    1.08
   1   7  18   16.46    0.84
   1   7  18   15.53    0.97
   1   7  18   18.65    1.14
   1  -7  19   17.63    1.05
   1  -7  19   18.20    1.11
   1   7  19   17.82    1.07
   1  -7  19   18.34    0.92
   1  -7  19   18.68    0.86
   1   7  19   19.46    1.10
   1   7  19   17.93    0.88
   1   7  19   16.58    0.95
   1   7  19   17.04    1.06
   1  -7  20    0.96    0.31
   1  -7  20    1.63    0.31
   1   7  20    0.95    0.35
   1   7  20    1.44    0.32
   1   7  20    1.06    0.30
   1   7  20    1.09    0.24
   1   7  20    0.87    0.31
  -1  -7 -20    1.23    0.25
   1  -7  21    0.09    0.17
   1   7  21    0.02    0.15
  -1  -7 -21    0.05    0.18
   1   7  21    0.13    0.20
  -1   7 -21    0.33    0.16
   1   7  21   -0.03    0.16
   1  -7  21    0.14    0.17
   1   7  21    0.03    0.20
   1   7  21    0.12    0.19
   1  -7  21   -0.06    0.17
   1  -7  21    0.10    0.21
   1   7  21    0.35    0.24
   1   7  22   13.73    0.65
   1  -7  22   13.71    0.65
   1  -7  22   15.24    0.65
   1   8 -22    1.28    0.21
  -1   8  22    1.02    0.20
   1  -8 -22    0.96    0.21
  -1  -8  22    1.00    0.21
  -1   8  22    1.37    0.26
  -1  -8  22    1.11    0.18
  -1   8  22    1.02    0.22
  -1  -8  22    0.92    0.20
   1  -8 -22    0.79    0.19
  -1   8  21    3.94    0.43
  -1  -8  21    3.49    0.36
  -1   8  21    2.57    0.39
   1   8 -21    3.52    0.37
  -1  -8  21    2.47    0.35
   1  -8 -21    2.63    0.36
   1  -8 -21    3.47    0.39
  -1   8  21    3.42    0.34
  -1   8  20   43.58    1.97
  -1  -8  20   41.77    1.84
  -1  -8  20   45.64    1.97
   1   8 -20   41.23    1.82
  -1   8  20   41.37    1.83
   1  -8 -20   45.53    1.94
   1  -8 -20   39.48    1.75
  -1   8  20   44.78    1.97
  -1   8  19    1.57    0.33
  -1  -8  19    2.18    0.37
   1  -8 -19    1.70    0.36
  -1  -8  19    1.97    0.41
  -1   8  19    2.41    0.43
   1  -8 -19    2.12    0.34
   1  -8 -19    1.76    0.32
  -1   8  19    1.44    0.41
  -1   8  18    2.81    0.46
  -1  -8  18    3.21    0.47
   1  -8 -18    2.76    0.49
  -1   8  18    4.01    0.59
   1  -8 -18    3.14    0.47
   1  -8 -18    3.01    0.42
  -1  -8  18    3.26    0.53
   1  -8 -18    4.48    0.52
  -1   8  18    3.05    0.51
  -1  -8  17   42.50    1.93
   1  -8 -17   44.31    2.15
  -1  -8  17   49.07    2.06
  -1   8  17   48.07    2.11
  -1  -8  17   47.36    2.24
   1  -8 -17   43.70    2.07
  -1   8  17   44.36    2.20
   1  -8 -17   46.66    2.10
  -1  -8  17   44.74    2.00
  -1  -8  17   44.78    1.92
  -1   8  17   43.38    1.98
   1  -8 -17   45.21    2.15
   1   8 -17   41.04    2.02
  -1  -8  16    1.41    0.31
  -1   8  16    0.21    0.46
   1  -8 -16    0.80    0.39
  -1  -8  16    1.53    0.35
  -1   8  16    0.64    0.42
  -1  -8  16    2.01    0.46
   1  -8 -16    1.36    0.39
  -1   8  16    1.45    0.45
  -1   8  16    1.40    0.56
  -1  -8  16    0.48    0.40
  -1  -8  16    0.92    0.26
  -1  -8  16    1.07    0.34
  -1  -8  16    0.99    0.28
  -1   8  16    1.05    0.26
  -1   8  16    0.96    0.35
   1  -8 -16    0.88    0.39
   1   8 -16    0.81    0.37
  -1   8  16    1.21    0.37
  -1   8  15  111.08    5.60
   1  -8 -15  109.61    4.47
  -1   8  15  107.60    4.38
   1  -8 -15  111.08    4.40
  -1   8  15  109.20    4.49
  -1   8  15  109.58    5.26
  -1  -8  15  114.00    4.10
  -1  -8  15   97.46    5.03
  -1  -8  15  110.14    4.24
  -1  -8  15  112.50    4.29
  -1   8  15  110.54    4.06
  -1   8  15  105.41    4.36
   1   8 -15  104.05    4.36
   1  -8 -15  117.28    4.53
  -1   8  15  108.36    4.29
  -1   8  14  194.08    7.37
  -1   8  14  185.53    7.26
   1  -8 -14  218.63    7.56
   1   8 -14  190.12    7.35
  -1   8  14  203.81    7.48
  -1   8  14  194.64    8.29
  -1  -8  14  201.94    7.06
  -1   8  14  200.51    7.41
  -1  -8  14  192.09    7.24
  -1  -8  14  188.75    7.21
  -1   8  14  201.34    7.02
  -1   8  14  200.08    7.37
  -1  -8  14  184.10    8.28
  -1   8  14  189.74    8.62
  -1   8  13   23.86    1.37
   1   8 -13   24.11    1.38
  -1   8  13   22.14    1.29
  -1   8  13   25.23    1.46
  -1  -8  13   24.91    1.14
  -1   8  13   23.09    1.86
  -1  -8  13   24.42    1.28
  -1   8  13   25.12    1.40
  -1  -8  13   23.46    1.26
  -1   8  13   23.99    1.09
  -1   8  13   23.01    1.38
  -1  -8  13   22.84    1.84
  -1   8  12   18.61    1.14
   1   8 -12   19.33    1.16
   1  -8 -12   16.84    1.06
  -1   8  12   17.20    1.06
  -1   8  12   16.58    1.12
   1   8 -12   19.54    1.72
  -1  -8  12   17.72    0.91
  -1   8  12   15.51    1.49
  -1  -8  12   17.33    1.01
  -1  -8  12   16.20    1.00
  -1   8  12   17.00    1.09
  -1   8  12   16.56    1.10
  -1  -8  12   19.42    1.58
   1   8 -11  255.26    9.30
   1  -8 -11  241.00    9.23
  -1   8  11  261.86   10.05
  -1  -8  11  265.64    9.00
   1   8 -11  258.15   10.31
  -1   8  11  254.75    9.27
  -1   8  11  259.50    9.24
  -1  -8  11  255.00    9.07
  -1  -8  11  255.82    9.17
  -1  -8  11  248.30    9.13
  -1   8  11  262.65    9.28
   1  -8 -11  245.14    9.24
  -1  -8  11  243.44    9.92
   1   8 -10   87.80    3.55
   1  -8 -10   86.04    3.51
  -1  -8  10   84.25    3.38
  -1   8  10   92.01    3.50
  -1  -8  10   88.43    3.44
  -1   8  10   80.41    3.92
  -1  -8  10   79.78    3.94
  -1   8  10   88.91    3.53
   1  -8 -10   87.91    3.51
  -1   8  10   88.36    4.09
  -1  -8  10   90.70    3.29
   1   8 -10   88.96    4.39
  -1  -8   9    9.70    1.27
  -1  -8   9    9.40    0.58
  -1   8   9    9.90    1.00
  -1  -8   9   10.77    1.02
  -1  -8   9    9.75    0.93
  -1   8   9    9.75    0.90
  -1  -8   9    8.61    0.66
  -1   8   9   11.11    0.73
  -1   8   9   10.31    0.81
  -1   8   9    8.77    0.77
  -1   8   8   42.62    2.26
  -1  -8   8   38.57    2.16
  -1  -8   8   41.11    2.69
  -1  -8   8   43.13    2.15
  -1  -8   8   42.01    1.85
  -1  -8   7   39.21    2.57
  -1   8   7   42.72    2.17
  -1  -8   7   36.44    2.02
  -1  -8   7   41.14    1.99
  -1  -8   7   43.33    1.81
  -1  -8   6  137.09    6.16
  -1  -8   6  140.01    5.52
  -1   8   6  146.61    5.64
  -1  -8   6  146.19    5.39
  -1  -8   6  147.11    5.27
  -1   8   6  142.51    6.08
  -1  -8   6  138.72    5.38
  -1  -8   5  116.79    4.52
  -1   8   5  125.66    4.70
  -1  -8   5  123.58    5.28
  -1  -8   5  120.31    4.49
  -1  -8   5  116.25    4.36
  -1  -8   5  111.78    4.36
   1  -8  -5  117.01    4.64
  -1   8   5  123.29    5.17
  -1   8   4    3.54    0.45
  -1  -8   4    4.12    0.39
  -1  -8   4    3.13    0.64
  -1   8   4    5.74    0.78
   1  -8  -4    5.55    0.53
  -1   8   3   32.57    1.58
  -1  -8   3   32.52    1.41
  -1  -8   3   38.26    2.11
   1  -8  -3   35.90    1.68
  -1   8   3   35.39    2.01
  -1  -8   2   10.06    0.69
  -1  -8   2   11.07    1.05
   1   8  -2    8.74    0.98
   1  -8  -2   11.93    0.79
  -1   8   2   11.49    1.01
   1  -8  -1   71.88    3.35
  -1  -8   1   66.91    3.21
  -1   8   1   68.17    3.18
   1  -8  -1   70.70    2.85
   1   8  -1   65.93    3.25
  -1  -8   0   30.60    1.78
   1  -8   0   29.66    1.85
   1   8   0   26.92    1.79
  -1   8   0   30.92    1.75
   1  -8   1   49.08    2.57
  -1  -8  -1   44.44    2.39
   1   8   1   48.27    2.51
  -1   8  -1   46.41    2.34
   1   8   2    0.29    0.27
   1  -8   2    0.12    0.33
  -1   8  -2    0.26    0.33
   1  -8   3   36.57    1.63
   1   8   3   36.92    1.92
   1  -8   4    0.91    0.26
   1   8   4    0.87    0.34
   1  -8   4    1.08    0.26
   1   8   5  290.76   10.75
   1  -8   5  289.01   10.23
   1  -8   5  284.64   10.18
   1   8   5  291.45   11.07
   1  -8   6   31.49    1.46
   1   8   6   29.73    1.84
   1   8   6   25.99    1.93
   1  -8   6   31.47    1.44
   1   8   7    0.34    0.37
   1   8   7    0.43    0.45
   1  -8   7    0.50    0.28
   1  -8   8   15.13    0.97
   1  -8   8   15.44    0.79
   1   8   8   17.84    1.39
   1  -8   8   15.30    0.90
   1   8   8   18.16    1.58
   1   8   8   15.67    1.02
   1   8   8   14.52    1.02
   1   8   9    0.32    0.48
   1  -8   9    0.05    0.24
   1  -8   9    0.05    0.19
   1  -8   9    0.49    0.29
   1   8   9    0.08    0.18
   1   8   9   -0.05    0.26
   1  -8   9    0.77    0.23
   1   8   9    0.28    0.41
   1  -8   9   -0.04    0.20
   1  -8   9    0.29    0.26
   1   8   9    0.10    0.23
  -1  -8  -9   -0.05    0.22
   1   8   9    0.64    0.31
   1   8  10   17.27    1.63
   1  -8  10   18.18    0.92
   1  -8  10   16.81    1.02
   1  -8  10   20.04    1.08
   1  -8  10   19.25    1.16
   1   8  10   17.31    0.88
   1   8  10   18.34    1.09
   1   8  10   18.99    1.58
   1  -8  10   18.84    1.00
   1  -8  10   16.51    0.88
   1  -8  10   14.05    1.17
   1   8  10   15.88    1.01
   1  -8  10   19.19    1.06
   1   8  10   16.72    0.89
   1   8  10   16.82    1.00
  -1  -8 -10   17.60    1.01
   1   8  10   18.14    1.07
   1  -8  11   11.39    0.71
   1   8  11   10.79    1.30
   1  -8  11    9.70    0.75
   1  -8  11   12.04    0.84
   1  -8  11   11.68    0.90
   1   8  11   10.22    0.82
   1   8  11   11.13    1.24
   1  -8  11   11.12    0.76
   1  -8  11   10.17    0.66
   1  -8  11   11.38    0.81
   1   8  11   11.44    0.80
   1   8  11   11.41    0.68
  -1  -8 -11   10.31    0.76
   1   8  11   11.93    0.86
   1   8  12  156.96    6.98
   1  -8  12  147.06    5.67
   1  -8  12  155.99    5.81
   1  -8  12  156.76    5.88
   1  -8  12  153.17    5.99
   1  -8  12  150.93    5.83
   1   8  12  152.09    5.90
   1  -8  12  156.01    5.61
   1  -8  12  154.81    5.77
   1   8  12  155.17    6.86
   1  -8  12  158.74    5.86
   1   8  12  146.44    5.74
   1   8  12  156.32    5.61
   1   8  12  151.91    5.95
   1   8  12  163.63    5.88
   1   8  13   13.15    1.48
   1  -8  13   13.47    0.85
   1  -8  13   12.68    0.89
   1  -8  13   13.11    0.98
   1  -8  13   15.42    0.98
   1  -8  13   12.44    1.04
   1   8  13   13.43    1.00
   1   8  13   14.09    1.52
   1  -8  13   13.24    0.90
   1  -8  13   14.05    0.82
   1  -8  13   15.00    0.98
   1   8  13   14.42    0.92
   1   8  13   14.10    0.81
   1   8  13   15.14    1.08
   1  -8  14    0.19    0.25
   1   8  14    0.38    0.54
   1  -8  14    0.20    0.33
   1  -8  14    0.16    0.33
   1  -8  14    0.39    0.33
   1   8  14   -0.07    0.40
   1  -8  14    0.05    0.28
   1  -8  14    0.15    0.30
   1   8  14    0.74    0.55
   1  -8  14    0.31    0.36
   1   8  14    0.51    0.30
   1   8  14   -0.07    0.46
   1   8  15   19.02    1.82
   1  -8  15   23.32    1.22
   1  -8  15   26.26    1.41
  -1  -8 -15   25.26    1.36
   1  -8  15   22.96    1.25
   1  -8  15   23.11    1.46
   1   8  15   23.03    1.26
   1  -8  15   23.96    1.27
   1  -8  15   24.28    1.18
   1   8  15   27.01    2.09
   1   8  15   24.00    1.44
   1  -8  15   25.75    1.39
   1   8  15   24.62    1.18
   1   8  15   24.03    1.41
   1  -8  16    1.20    0.27
  -1  -8 -16    0.86    0.31
   1  -8  16    1.61    0.42
   1  -8  16    0.31    0.40
   1  -8  16    1.47    0.41
   1  -8  16    0.81    0.29
   1  -8  16    1.11    0.32
   1  -8  16    0.94    0.38
   1   8  16    1.13    0.40
   1   8  16    1.11    0.29
   1   8  16    1.27    0.42
   1   8  16    1.32    0.45
   1  -8  17    0.54    0.36
   1  -8  17    0.43    0.35
   1   8  17    0.07    0.32
   1  -8  17    0.62    0.33
   1  -8  17    0.42    0.25
   1  -8  17    0.70    0.28
   1   8  17    0.07    0.35
   1   8  17    0.29    0.35
   1   8  17    0.18    0.24
   1   8  17    0.50    0.36
   1  -8  18    0.47    0.30
   1  -8  18   -0.13    0.32
   1  -8  18    0.23    0.25
   1   8  18    0.06    0.29
   1  -8  18    0.08    0.23
  -1  -8 -18    0.07    0.22
   1   8  18   -0.06    0.29
   1   8  18    0.05    0.21
   1   8  18    0.28    0.28
   1   8  18   -0.06    0.36
   1  -8  19    2.76    0.41
   1  -8  19    2.90    0.45
   1   8  19    2.75    0.40
   1  -8  19    2.61    0.27
   1   8  19    2.31    0.39
   1   8  19    2.89    0.36
   1   8  19    2.53    0.42
   1  -8  20   11.90    0.67
  -1   8 -20    9.85    0.56
   1   8  20   10.84    0.72
   1  -8  20    9.93    0.69
   1   8  20    8.86    0.62
   1   8  20   11.07    0.66
   1  -8  20   11.01    0.62
   1   8  20   10.76    0.69
  -1  -8 -20   12.40    0.65
   1   8  20    9.86    0.56
   1  -8  20   11.81    0.70
  -1  -8 -21   14.62    0.69
   1   8  21   14.44    0.72
   1  -8  21   14.88    0.71
   1  -8  21   12.71    0.62
   1   8  21   12.90    0.69
   1  -8  21   14.08    0.68
   1   8  21   13.79    0.70
  -1   9  22    0.12    0.13
  -1   9  22    0.20    0.12
  -1  -9  22    0.22    0.13
  -1   9  22    0.53    0.15
   1  -9 -22    0.43    0.16
   1  -9 -21    4.22    0.40
  -1  -9  21    3.45    0.36
   1   9 -21    4.42    0.35
  -1   9  21    4.10    0.41
  -1  -9  21    3.94    0.32
  -1   9  21    3.94    0.39
  -1  -9  21    3.98    0.38
  -1   9  21    3.65    0.31
   1  -9 -21    3.97    0.40
  -1   9  20    0.28    0.28
   1   9 -20    0.61    0.24
  -1  -9  20    0.66    0.25
  -1  -9  20    0.30    0.20
   1  -9 -20    0.18    0.30
  -1   9  20    0.69    0.27
   1  -9 -20    0.42    0.20
  -1   9  20    0.04    0.28
  -1  -9  19   64.56    2.76
   1   9 -19   68.75    2.68
  -1  -9  19   67.49    2.68
   1  -9 -19   69.27    2.72
   1  -9 -19   58.03    2.60
  -1   9  19   66.89    2.71
   1  -9 -19   68.29    2.69
  -1   9  19   68.87    2.82
   1  -9 -18    3.11    0.43
   1   9 -18    3.68    0.45
  -1  -9  18    2.88    0.49
  -1   9  18    3.22    0.51
   1  -9 -18    2.72    0.44
   1  -9 -18    3.17    0.45
  -1   9  18    2.80    0.49
   1  -9 -18    3.40    0.48
  -1  -9  18    3.43    0.43
  -1   9  18    2.78    0.42
  -1   9  17   57.71    2.49
  -1  -9  17   57.00    2.46
   1  -9 -17   57.64    2.58
  -1  -9  17   60.52    2.52
  -1   9  17   60.16    2.66
   1   9 -17   57.28    2.46
   1  -9 -17   58.62    2.53
  -1  -9  17   56.98    2.61
   1  -9 -17   59.77    2.55
  -1   9  17   52.17    2.38
   1  -9 -17   60.13    2.59
  -1   9  16   16.03    1.05
   1  -9 -16   16.67    1.14
  -1  -9  16   14.58    0.99
   1  -9 -16   16.09    1.08
  -1  -9  16   16.35    1.12
  -1   9  16   17.59    1.17
  -1  -9  16   14.89    0.92
  -1   9  16   15.35    0.99
   1  -9 -16   17.41    1.14
  -1   9  16   16.04    0.97
   1   9 -16   16.50    1.04
  -1   9  15    6.53    1.15
  -1   9  15    7.38    0.74
   1  -9 -15    9.03    0.85
  -1  -9  15    7.90    0.71
  -1  -9  15    7.52    0.77
  -1  -9  15    6.33    0.56
   1  -9 -15    8.29    0.75
  -1   9  15    7.07    0.79
  -1   9  15    6.83    1.02
  -1  -9  15    6.65    0.60
  -1   9  15    7.40    0.50
  -1   9  15    7.07    0.74
   1   9 -15    8.11    0.73
  -1   9  15    6.10    0.64
   1  -9 -15    8.11    0.80
  -1   9  14    2.86    0.86
  -1   9  14    1.39    0.47
  -1  -9  14    2.41    0.45
  -1  -9  14    2.73    0.51
  -1   9  14    2.16    0.51
  -1   9  14    1.81    0.63
  -1  -9  14    1.61    0.34
  -1  -9  14    2.06    0.39
  -1   9  14    2.14    0.48
  -1   9  14    2.72    0.55
   1   9 -14    3.02    0.52
   1  -9 -14    2.55    0.57
  -1   9  14    2.01    0.44
  -1   9  13  109.28    5.57
  -1   9  13  107.87    4.38
  -1  -9  13  105.45    4.41
  -1   9  13  111.05    4.46
  -1  -9  13  115.51    4.12
  -1   9  13  117.45    5.24
  -1   9  13  110.19    4.40
  -1  -9  13  109.42    4.26
  -1   9  13  110.18    4.38
  -1   9  13  106.04    4.30
   1   9 -13  104.74    4.38
  -1   9  12   58.58    2.71
   1  -9 -12   63.49    2.73
   1   9 -12   63.12    2.75
  -1   9  12   60.70    2.67
  -1   9  12   59.07    2.74
   1   9 -12   61.37    3.58
  -1   9  12   59.47    3.33
  -1  -9  12   65.69    2.48
  -1   9  12   62.25    2.71
  -1  -9  12   61.79    2.54
  -1  -9  12   61.12    2.62
  -1   9  12   63.31    2.74
  -1   9  12   69.19    3.89
   1   9 -11   31.26    1.68
   1  -9 -11   31.55    1.65
  -1   9  11   31.00    2.11
  -1  -9  11   34.72    1.46
   1   9 -11   34.60    2.43
  -1   9  11   34.21    1.69
  -1  -9  11   33.76    1.52
  -1  -9  11   31.60    1.57
  -1   9  11   34.21    1.66
   1  -9 -11   30.79    1.64
  -1   9  11   30.33    1.64
  -1   9  11   32.67    2.49
  -1  -9  10    7.43    0.53
  -1   9  10    7.64    0.92
  -1  -9  10    7.84    0.64
  -1  -9  10    8.32    0.60
  -1   9  10    7.58    0.66
   1  -9 -10    7.99    0.69
  -1   9  10    6.74    0.68
   1  -9 -10    6.93    0.66
   1   9 -10    7.67    0.72
  -1   9   9    8.76    0.96
  -1  -9   9    8.76    0.56
  -1  -9   9    6.64    1.12
  -1   9   9    8.83    0.78
  -1   9   9    8.99    0.77
  -1  -9   9    8.12    0.60
  -1   9   9    8.44    0.64
  -1  -9   9    7.17    0.62
   1  -9  -9    7.78    0.67
   1   9  -9    8.97    0.73
   1  -9  -9    7.67    0.67
  -1  -9   8   48.77    1.99
  -1   9   8   41.40    2.72
  -1   9   8   45.18    2.05
  -1   9   8   44.23    2.37
  -1  -9   8   41.59    2.84
  -1   9   8   44.35    2.04
  -1   9   8   42.92    2.04
  -1  -9   8   42.45    1.86
  -1   9   8   43.25    1.89
  -1  -9   8   41.44    1.90
   1  -9  -8   43.09    1.97
   1  -9  -8   43.19    2.00
   1   9  -8   43.42    2.02
  -1   9   7   95.94    3.85
  -1  -9   7  104.93    3.96
  -1   9   7   92.47    4.15
  -1  -9   7   90.24    4.74
   1  -9  -7   88.56    4.08
  -1   9   7   99.23    4.72
  -1  -9   7  103.05    3.81
   1  -9  -7   99.49    3.83
  -1   9   6  114.71    4.94
  -1  -9   6  121.79    5.66
  -1  -9   6  133.11    4.81
   1  -9  -6  118.45    4.94
  -1   9   6  117.25    5.45
  -1  -9   6  127.89    4.66
  -1  -9   5   38.33    1.80
  -1   9   5   38.28    1.91
  -1  -9   5   37.40    2.41
  -1  -9   5   37.66    1.67
   1  -9  -5   36.67    1.90
  -1   9   5   39.90    2.41
  -1  -9   4  653.33   22.82
  -1   9   4  592.07   21.96
  -1   9   4  666.76   22.73
   1  -9  -4  639.17   22.07
  -1  -9   3    5.96    0.84
  -1   9   3    6.93    0.87
   1  -9  -3    4.60    0.52
  -1  -9   2    5.28    0.76
  -1  -9   2    3.75    0.45
   1  -9  -2    3.45    0.68
  -1   9   2    4.10    0.71
   1  -9  -2    3.99    0.46
   1  -9  -1  129.01    5.50
  -1  -9   1  126.40    5.37
  -1   9   1  125.57    5.28
   1   9  -1  119.40    5.35
   1  -9   0    0.52    0.39
  -1  -9   0    0.23    0.31
   1   9   0    0.49    0.48
  -1   9   0    0.11    0.36
  -1  -9  -1   69.28    3.42
   1  -9   1   75.97    3.68
   1   9   1   71.90    3.56
  -1   9  -1   72.29    3.38
   1  -9   2  125.22    5.47
  -1  -9  -2  125.16    5.28
  -1   9  -2  115.21    5.08
   1   9   2  125.47    5.37
   1  -9   3   12.34    1.32
   1  -9   3   12.45    0.80
   1   9   3   12.25    1.01
   1  -9   4    9.96    0.71
   1   9   4    9.31    0.93
   1  -9   4   10.01    1.19
   1  -9   4   10.25    0.68
   1   9   5   33.06    1.93
   1  -9   5   32.43    1.56
   1  -9   5   33.39    1.53
   1  -9   6    0.98    0.28
   1   9   6    1.12    0.38
   1   9   6    1.06    0.55
   1  -9   6    1.25    0.31
   1   9   6    1.16    0.39
   1  -9   7   77.35    3.05
   1   9   7   77.76    3.93
   1  -9   7   73.96    3.03
   1   9   7   74.49    3.16
   1   9   7   71.99    3.10
   1   9   7   69.04    3.05
   1  -9   7   76.15    3.06
   1   9   7   74.43    3.61
  -1  -9  -7   77.45    3.01
   1   9   7   72.37    3.02
   1   9   8    4.38    0.84
   1   9   8    4.73    0.63
   1   9   8    5.63    0.63
   1  -9   8    7.27    0.63
   1  -9   8    4.71    0.53
   1  -9   8    5.10    0.43
   1   9   8    4.79    0.83
   1  -9   8    5.00    0.45
  -1  -9  -8    4.87    0.51
   1   9   8    4.38    0.52
   1   9   9   33.18    2.40
   1   9   9   34.21    1.81
   1  -9   9   32.68    1.65
   1  -9   9   35.17    1.61
   1  -9   9   34.11    1.56
   1  -9   9   36.29    1.74
   1   9   9   35.66    1.67
   1  -9   9   32.61    1.53
   1   9   9   39.28    2.34
   1  -9   9   33.45    1.47
   1   9   9   31.47    1.58
   1   9   9   32.87    1.61
   1   9   9   32.24    1.45
  -1  -9  -9   35.41    1.65
   1   9   9   30.98    1.63
  -1  -9  -9   35.80    1.64
   1   9  10   10.97    1.39
   1  -9  10   13.89    0.92
   1  -9  10   12.38    0.86
   1  -9  10   13.51    0.96
   1   9  10   12.65    0.91
   1  -9  10   12.95    0.76
   1  -9  10   12.31    0.80
   1   9  10   11.67    1.31
   1   9  10   12.37    0.87
   1   9  10   13.72    0.75
   1   9  10   14.32    0.91
  -1  -9 -10   14.18    0.91
   1   9  10   13.35    0.91
   1   9  11    1.54    0.66
   1  -9  11    1.75    0.42
   1   9  11    1.44    0.38
   1  -9  11    1.19    0.34
   1  -9  11    1.70    0.37
   1  -9  11    1.50    0.33
   1  -9  11    1.56    0.34
   1   9  11    0.83    0.52
   1   9  11    1.28    0.37
  -1  -9 -11    1.24    0.33
   1   9  11    1.66    0.30
   1   9  11    1.07    0.40
   1   9  12  216.83    9.27
   1  -9  12  220.87    8.05
   1  -9  12  226.16    8.21
   1   9  12  211.49    8.08
   1  -9  12  215.62    8.02
   1  -9  12  216.09    8.02
   1  -9  12  222.97    7.81
   1  -9  12  216.86    7.91
   1   9  12  223.31    9.10
   1   9  12  213.62    7.76
   1   9  12  207.80    7.94
   1   9  12  231.73    8.07
   1   9  12  216.30    8.16
   1   9  13  152.72    7.19
   1  -9  13  159.03    6.06
   1  -9  13  167.36    6.27
   1   9  13  156.82    6.13
   1  -9  13  167.53    6.10
   1  -9  13  157.13    6.02
   1  -9  13  161.50    5.95
   1   9  13  159.30    7.08
   1  -9  13  163.69    5.85
   1   9  13  151.88    5.96
   1   9  13  160.49    5.81
   1   9  13  159.47    6.19
   1   9  14  119.42    5.88
   1  -9  14  121.75    4.83
   1  -9  14  121.39    4.73
   1  -9  14  123.68    4.98
   1  -9  14  124.56    4.77
   1   9  14  120.23    4.86
   1   9  14  119.37    5.77
   1  -9  14  121.78    4.68
   1  -9  14  126.92    4.59
   1   9  14  123.38    4.55
   1   9  14  126.58    4.93
  -1  -9 -14  125.91    4.83
  -1  -9 -15    0.36    0.32
   1  -9  15    0.12    0.31
   1  -9  15    0.23    0.34
   1  -9  15    0.10    0.25
   1   9  15    0.56    0.30
   1  -9  15    0.23    0.25
   1  -9  15   -0.04    0.32
   1   9  15   -0.07    0.36
   1   9  15    0.81    0.28
   1   9  15    0.20    0.37
   1  -9  16   46.34    2.17
  -1  -9 -16   46.49    2.12
  -1  -9 -16   49.12    2.11
   1  -9  16   45.88    2.28
   1  -9  16   50.15    2.25
   1  -9  16   49.45    1.99
   1   9  16   49.14    2.25
   1   9  16   48.87    2.25
   1   9  16   48.27    1.95
   1   9  16   47.82    2.21
   1  -9  17   19.18    1.09
   1  -9  17   17.09    1.15
   1  -9  17   19.05    1.10
   1   9  17   17.59    1.11
   1  -9  17   18.03    0.92
   1   9  17   18.88    1.12
   1   9  17   18.52    1.10
   1   9  17   18.81    0.90
   1   9  17   19.49    1.10
   1  -9  18    3.53    0.47
   1  -9  18    3.64    0.43
  -1   9 -18    3.15    0.35
   1  -9  18    2.68    0.43
   1  -9  18    2.94    0.40
   1   9  18    3.50    0.44
   1  -9  18    3.01    0.30
  -1  -9 -18    2.80    0.35
   1   9  18    3.44    0.45
   1  -9  18    3.70    0.39
   1   9  18    3.66    0.32
   1   9  18    2.78    0.41
   1   9  18    3.01    0.48
   1  -9  19   21.48    1.09
  -1   9 -19   18.92    0.89
   1   9  19   20.87    1.12
   1  -9  19   19.89    1.08
   1  -9  19   19.61    0.99
   1   9  19   18.02    0.98
   1  -9  19   19.24    0.94
   1   9  19   20.02    0.95
   1   9  19   20.06    1.07
   1  -9  20    2.42    0.32
   1  -9  20    2.75    0.29
   1   9  20    2.58    0.34
   1  -9  20    2.33    0.24
   1   9  20    2.57    0.23
   1  -9  20    3.40    0.35
   1   9  20    2.85    0.34
   1  -9  20    2.38    0.29
  -1  -9 -20    2.68    0.29
   1  -9  21    6.29    0.39
   1   9  21    7.05    0.41
  -1  -9 -21    6.43    0.39
   1   9  21    6.52    0.38
  -1 -10  21    1.11    0.21
  -1  10  21    1.01    0.22
  -1  10  21    1.09    0.22
  -1 -10  21    1.24    0.22
  -1  10  21    1.33    0.20
   1  10 -21    1.22    0.19
   1 -10 -21    1.27    0.23
  -1 -10  20    0.90    0.25
  -1 -10  20    0.81    0.16
  -1  10  20    0.91    0.29
   1 -10 -20    0.84    0.20
  -1  10  20    1.30    0.28
  -1 -10  20    0.72    0.22
   1  10 -20    0.44    0.19
   1  10 -20    0.80    0.26
  -1  10  20    0.98    0.23
   1 -10 -20    0.72    0.27
   1  10 -19    9.31    0.59
  -1 -10  19    9.31    0.65
   1 -10 -19    7.25    0.58
  -1 -10  19    6.27    0.50
  -1  10  19    7.93    0.60
   1 -10 -19    7.68    0.58
  -1  10  19    7.31    0.63
   1 -10 -18    5.39    0.52
   1  10 -18    5.14    0.50
  -1 -10  18    5.71    0.56
  -1  10  18    5.73    0.59
   1 -10 -18    6.83    0.60
  -1  10  18    4.82    0.57
   1 -10 -18    5.67    0.55
  -1 -10  18    4.85    0.47
   1 -10 -18    4.41    0.52
  -1 -10  17   24.59    1.23
   1 -10 -17   23.46    1.34
  -1  10  17   23.78    1.26
  -1 -10  17   23.93    1.24
  -1  10  17   23.94    1.37
   1 -10 -17   24.43    1.30
   1  10 -17   24.16    1.24
  -1 -10  17   23.48    1.34
   1 -10 -17   23.47    1.29
  -1  10  17   21.24    1.16
   1 -10 -17   24.01    1.33
  -1  10  16   27.43    1.55
   1  10 -16   28.15    1.41
  -1 -10  16   29.02    1.54
   1 -10 -16   29.80    1.53
   1 -10 -16   29.99    1.58
  -1  10  16   25.58    1.34
   1 -10 -16   27.18    1.54
  -1 -10  16   28.10    1.41
  -1 -10  16   26.63    1.43
  -1  10  16   26.45    1.43
  -1 -10  15   -0.06    0.29
  -1  10  15    0.43    0.34
  -1 -10  15    0.16    0.24
   1  10 -15   -0.32    0.31
   1 -10 -15    0.34    0.32
  -1 -10  15   -0.10    0.22
  -1 -10  15   -0.07    0.32
  -1  10  15    0.07    0.41
  -1 -10  15   -0.05    0.26
  -1  10  15    0.13    0.39
   1  10 -15    0.06    0.34
   1 -10 -15    0.08    0.38
  -1  10  15   -0.05    0.29
   1 -10 -14   40.25    2.56
  -1  10  14   36.60    2.87
  -1 -10  14   42.89    2.00
  -1 -10  14   45.08    2.12
  -1  10  14   45.70    2.11
  -1 -10  14   43.56    2.12
   1  10 -14   45.77    2.03
  -1  10  14   46.19    2.20
  -1  10  14   42.95    2.66
  -1 -10  14   45.65    2.01
  -1  10  14   48.82    2.18
  -1  10  14   44.13    2.13
  -1  10  14   41.72    2.00
   1  10 -14   39.49    2.06
   1 -10 -13  344.78   13.77
  -1  10  13  374.28   14.66
  -1  10  13  377.51   13.14
  -1 -10  13  385.35   13.17
   1  10 -13  361.89   12.98
  -1 -10  13  366.14   13.15
  -1  10  13  367.22   13.19
  -1  10  13  335.87   13.83
  -1  10  13  374.48   13.13
  -1 -10  13  366.83   13.00
  -1  10  13  380.09   13.16
   1  10 -13  352.54   13.12
  -1  10  13  350.51   13.01
   1 -10 -12   55.85    3.05
  -1  10  12   54.73    3.57
  -1 -10  12   62.81    2.65
  -1  10  12   58.29    2.62
   1  10 -12   57.48    2.48
  -1 -10  12   59.63    2.63
  -1  10  12   57.42    2.64
  -1  10  12   51.71    3.09
   1  10 -12   61.71    3.56
  -1 -10  12   60.35    2.53
  -1 -10  12   57.12    2.43
  -1  10  12   60.51    2.61
  -1  10  12   61.42    2.65
   1  10 -12   54.28    2.59
  -1  10  12   59.03    2.57
   1 -10 -12   55.24    2.60
   1 -10 -11    0.38    0.33
   1  10 -11    0.96    0.31
  -1 -10  11    0.56    0.30
  -1  10  11    0.41    0.38
   1  10 -11    0.20    0.52
  -1 -10  11    0.80    0.36
  -1  10  11    1.09    0.40
  -1 -10  11    0.55    0.30
  -1 -10  11    0.47    0.24
  -1  10  11    0.83    0.35
  -1  10  11    0.72    0.43
   1 -10 -11    0.66    0.36
   1  10 -11    0.89    0.38
   1 -10 -11    0.74    0.34
   1 -10 -10   25.36    1.76
   1  10 -10   26.53    1.36
  -1 -10  10   27.11    1.43
  -1 -10  10   25.63    2.34
  -1  10  10   24.23    1.78
  -1 -10  10   29.26    1.51
  -1 -10  10   28.12    1.36
  -1  10  10   26.98    1.42
  -1 -10  10   27.67    1.41
   1 -10 -10   26.31    1.47
  -1  10  10   26.67    1.51
   1 -10 -10   29.25    1.53
   1  10 -10   28.48    1.54
   1 -10  -9   32.93    1.96
  -1  10   9   40.18    2.65
   1  10  -9   31.31    1.53
  -1 -10   9   32.08    1.60
  -1  10   9   33.47    2.05
  -1 -10   9   32.00    2.58
  -1 -10   9   34.15    1.70
  -1  10   9   28.93    1.69
  -1  10   9   34.65    1.76
  -1 -10   9   33.83    1.60
  -1  10   9   37.30    1.64
  -1 -10   9   32.19    1.55
   1 -10  -9   32.45    1.66
   1  10  -9   32.11    1.70
   1 -10  -9   33.69    1.70
  -1  10   8   58.49    3.46
   1 -10  -8   53.19    2.83
  -1 -10   8   65.39    2.59
   1  10  -8   58.07    2.43
  -1  10   8   57.71    2.60
  -1 -10   8   60.44    3.66
  -1  10   8   57.11    2.91
  -1 -10   8   60.78    2.59
  -1  10   8   56.06    2.61
  -1  10   8   61.87    2.66
  -1 -10   8   59.61    2.50
  -1  10   8   60.46    2.47
  -1 -10   8   59.53    2.46
   1 -10  -8   59.33    2.57
   1  10  -8   54.33    2.58
   1 -10  -8   61.69    2.62
  -1  10   7    6.68    1.00
  -1 -10   7    4.97    0.54
   1 -10  -7    5.28    0.65
  -1  10   7    5.46    0.61
  -1  10   7    4.69    0.63
  -1 -10   7    6.48    0.64
  -1  10   7    5.53    0.62
  -1  10   7    4.38    0.57
  -1 -10   7    5.25    0.51
  -1 -10   7    5.77    0.51
   1 -10  -7    4.49    0.52
   1 -10  -7    5.30    0.55
   1  10  -7    5.81    0.61
  -1 -10   6    2.06    0.38
   1 -10  -6    2.66    0.46
  -1  10   6    1.93    0.62
  -1  10   6    1.28    0.38
  -1  10   6    2.72    0.50
  -1 -10   6    2.84    0.48
  -1 -10   6    2.19    0.71
  -1  10   6    2.22    0.44
  -1 -10   6    2.28    0.38
  -1  10   6    1.76    0.42
  -1 -10   6    2.44    0.36
  -1 -10   6    2.57    0.36
   1 -10  -6    1.82    0.36
   1 -10  -6    1.78    0.35
   1 -10  -6    2.67    0.38
  -1 -10   5    3.86    0.42
  -1  10   5    3.81    0.80
   1 -10  -5    3.67    0.51
  -1  10   5    4.33    0.51
  -1  10   5    2.92    0.46
  -1 -10   5    2.88    0.77
  -1 -10   5    4.12    0.53
  -1  10   5    3.53    0.48
  -1 -10   5    4.15    0.48
  -1 -10   5    3.87    0.41
  -1 -10   5    5.79    0.49
   1 -10  -5    3.81    0.47
   1 -10  -5    3.30    0.43
  -1 -10   4   27.99    2.03
   1 -10  -4   26.83    1.52
  -1  10   4   25.35    1.90
  -1 -10   3    5.11    0.82
  -1  10   3    5.36    0.85
   1 -10  -2    5.94    0.87
  -1 -10   2    7.71    0.97
  -1 -10   2    6.55    0.61
  -1  10   2    7.39    0.92
  -1 -10   1    7.16    0.93
   1 -10  -1    9.81    1.14
   1  10  -1    9.58    1.10
  -1  10   1    7.89    0.97
   1 -10   0   17.62    1.54
  -1 -10   0   18.28    1.48
  -1  10   0   14.22    1.35
   1  10   0   20.32    1.60
  -1 -10  -1  258.91   10.11
   1 -10   1  261.90   10.34
  -1  10  -1  264.24   10.01
   1  10   1  250.00   10.21
  -1 -10  -2   88.46    4.07
   1 -10   2   89.83    4.33
  -1  10  -2   78.72    3.87
   1  10   2   79.48    4.09
   1 -10   3  405.16   14.44
  -1 -10  -3  420.27   15.29
   1 -10   3  409.95   15.57
   1  10   3  402.42   15.40
   1 -10   4   34.69    1.64
   1  10   4   34.48    1.66
   1 -10   4   33.82    1.58
   1  10   4   33.14    1.95
   1 -10   4   32.54    2.41
   1 -10   4   33.05    1.64
   1 -10   5   10.97    0.74
   1  10   5    9.47    0.77
   1 -10   5   11.29    0.63
   1 -10   5   10.08    1.27
   1 -10   5   10.24    0.78
   1  10   5    9.54    0.98
   1  10   5   10.92    0.82
   1  10   5   10.58    0.85
   1 -10   5   10.37    0.77
   1 -10   5   10.88    0.72
  -1 -10  -5    9.91    0.71
   1 -10   5   11.39    0.76
   1  10   6    2.21    0.66
   1 -10   6    2.01    0.39
   1  10   6    3.12    0.48
   1 -10   6    2.05    0.34
   1 -10   6    2.46    0.39
   1 -10   6    2.23    0.72
   1 -10   6    1.83    0.28
   1 -10   6    2.14    0.39
   1  10   6    1.67    0.47
   1 -10   6    2.26    0.37
   1 -10   6    2.14    0.37
   1  10   6    2.84    0.52
   1  10   6    2.52    0.47
   1 -10   6    2.21    0.34
   1 -10   6    2.01    0.30
  -1 -10  -6    2.13    0.37
  -1 -10  -6    2.29    0.37
   1  10   6    1.17    0.36
  -1 -10  -6    1.89    0.35
   1  10   7    8.02    1.18
   1 -10   7    9.00    0.71
   1 -10   7    8.69    0.69
   1 -10   7    8.61    0.64
   1  10   7    7.42    0.72
   1  10   7    7.48    0.95
   1 -10   7    7.71    0.55
   1 -10   7    8.40    0.63
   1 -10   7    7.09    0.65
   1  10   7    7.46    0.74
   1  10   7    9.53    0.84
   1 -10   7    6.82    0.56
   1 -10   7    8.30    0.61
  -1 -10  -7    7.36    0.63
  -1 -10  -7    9.35    0.71
   1  10   7    8.95    0.71
  -1 -10  -7    7.04    0.62
   1  10   8   19.95    1.79
   1  10   8   18.15    1.23
   1  10   8   17.19    1.16
   1 -10   8   19.24    1.11
   1 -10   8   15.20    1.05
   1 -10   8   17.58    1.01
   1  10   8   18.28    1.54
   1 -10   8   17.34    0.94
   1 -10   8   16.32    0.99
   1 -10   8   16.48    0.98
   1  10   8   17.11    0.99
  -1 -10  -8   19.13    1.09
   1  10   8   18.42    1.10
   1  10   8   16.39    1.03
   1  10   9  122.97    5.95
   1 -10   9  130.02    4.88
   1  10   9  125.81    5.02
   1 -10   9  127.58    4.90
   1 -10   9  128.20    4.75
   1  10   9  125.60    4.82
   1 -10   9  120.46    4.64
   1 -10   9  131.34    4.62
   1  10   9  116.82    5.53
   1  10   9  120.50    4.74
   1 -10   9  117.71    4.67
   1  10   9  122.50    4.78
  -1 -10  -9  122.81    4.81
  -1 -10  -9  127.20    4.82
   1  10   9  125.05    4.83
   1  10  10   92.24    4.94
   1 -10  10   91.93    3.77
   1 -10  10   97.52    3.90
   1 -10  10   95.39    3.75
   1 -10  10   96.63    3.96
   1  10  10   96.26    3.88
   1 -10  10  101.76    3.68
   1  10  10   96.80    4.67
   1  10  10   95.45    3.82
  -1 -10 -10   94.11    3.85
   1  10  10   98.25    3.84
   1  10  10   95.21    3.59
   1  10  10   97.09    3.87
  -1 -10 -10   96.26    3.84
   1  10  11  115.52    5.78
   1 -10  11  121.52    4.76
   1  10  11  113.10    4.64
   1 -10  11  117.56    4.65
   1 -10  11  119.35    4.58
   1 -10  11  123.37    4.43
   1  10  11  116.22    5.50
   1  10  11  116.57    4.58
  -1 -10 -11  112.39    4.60
   1  10  11  118.87    4.36
   1  10  11  121.32    4.65
   1  10  12  227.52    9.61
   1 -10  12  226.30    8.39
   1 -10  12  228.14    8.30
   1  10  12  220.04    8.28
   1 -10  12  224.23    8.26
   1 -10  12  221.65    8.20
   1  10  12  218.04    9.23
   1 -10  12  233.89    8.03
   1  10  12  218.16    8.17
   1  10  12  219.13    7.95
   1  10  12  230.45    8.25
   1  10  12  218.75    8.37
   1  10  13    8.96    1.25
   1 -10  13    8.17    0.71
   1 -10  13    7.93    0.70
   1 -10  13    9.54    0.85
   1 -10  13    8.59    0.75
   1  10  13   10.03    0.82
   1 -10  13    8.92    0.65
   1  10  13    8.73    1.15
   1  10  13    9.18    0.59
   1  10  13    8.63    0.71
   1  10  13    8.12    0.82
   1 -10  14    6.78    0.61
   1 -10  14    7.43    0.66
   1 -10  14    5.87    0.69
   1 -10  14    8.15    0.69
   1  10  14    6.51    0.68
   1 -10  14    8.61    0.62
   1 -10  14    7.00    0.55
   1  10  14    7.23    0.70
   1  10  14    7.38    0.52
   1  10  14    7.74    0.77
  -1 -10 -14    7.32    0.68
   1 -10  15   44.89    2.02
  -1 -10 -15   45.33    2.07
  -1  10 -15   43.99    1.90
   1 -10  15   44.61    2.18
   1 -10  15   41.92    1.97
   1  10  15   43.39    1.96
   1 -10  15   43.92    1.87
   1 -10  15   45.97    1.88
   1  10  15   45.08    2.10
   1  10  15   45.50    1.81
   1  10  15   46.90    2.14
   1 -10  16    1.56    0.42
   1 -10  16    2.41    0.39
  -1 -10 -16    2.09    0.38
  -1 -10 -16    1.65    0.34
  -1  10 -16    2.49    0.33
   1 -10  16    1.65    0.43
   1 -10  16    2.27    0.44
   1 -10  16    2.29    0.34
   1 -10  16    2.13    0.30
   1  10  16    2.48    0.42
   1 -10  16    1.94    0.36
   1  10  16    2.19    0.28
   1  10  16    1.97    0.43
   1  10  16    2.07    0.43
   1 -10  17    7.39    0.66
   1 -10  17    7.51    0.59
  -1 -10 -17    6.83    0.53
   1 -10  17    7.21    0.66
   1 -10  17    7.23    0.64
   1  10  17    7.36    0.62
   1 -10  17    6.39    0.44
   1 -10  17    7.14    0.55
   1  10  17    6.96    0.59
   1  10  17    7.01    0.63
   1  10  17    7.88    0.46
   1  10  17    7.75    0.63
   1  10  18   12.54    0.83
   1 -10  18   10.94    0.71
   1 -10  18   11.10    0.64
  -1 -10 -18   10.92    0.67
   1 -10  18   12.14    0.79
   1  10  18   12.09    0.72
   1 -10  18   10.72    0.67
   1 -10  19    2.57    0.27
   1 -10  19    2.55    0.25
   1  10  19    2.30    0.26
   1  10  19    3.20    0.39
   1 -10  19    1.96    0.32
   1  10  20   13.30    0.67
   1 -10  20   11.91    0.63
   1 -10  20   11.32    0.60
   1  10  20   11.53    0.61
  -1 -10 -20   10.05    0.56
  -1 -11  21    7.45    0.41
  -1  11  21    7.76    0.43
   1 -11 -21    7.56    0.41
  -1 -11  20   10.93    0.62
   1 -11 -20   13.13    0.67
  -1  11  20   12.85    0.67
  -1  11  20   12.59    0.64
   1 -11 -20    9.82    0.57
   1  11 -20   13.13    0.64
  -1  11  20   11.55    0.59
   1 -11 -20   12.57    0.69
  -1 -11  19    5.20    0.46
   1  11 -19    5.60    0.41
  -1 -11  19    5.41    0.43
  -1  11  19    5.19    0.50
  -1  11  19    6.62    0.51
   1 -11 -19    6.10    0.47
   1 -11 -19    6.24    0.48
   1  11 -19    6.42    0.50
  -1  11  19    5.42    0.47
   1 -11 -18   15.31    0.93
   1 -11 -18   14.79    0.89
   1  11 -18   15.95    0.85
  -1 -11  18   15.58    0.90
  -1  11  18   16.36    0.95
   1 -11 -18   15.35    0.90
  -1  11  18   17.13    0.97
   1 -11 -18   16.42    0.94
   1 -11 -17   40.85    1.89
  -1 -11  17   37.94    1.77
   1 -11 -17   40.48    1.88
   1 -11 -17   38.97    1.85
  -1 -11  17   40.88    1.85
   1  11 -17   41.11    1.77
   1 -11 -17   41.46    1.89
  -1  11  16   14.67    1.03
  -1 -11  16   14.41    0.94
   1 -11 -16   16.90    1.06
  -1  11  16   15.83    0.96
   1 -11 -16   13.63    0.86
   1 -11 -16   13.61    0.97
  -1 -11  16   15.20    0.97
   1  11 -16   14.16    0.89
   1 -11 -16   16.07    1.06
   1 -11 -15    7.80    0.75
  -1 -11  15    7.84    0.63
   1  11 -15    9.12    0.70
  -1 -11  15    8.70    0.74
  -1  11  15    8.75    0.79
  -1 -11  15    8.71    0.75
  -1  11  15    8.78    0.73
  -1  11  15    8.02    0.74
   1 -11 -15   10.30    0.87
  -1  11  15    8.77    0.67
   1  11 -14   45.05    2.03
  -1 -11  14   44.58    2.12
  -1  11  14   42.60    2.16
  -1  11  14   44.97    2.12
  -1 -11  14   44.49    2.13
  -1  11  14   47.85    2.16
  -1  11  14   46.48    2.16
  -1  11  14   44.07    2.02
  -1  11  13    7.87    1.24
  -1 -11  13    6.62    0.67
   1  11 -13    7.81    0.66
  -1  11  13    7.11    0.78
  -1  11  13    6.89    0.72
  -1 -11  13    9.14    0.79
  -1 -11  13    6.62    0.56
  -1 -11  13    7.70    0.66
  -1  11  13    7.85    0.72
  -1  11  13    6.25    0.72
  -1  11  13    7.05    0.67
  -1  11  12    0.45    0.64
   1  11 -12   -0.61    0.63
  -1  11  12    0.07    0.42
  -1 -11  12    1.20    0.40
   1  11 -12    0.11    0.28
  -1 -11  12    0.57    0.32
  -1  11  12    0.43    0.42
  -1  11  12    0.25    0.34
  -1 -11  12    0.48    0.25
  -1 -11  12    0.57    0.28
  -1  11  12   -0.21    0.42
   1 -11 -12   -0.07    0.31
  -1  11  12    0.60    0.39
   1 -11 -11    3.88    0.68
  -1 -11  11    4.02    0.51
   1  11 -11    4.74    0.52
  -1  11  11    3.49    0.66
   1  11 -11    4.18    0.91
  -1 -11  11    4.64    0.58
  -1  11  11    4.77    0.63
  -1  11  11    5.89    0.62
  -1 -11  11    5.33    0.53
  -1 -11  11    4.80    0.56
   1 -11 -11    3.81    0.55
  -1  11  11    4.70    0.64
   1 -11 -11    4.90    0.61
   1 -11 -10   95.25    4.31
   1  11 -10   93.15    3.70
  -1 -11  10   87.76    3.74
  -1 -11  10   94.11    5.23
  -1  11  10   82.60    4.21
  -1 -11  10   95.78    3.89
  -1 -11  10   98.63    3.73
  -1 -11  10   92.52    3.76
  -1  11  10   97.04    3.79
  -1  11  10   96.80    3.88
   1 -11 -10   97.58    3.89
   1 -11 -10   96.57    3.91
   1 -11  -9   14.89    1.27
  -1  11   9   18.41    1.80
   1  11  -9   16.84    1.00
  -1  11   9   15.45    1.32
  -1 -11   9   18.36    1.97
  -1  11   9   17.18    1.18
  -1  11   9   15.81    1.17
  -1 -11   9   17.46    1.13
  -1  11   9   17.87    1.06
  -1 -11   9   17.13    1.06
  -1 -11   9   18.80    1.05
   1 -11  -9   18.98    1.17
   1 -11  -9   19.92    1.19
  -1 -11   8    0.06    0.31
  -1  11   8   -0.20    0.57
  -1  11   8    0.07    0.44
  -1 -11   8   -0.23    0.50
  -1  11   8    0.11    0.25
  -1  11   8    0.36    0.40
  -1  11   8    0.42    0.42
  -1 -11   8    0.20    0.25
  -1 -11   8    0.06    0.25
  -1  11   8   -0.05    0.28
   1 -11  -8    0.32    0.31
   1 -11  -8    0.07    0.35
  -1  11   7   68.44    2.99
  -1  11   7   58.64    3.11
  -1 -11   7   76.08    3.12
  -1 -11   7   72.70    4.12
  -1  11   7   69.95    3.01
  -1  11   7   70.96    3.04
  -1 -11   7   70.86    2.87
  -1 -11   7   67.76    2.87
   1  11  -7   69.81    2.95
   1 -11  -7   70.49    2.96
  -1  11   7   68.09    3.87
  -1 -11   7   70.67    2.92
  -1 -11   6    0.48    0.32
  -1  11   6    0.18    0.44
  -1  11   6    0.19    0.35
  -1 -11   6    0.14    0.33
  -1 -11   6   -0.41    0.53
  -1  11   6    0.06    0.35
  -1  11   6    0.70    0.38
  -1 -11   6    0.24    0.27
  -1 -11   6    0.44    0.25
   1  11  -6    0.59    0.31
   1 -11  -6    0.58    0.30
   1 -11  -6    0.06    0.29
   1 -11  -6    0.17    0.27
  -1  11   5    7.35    1.08
  -1 -11   5    7.90    0.64
  -1  11   5    7.04    0.68
  -1 -11   5    9.20    1.23
  -1 -11   5    7.20    0.74
  -1 -11   5    8.82    0.71
  -1  11   5    8.05    0.74
  -1  11   5    8.30    0.73
  -1 -11   5    8.36    0.64
   1 -11  -5    7.70    0.70
   1  11  -5    9.08    0.72
   1 -11  -5    7.14    0.65
  -1 -11   4    5.38    0.53
  -1  11   4    4.40    0.85
  -1 -11   4    5.59    0.96
   1 -11  -4    4.37    0.89
  -1  11   4    6.02    0.61
  -1 -11   4    4.79    0.53
  -1  11   4    4.90    0.57
   1  11  -4    6.84    0.62
   1 -11  -4    5.30    0.54
   1 -11  -4    4.85    0.54
   1 -11  -4    6.51    0.59
   1 -11  -3    0.11    0.24
  -1 -11   3    0.51    0.45
   1 -11  -3    1.38    0.57
  -1  11   3    0.44    0.33
  -1 -11   3    0.27    0.26
   1 -11  -3    0.40    0.25
   1  11  -3    0.28    0.27
   1 -11  -3    0.21    0.26
  -1  11   3   -0.16    0.45
  -1  11   2   24.61    1.88
   1 -11  -2   23.61    1.31
  -1 -11   2   26.80    2.00
  -1 -11   2   24.46    1.41
   1 -11  -2   24.40    2.00
  -1  11   2   26.76    1.36
  -1 -11   2   26.68    1.35
  -1 -11   2   27.17    1.31
   1  11  -2   26.21    1.38
   1 -11  -2   25.17    1.30
  -1  11   1   37.71    2.40
   1  11  -1   33.59    2.40
   1 -11  -1   37.23    1.78
  -1 -11   1   37.85    1.86
   1 -11  -1   35.76    2.51
  -1 -11   1   38.99    2.51
  -1 -11   1   37.92    1.78
  -1  11   1   45.33    1.86
   1  11  -1   37.49    1.77
   1 -11  -1   36.50    1.80
  -1 -11   1   40.76    1.75
   1  11  -1   37.21    1.81
   1 -11  -1   38.70    1.76
  -1 -11   0   27.58    1.35
   1 -11   0   30.52    2.18
  -1 -11   0   25.36    1.93
   1  11   0   24.36    1.34
   1 -11   0   27.29    1.40
  -1  11   0   26.30    1.35
  -1 -11   0   26.48    1.30
  -1  11   0   25.00    1.87
   1  11   0   26.75    2.02
   1 -11   0   24.76    1.29
  -1 -11  -1  147.09    5.41
   1 -11   1  143.94    5.43
  -1 -11  -1  143.81    6.34
   1 -11   1  151.39    6.60
   1  11   1  141.54    5.43
   1 -11   1  146.04    5.48
  -1 -11  -1  138.50    5.35
   1  11   1  145.83    6.45
  -1  11  -1  138.84    6.18
   1 -11   1  147.43    5.38
   1 -11   2   18.70    1.08
  -1 -11  -2   18.32    1.05
   1 -11   2   19.15    1.16
  -1 -11  -2   20.30    1.66
   1 -11   2   18.22    1.72
   1  11   2   17.77    1.10
   1 -11   2   18.77    1.07
  -1 -11  -2   19.79    1.05
   1 -11   2   19.68    1.05
   1  11   2   20.17    1.75
   1  11   3  180.43    7.72
   1 -11   3  169.66    6.52
   1  11   3  178.45    6.61
  -1 -11  -3  174.65    6.54
   1 -11   3  178.08    6.57
   1 -11   3  179.05    7.87
  -1 -11  -3  182.96    7.55
   1 -11   3  174.58    6.66
   1  11   3  179.43    6.64
  -1 -11  -3  169.58    6.49
   1 -11   3  183.95    6.57
  -1 -11  -3  184.85    6.61
  -1 -11  -3  184.89    6.57
   1 -11   3  174.81    6.49
   1 -11   4   48.21    2.06
   1 -11   4   46.02    2.04
   1  11   4   44.80    2.09
  -1 -11  -4   44.89    2.01
  -1 -11  -4   44.04    2.73
   1 -11   4   45.18    1.86
   1 -11   4   48.33    3.11
   1 -11   4   44.70    2.11
   1 -11   4   44.96    2.09
   1  11   4   43.83    2.11
   1 -11   4   44.60    2.01
  -1 -11  -4   40.00    1.93
  -1 -11  -4   47.21    2.08
   1 -11   4   46.18    1.97
   1  11   4   46.03    1.96
  -1 -11  -4   48.79    2.06
   1 -11   5   54.30    2.33
   1 -11   5   53.24    2.39
  -1 -11  -5   56.76    2.38
   1 -11   5   55.29    2.39
   1  11   5   57.72    2.50
   1 -11   5   62.85    3.63
   1 -11   5   55.12    2.35
   1 -11   5   57.66    2.50
   1 -11   5   55.59    2.22
   1 -11   5   56.86    2.48
   1  11   5   58.09    2.58
   1  11   5   54.85    2.51
   1 -11   5   56.75    2.38
   1 -11   5   51.49    2.23
  -1 -11  -5   56.98    2.44
  -1 -11  -5   57.97    2.45
   1  11   5   53.84    2.31
  -1 -11  -5   53.59    2.37
   1 -11   5   55.75    2.31
   1 -11   6   20.24    1.13
   1 -11   6   21.23    1.19
   1 -11   6   19.19    1.12
   1  11   6   20.41    1.25
   1 -11   6   19.54    1.21
   1  11   6   19.02    1.51
   1 -11   6   20.47    1.00
   1 -11   6   21.17    1.13
   1 -11   6   18.18    1.91
   1  11   6   20.21    1.26
   1  11   6   20.64    1.31
   1 -11   6   21.40    1.23
   1 -11   6   20.92    1.13
   1 -11   6   20.16    1.03
  -1 -11  -6   19.47    1.15
  -1 -11  -6   20.28    1.17
   1  11   6   16.17    1.10
   1 -11   6   20.61    1.06
  -1 -11  -6   17.69    1.09
   1 -11   7    1.62    0.39
   1  11   7    0.59    0.54
   1 -11   7    1.61    0.36
   1 -11   7    0.70    0.27
   1  11   7    0.68    0.43
   1 -11   7    1.28    0.34
   1 -11   7    0.24    0.68
   1 -11   7    1.17    0.26
   1 -11   7    0.65    0.31
   1  11   7    0.80    0.44
   1 -11   7    1.42    0.35
   1  11   7    1.17    0.48
   1  11   7    1.50    0.50
   1 -11   7    1.12    0.29
   1 -11   7    1.42    0.32
  -1 -11  -7    0.94    0.31
  -1 -11  -7    1.25    0.36
   1  11   7    0.93    0.35
  -1 -11  -7    0.67    0.29
   1 -11   8  137.62    5.31
   1  11   8  140.49    6.55
   1  11   8  141.13    5.46
   1 -11   8  144.98    5.39
   1  11   8  137.49    5.51
   1 -11   8  145.91    5.28
   1 -11   8  130.24    5.29
   1 -11   8  137.24    5.09
   1  11   8  132.89    6.00
   1 -11   8  134.51    5.21
   1 -11   8  134.38    5.21
   1 -11   8  136.17    5.15
  -1 -11  -8  141.90    5.33
   1  11   8  141.51    5.29
   1  11   8  141.10    5.31
   1  11   9  117.07    5.72
   1 -11   9  114.82    4.51
   1  11   9  114.48    4.68
   1 -11   9  115.66    4.39
   1 -11   9  119.43    4.53
   1  11   9  115.87    4.45
   1  11   9  106.44    5.15
   1 -11   9  111.37    4.24
   1 -11   9  124.95    4.29
   1 -11   9  110.20    4.31
   1 -11   9  102.10    4.31
   1  11   9  108.89    4.33
  -1 -11  -9  111.79    4.47
   1  11   9  108.48    4.41
   1  11   9  113.32    4.45
  -1 -11  -9  115.18    4.47
   1  11  10  150.67    6.87
   1 -11  10  143.87    5.54
   1 -11  10  155.82    5.63
   1 -11  10  138.91    5.39
   1  11  10  141.07    5.49
   1 -11  10  138.34    5.28
   1  11  10  131.88    6.23
   1 -11  10  158.10    5.33
   1  11  10  137.32    5.41
   1 -11  10  143.84    5.37
   1  11  10  138.50    5.44
  -1 -11 -10  139.73    5.50
  -1 -11 -10  144.52    5.50
   1  11  10  145.90    5.49
   1  11  11   49.78    3.28
   1 -11  11   52.03    2.33
   1 -11  11   48.85    2.34
   1  11  11   51.00    2.30
   1 -11  11   45.77    2.06
   1 -11  11   56.03    2.13
   1  11  11   45.96    2.89
   1 -11  11   51.79    2.18
   1  11  11   47.12    2.22
  -1 -11 -11   52.04    2.29
   1  11  11   50.05    2.26
  -1 -11 -11   45.05    2.19
   1  11  12    4.24    0.88
   1 -11  12    3.35    0.48
   1 -11  12    3.51    0.43
   1 -11  12    2.68    0.45
   1 -11  12    3.11    0.52
   1  11  12    2.76    0.49
   1  11  12    3.47    0.77
   1 -11  12    2.38    0.35
   1 -11  12    2.77    0.43
   1 -11  12    2.43    0.42
   1  11  12    3.19    0.48
   1  11  12    3.03    0.49
   1  11  12    2.66    0.56
   1 -11  13    0.89    0.38
   1 -11  13    0.50    0.27
   1 -11  13    0.24    0.28
   1 -11  13    0.64    0.37
   1 -11  13    0.68    0.35
   1  11  13    0.31    0.34
   1 -11  13    0.53    0.25
   1 -11  13    0.74    0.32
   1 -11  13    0.43    0.29
   1  11  13    0.75    0.34
   1  11  13    0.55    0.21
   1  11  13    0.77    0.44
   1 -11  14   46.18    2.17
   1 -11  14   48.86    2.03
   1 -11  14   43.95    2.03
   1 -11  14   45.28    2.18
   1 -11  14   44.60    2.07
   1 -11  14   41.81    1.87
   1 -11  14   43.78    1.97
   1  11  14   46.28    2.09
   1  11  14   47.29    1.82
   1  11  14   47.93    2.19
  -1 -11 -14   48.40    2.14
   1 -11  15   10.73    0.83
  -1 -11 -15    9.37    0.76
   1 -11  15   10.46    0.71
   1 -11  15   12.21    0.88
   1 -11  15    9.67    0.72
   1  11  15   10.45    0.69
   1 -11  15    9.68    0.59
   1  11  15    9.50    0.72
   1 -11  15    9.65    0.68
   1  11  15   10.25    0.56
   1  11  15    9.73    0.80
   1 -11  16   19.57    1.13
   1 -11  16   19.70    1.01
  -1 -11 -16   19.31    1.05
  -1 -11 -16   18.40    1.03
   1 -11  16   18.82    1.13
   1 -11  16   18.57    0.97
   1  11  16   19.25    0.86
  -1  11 -16   20.49    1.01
   1  11  16   20.83    1.16
   1  11  16   19.11    1.09
   1 -11  17    1.46    0.36
  -1 -11 -17    1.92    0.29
   1 -11  17    1.39    0.27
  -1 -11 -17    1.55    0.27
   1 -11  17    2.04    0.37
   1 -11  17    2.07    0.40
   1 -11  17    1.53    0.25
   1  11  17    1.86    0.36
   1  11  17    1.86    0.33
   1 -11  18    2.29    0.25
   1  11  18    2.64    0.39
   1 -11  18    2.93    0.33
   1 -11  18    2.02    0.22
  -1 -11 -18    2.29    0.28
   1  11  18    2.22    0.31
   1 -11  18    3.48    0.40
   1 -11  18    2.43    0.35
   1 -11  19   47.89    1.83
   1 -11  19   48.96    1.82
   1  11  19   47.46    1.83
   1 -11  19   48.08    1.81
   1 -11  20    7.33    0.39
   1 -11  20    6.99    0.40
  -1 -11 -20    6.86    0.39
  -1 -12  20   23.82    1.00
   1 -12 -20   22.34    0.99
  -1 -12  20   23.86    1.02
  -1 -12  19    9.16    0.53
   1 -12 -19    9.83    0.57
  -1  12  19    9.91    0.58
  -1 -12  19    8.41    0.51
  -1 -12  19    9.73    0.58
   1 -12 -19    9.00    0.55
   1  12 -19    8.78    0.53
  -1  12  19    8.28    0.52
   1 -12 -19   10.65    0.64
  -1 -12  18    0.17    0.20
   1 -12 -18    0.32    0.21
  -1 -12  18    0.57    0.24
   1 -12 -18    0.04    0.25
  -1  12  18    0.69    0.26
  -1  12  18    0.22    0.26
   1 -12 -18    0.17    0.20
   1  12 -18    0.25    0.25
   1 -12 -18    0.04    0.24
  -1 -12  17    0.66    0.26
   1 -12 -17    0.60    0.29
   1  12 -17    1.09    0.26
   1 -12 -17    0.59    0.30
  -1 -12  17    0.86    0.25
  -1  12  17    0.82    0.30
   1 -12 -17    0.81    0.32
   1  12 -17    0.98    0.33
   1 -12 -17    0.57    0.30
  -1 -12  16    0.86    0.29
   1 -12 -16    0.59    0.33
  -1 -12  16    1.14    0.31
  -1  12  16    0.95    0.38
   1  12 -16    1.09    0.27
  -1 -12  16    0.74    0.25
   1 -12 -16    0.67    0.36
   1 -12 -16    0.71    0.28
   1  12 -16    0.57    0.32
  -1  12  16    0.62    0.27
   1 -12 -16    1.36    0.41
   1 -12 -15   19.57    1.27
  -1  12  15   20.55    1.15
  -1 -12  15   21.59    1.21
  -1  12  15   21.64    1.25
  -1 -12  15   18.95    1.12
   1  12 -15   21.07    1.10
  -1 -12  15   19.68    1.08
   1 -12 -15   20.65    1.24
   1 -12 -15   20.58    1.15
   1  12 -15   20.20    1.21
  -1  12  15   21.95    1.22
   1 -12 -15   21.68    1.30
  -1 -12  14  119.02    4.62
  -1  12  14  122.26    4.58
  -1  12  14  119.87    4.66
  -1 -12  14  113.37    4.48
  -1 -12  14  115.21    4.44
  -1 -12  14  112.63    4.51
   1  12 -14  113.90    4.46
  -1  12  14  117.63    4.57
  -1  12  14  118.87    4.60
  -1  12  14  112.50    4.44
   1 -12 -14  130.11    4.81
  -1 -12  13    5.49    0.64
  -1  12  13    6.75    0.68
  -1  12  13    4.95    0.66
   1  12 -13    5.69    0.55
  -1 -12  13    5.39    0.57
  -1 -12  13    5.91    0.56
  -1  12  13    6.29    0.63
  -1 -12  13    5.47    0.50
  -1  12  13    5.28    0.66
  -1  12  13    5.33    0.57
  -1  12  12   27.19    1.47
  -1 -12  12   28.00    1.53
  -1 -12  12   26.26    1.38
   1  12 -12   25.35    1.33
  -1  12  12   25.42    1.48
  -1  12  12   27.14    1.42
  -1 -12  12   22.80    1.27
  -1  12  12   26.62    1.49
  -1  12  12   24.09    1.36
   1 -12 -12   25.97    1.48
   1  12 -11   59.46    2.67
   1  12 -11   60.63    3.86
  -1  12  11   66.37    2.77
  -1 -12  11   65.09    2.71
  -1 -12  11   69.49    2.92
  -1  12  11   66.56    2.86
  -1  12  11   65.22    2.87
   1 -12 -11   63.53    2.87
   1 -12 -11   63.44    2.87
   1 -12 -10   51.20    2.44
  -1 -12  10   58.44    2.49
  -1 -12  10   48.97    2.27
  -1  12  10   51.16    2.31
  -1  12  10   52.41    2.43
   1 -12 -10   51.85    2.42
   1  12 -10   51.24    2.41
  -1  12  10   51.48    3.42
   1 -12  -9   70.75    3.04
  -1 -12   9   70.70    4.29
  -1 -12   9   70.13    3.01
  -1  12   9   66.14    3.06
  -1  12   9   61.57    3.00
  -1  12   9   70.75    2.88
  -1 -12   9   68.49    2.86
   1 -12  -9   68.71    2.99
   1  12  -9   67.16    2.96
  -1  12   9   67.53    4.05
  -1 -12   8   43.28    1.98
  -1  12   8   43.35    2.96
  -1  12   8   37.93    1.99
  -1 -12   8   37.15    2.92
  -1  12   8   39.21    2.03
  -1  12   8   40.39    2.04
  -1  12   8   37.16    1.81
  -1 -12   8   38.98    1.85
   1  12  -8   40.32    1.98
   1 -12  -8   39.41    1.96
   1 -12  -8   40.43    2.01
  -1  12   7   64.91    3.81
  -1 -12   7   64.60    2.76
  -1  12   7   64.83    2.85
  -1 -12   7   63.30    3.94
  -1  12   7   62.46    2.85
  -1  12   7   64.10    2.87
  -1 -12   7   65.15    2.82
  -1  12   7   59.33    2.61
  -1 -12   7   63.09    2.69
   1 -12  -7   62.46    2.78
   1  12  -7   65.17    2.81
   1 -12  -7   65.24    2.84
  -1  12   6    2.93    0.54
  -1 -12   6    3.12    0.85
  -1 -12   6    4.08    0.61
  -1  12   6    4.12    0.61
  -1 -12   6    3.14    0.48
  -1  12   6    4.60    0.62
  -1 -12   6    3.46    0.46
   1  12  -6    2.60    0.48
   1 -12  -6    3.32    0.52
  -1  12   6    3.93    0.91
  -1 -12   6    3.24    0.50
  -1 -12   5   16.05    1.01
  -1  12   5   18.77    1.75
  -1  12   5   16.65    1.10
  -1 -12   5   15.26    1.63
   1 -12  -5   20.57    1.89
  -1 -12   5   15.34    1.12
  -1  12   5   15.66    1.09
  -1  12   5   17.08    1.14
  -1 -12   5   17.19    1.09
  -1 -12   5   15.40    0.98
   1  12  -5   16.58    1.08
   1 -12  -5   15.06    1.04
   1 -12  -5   14.41    0.99
  -1  12   4    3.82    0.85
  -1 -12   4    3.99    0.51
   1 -12  -4    4.51    0.93
  -1 -12   4    3.24    0.79
  -1  12   4    4.05    0.57
  -1  12   4    2.81    0.52
  -1 -12   4    4.23    0.54
   1 -12  -4    3.03    0.47
   1  12  -4    4.01    0.55
   1 -12  -4    3.36    0.50
   1 -12  -4    3.09    0.45
  -1  12   3    1.08    0.36
  -1 -12   3    0.97    0.56
   1 -12  -3    0.19    0.40
  -1 -12   3    1.60    0.38
  -1  12   3    1.84    0.43
   1  12  -3    1.52    0.39
   1 -12  -3    1.67    0.39
   1 -12  -3    1.42    0.37
  -1  12   3    1.23    0.65
  -1  12   2    2.38    0.67
   1 -12  -2    4.59    0.53
  -1 -12   2    3.42    0.46
  -1 -12   2    2.43    0.68
   1 -12  -2    4.26    0.84
  -1 -12   2    4.70    0.60
  -1 -12   2    3.72    0.49
  -1  12   2    2.91    0.46
  -1 -12   2    3.35    0.45
   1  12  -2    4.26    0.56
   1 -12  -2    3.88    0.48
  -1 -12   1   41.55    1.95
   1 -12  -1   42.34    1.97
   1 -12  -1   45.09    2.90
  -1 -12   1   41.50    2.05
  -1 -12   1   42.75    2.78
  -1 -12   1   40.11    1.95
   1  12  -1   41.94    1.96
  -1  12   1   42.92    1.98
   1 -12  -1   39.59    1.98
  -1 -12   1   42.73    1.91
   1 -12  -1   41.23    1.92
  -1  12   1   40.58    2.65
   1  12   0   53.48    3.24
  -1  12   0   53.41    3.08
  -1 -12   0   53.46    2.34
  -1 -12   0   52.19    2.43
   1 -12   0   58.88    3.39
  -1 -12   0   50.90    3.11
   1  12   0   52.01    2.36
  -1  12   0   55.25    2.37
   1 -12   0   48.73    2.35
  -1 -12   0   52.35    2.33
  -1 -12   0   52.10    2.28
   1 -12   0   51.13    2.36
   1 -12   0   55.28    2.32
  -1 -12  -1    1.07    0.33
   1 -12   1    1.83    0.39
  -1 -12  -1    0.70    0.52
   1 -12   1    1.21    0.62
   1 -12   1    1.22    0.40
   1 -12   1    0.58    0.28
  -1 -12  -1    1.65    0.36
   1  12   1    0.84    0.36
  -1 -12  -1    0.72    0.31
   1 -12   1    0.84    0.28
   1 -12   1    0.96    0.28
   1  12   1    1.48    0.57
  -1  12  -1    0.78    0.47
   1  12   2   23.73    2.05
  -1 -12  -2   28.85    1.40
   1  12   2   26.30    1.40
   1 -12   2   24.63    1.36
   1 -12   2   27.81    1.48
   1 -12   2   25.70    2.21
  -1 -12  -2   29.98    2.16
  -1 -12  -2   24.04    1.33
   1  12   2   22.74    1.37
   1 -12   2   25.32    1.41
  -1 -12  -2   24.12    1.30
   1 -12   2   22.56    1.32
  -1 -12  -2   26.73    1.41
  -1 -12  -2   24.75    1.34
   1 -12   2   24.70    1.31
   1 -12   2   27.52    1.34
   1 -12   3    2.61    0.43
   1  12   3    1.93    0.72
   1 -12   3    2.47    0.43
  -1 -12  -3    2.42    0.40
   1  12   3    2.21    0.46
   1 -12   3    2.36    0.80
   1 -12   3    2.18    0.45
  -1 -12  -3    1.75    0.60
   1  12   3    3.09    0.52
   1 -12   3    2.69    0.41
  -1 -12  -3    2.68    0.40
  -1 -12  -3    2.88    0.44
   1 -12   3    3.18    0.42
   1 -12   3    3.33    0.44
  -1 -12  -3    2.65    0.41
   1  12   4   10.86    1.42
   1 -12   4   11.28    0.86
   1  12   4   13.34    0.99
   1 -12   4   12.99    0.90
  -1 -12  -4   13.37    0.89
  -1 -12  -4   12.04    1.34
   1 -12   4   12.39    0.73
   1 -12   4   14.31    1.64
   1 -12   4   12.50    0.95
   1 -12   4   13.07    0.86
   1  12   4   12.15    0.97
   1  12   4   14.22    1.07
   1 -12   4   13.51    0.89
  -1 -12  -4   13.57    0.94
  -1 -12  -4   13.41    0.90
   1 -12   4   14.33    0.86
   1 -12   5  111.82    4.42
   1 -12   5  108.85    4.31
   1  12   5  111.09    4.49
   1 -12   5  115.43    4.43
   1 -12   5  116.37    4.21
   1 -12   5  111.43    4.34
   1 -12   5  124.53    4.59
  -1 -12  -5  113.67    5.45
   1 -12   5  108.77    5.79
   1 -12   5  110.10    4.35
   1  12   5  110.60    4.59
   1  12   5  113.62    4.53
   1 -12   5  111.92    4.50
   1 -12   5  108.98    4.38
  -1 -12  -5  105.58    4.43
  -1 -12  -5  117.92    4.47
   1 -12   5  112.46    4.32
  -1 -12  -5  115.01    4.43
   1 -12   6  134.59    4.95
   1 -12   6  117.98    4.78
   1 -12   6  131.95    4.90
   1  12   6  129.18    5.01
   1 -12   6  126.56    4.84
   1 -12   6  133.56    5.02
   1 -12   6  129.12    6.44
  -1 -12  -6  113.32    5.79
   1 -12   6  130.36    4.67
   1  12   6  126.58    5.09
   1  12   6  121.33    4.99
   1 -12   6  125.42    4.96
   1 -12   6  121.50    4.83
  -1 -12  -6  131.33    4.93
  -1 -12  -6  121.45    4.90
   1 -12   6  120.45    4.74
   1  12   6  124.60    4.87
  -1 -12  -6  125.99    4.88
   1 -12   7  261.86    9.78
   1 -12   7  288.38    9.91
   1  12   7  289.57   11.37
   1  12   7  267.11    9.96
   1 -12   7  284.69    9.84
   1 -12   7  267.60    9.59
   1 -12   7  277.68   11.67
   1 -12   7  268.47    9.77
   1 -12   7  277.43    9.95
   1  12   7  269.45    9.99
   1  12   7  270.66   10.07
   1 -12   7  262.63    9.77
   1 -12   7  261.84    9.62
  -1 -12  -7  288.14    9.91
  -1 -12  -7  262.91    9.82
   1  12   7  266.18    9.82
   1  12   8   22.67    2.10
   1 -12   8   23.49    1.31
   1 -12   8   24.68    1.39
   1  12   8   22.92    1.50
   1  12   8   25.55    1.51
   1 -12   8   25.19    1.32
   1 -12   8   22.88    1.25
   1  12   8   23.65    1.77
   1 -12   8   25.23    2.37
   1 -12   8   22.20    1.13
   1 -12   8   21.44    1.15
  -1 -12  -8   24.82    1.37
   1  12   8   21.83    1.29
   1  12   8   22.46    1.29
   1  12   9   23.85    2.09
   1 -12   9   17.66    1.12
   1 -12   9   20.34    1.23
   1  12   9   20.29    1.37
   1 -12   9   16.67    1.06
   1  12   9   17.47    1.09
   1  12   9   15.68    1.48
   1 -12   9   17.34    0.95
   1 -12   9   18.85    2.10
   1 -12   9   17.20    0.98
   1  12   9   19.76    1.16
  -1 -12  -9   18.35    1.15
  -1 -12  -9   19.11    1.16
   1  12   9   17.64    1.11
   1  12  10  161.99    7.43
   1 -12  10  162.65    6.07
   1 -12  10  162.07    6.12
   1 -12  10  157.58    5.95
   1  12  10  163.46    6.03
   1 -12  10  156.00    5.79
   1  12  10  150.51    6.78
   1 -12  10  157.81    5.87
  -1 -12 -10  157.26    6.07
   1  12  10  155.32    5.99
   1  12  10  162.82    6.02
  -1 -12 -10  162.61    6.06
   1 -12  11   27.15    1.50
   1  12  11   29.47    2.38
   1 -12  11   29.16    1.53
   1 -12  11   26.69    1.50
   1 -12  11   24.94    1.33
   1  12  11   30.07    1.49
   1  12  11   28.73    2.03
   1 -12  11   29.27    1.29
   1 -12  11   27.71    1.34
  -1 -12 -11   26.59    1.47
   1  12  11   24.42    1.40
  -1  12 -11   26.41    1.41
   1  12  11   27.39    1.44
  -1 -12 -11   27.89    1.45
   1 -12  12   63.77    2.62
   1 -12  12   55.56    2.54
   1 -12  12   55.66    2.56
   1  12  12   57.02    2.50
   1 -12  12   57.45    2.30
   1 -12  12   57.83    2.38
  -1  12 -12   61.57    2.49
   1  12  12   54.67    2.44
   1  12  12   54.49    2.61
   1 -12  13   79.31    3.30
   1 -12  13   81.16    3.30
   1  12  13   79.20    3.23
   1  12  13   77.66    3.18
   1 -12  13   78.96    3.10
   1  12  13   83.35    3.37
   1  12  13   76.07    3.13
   1 -12  13   79.66    3.25
   1 -12  14    0.39    0.25
   1 -12  14    0.11    0.31
   1 -12  14    0.11    0.21
   1 -12  14    0.52    0.34
   1  12  14    0.70    0.38
  -1 -12 -14    0.33    0.32
  -1 -12 -15    0.25    0.27
   1 -12  15    0.04    0.26
  -1 -12 -15   -0.05    0.28
   1 -12  15   -0.11    0.35
   1 -12  15    0.09    0.19
   1  12  15   -0.15    0.31
   1 -12  15   -0.05    0.28
   1 -12  16    1.79    0.35
  -1 -12 -16    1.76    0.31
  -1 -12 -16    1.30    0.28
   1 -12  16    1.42    0.36
   1 -12  16    1.90    0.37
   1 -12  16    1.29    0.21
   1  12  16    1.62    0.37
   1  12  16    1.91    0.35
   1 -12  17    0.26    0.25
  -1 -12 -17    0.13    0.16
   1 -12  17    0.12    0.24
   1 -12  17    0.04    0.23
  -1 -12 -17   -0.03    0.21
   1  12  17    0.38    0.22
   1  12  17    0.13    0.30
   1 -12  18   14.21    0.71
   1  12  18   13.01    0.74
   1 -12  18   13.32    0.69
  -1 -12 -18   11.74    0.64
   1  12  18   12.16    0.63
   1  12  18   13.75    0.75
   1 -12  18   13.80    0.73
   1  12  19    5.40    0.38
   1 -12  19    6.20    0.38
   1 -12  19    5.60    0.35
  -1 -12 -19    6.44    0.38
   1  12  19    5.81    0.38
   1 -12  19    5.53    0.36
  -1 -13  19    0.19    0.11
   1 -13 -19    0.08    0.12
   1 -13 -19    0.05    0.11
   1 -13 -19   -0.20    0.19
  -1 -13  19    0.07    0.15
  -1 -13  18    5.86    0.39
   1 -13 -18    6.10    0.46
   1 -13 -18    6.65    0.45
  -1  13  18    6.92    0.47
  -1 -13  18    5.92    0.44
  -1 -13  18    6.24    0.44
   1 -13 -18    6.90    0.48
   1  13 -18    6.89    0.44
   1 -13 -18    4.83    0.38
  -1  13  18    6.85    0.46
  -1 -13  17    1.11    0.23
   1 -13 -17    0.87    0.27
   1 -13 -17    1.16    0.30
   1 -13 -17    1.27    0.32
   1  13 -17    0.81    0.27
   1 -13 -17    1.23    0.28
  -1 -13  16    6.68    0.51
   1 -13 -16    6.05    0.57
  -1  13  16    5.56    0.56
   1 -13 -16    6.68    0.61
  -1 -13  16    5.76    0.51
   1 -13 -16    6.45    0.51
   1 -13 -16    6.48    0.61
  -1  13  16    6.35    0.48
   1  13 -16    6.29    0.55
   1 -13 -16    5.86    0.58
  -1 -13  15    3.91    0.43
   1 -13 -15    2.29    0.46
  -1 -13  15    3.14    0.39
  -1  13  15    2.24    0.43
   1 -13 -15    3.80    0.53
  -1 -13  15    2.98    0.44
   1 -13 -15    3.78    0.44
   1  13 -15    3.91    0.49
  -1  13  15    3.63    0.49
   1 -13 -15    4.54    0.58
  -1 -13  14   10.39    0.72
   1 -13 -14   10.57    0.85
  -1 -13  14    9.29    0.67
  -1 -13  14   10.70    0.75
  -1  13  14   10.68    0.83
  -1  13  14    9.03    0.74
  -1 -13  14   10.42    0.80
   1  13 -14   10.97    0.83
  -1  13  14   10.42    0.81
   1 -13 -14   10.82    0.88
  -1 -13  13   76.83    3.15
  -1 -13  13   79.02    3.17
  -1  13  13   82.32    3.32
  -1 -13  13   82.10    3.34
  -1  13  13   80.80    3.25
  -1  13  13   83.95    3.24
  -1 -13  13   71.86    3.06
  -1  13  13   80.45    3.30
   1  13 -13   79.59    3.30
  -1  13  13   76.14    3.12
  -1 -13  12    0.91    0.30
  -1 -13  12    1.34    0.35
  -1  13  12    1.18    0.46
  -1  13  12    1.12    0.35
  -1 -13  12    1.45    0.34
  -1  13  12    1.25    0.35
   1 -13 -12    0.96    0.37
  -1  13  12    1.50    0.47
   1  13 -12    0.99    0.42
  -1  13  12    0.79    0.36
  -1 -13  12    0.91    0.41
  -1 -13  11    0.05    0.23
   1  13 -11    0.22    0.51
  -1 -13  11    0.30    0.31
  -1 -13  11   -0.07    0.38
  -1  13  11    0.39    0.37
  -1  13  11    0.17    0.31
  -1 -13  11    0.48    0.28
   1 -13 -11    0.28    0.37
   1  13 -11    0.96    0.45
  -1  13  11    0.34    0.48
   1 -13 -11   -0.87    0.39
  -1  13  10   13.27    1.65
  -1 -13  10   14.59    0.99
   1  13 -10   13.52    1.66
  -1 -13  10   16.12    1.10
  -1  13  10   14.67    0.95
  -1 -13  10   12.95    0.91
   1  13 -10   12.04    0.98
  -1  13  10   14.25    1.06
   1 -13 -10   15.01    1.04
   1 -13 -10   13.62    1.04
   1 -13  -9    7.63    0.76
  -1 -13   9    6.00    1.17
  -1  13   9    8.06    0.86
  -1  13   9    7.23    0.82
  -1 -13   9    7.05    0.66
  -1  13   9    7.02    0.64
   1  13  -9    7.41    0.75
   1 -13  -9    8.50    0.78
  -1  13   9    6.82    1.21
  -1 -13   8   44.64    2.07
  -1  13   8   37.51    2.87
  -1  13   8   41.43    2.12
   1 -13  -8   42.94    3.00
  -1 -13   8   38.09    3.02
  -1  13   8   43.21    2.15
  -1  13   8   37.67    2.07
  -1 -13   8   41.41    1.95
  -1  13   8   39.84    1.87
   1 -13  -8   40.57    2.05
   1  13  -8   39.78    2.03
   1 -13  -8   45.22    2.14
  -1 -13   7    2.61    0.50
  -1  13   7    3.27    0.87
  -1  13   7    1.59    0.54
  -1 -13   7    2.13    0.32
  -1 -13   7    1.24    0.74
   1 -13  -7    0.22    0.46
  -1  13   7    1.63    0.50
  -1 -13   7    2.50    0.49
  -1  13   7    2.09    0.59
  -1 -13   7    2.10    0.39
  -1  13   7    1.75    0.35
   1 -13  -7    2.17    0.46
   1  13  -7    3.03    0.55
   1 -13  -7    0.91    0.38
  -1  13   6   15.81    1.16
  -1 -13   6   16.22    1.85
   1 -13  -6   15.89    1.74
  -1 -13   6   16.52    1.21
  -1  13   6   18.62    1.23
  -1  13   6   16.43    1.17
  -1 -13   6   17.39    1.14
  -1 -13   6   16.18    1.04
   1  13  -6   16.79    1.14
   1 -13  -6   17.02    1.16
  -1  13   6   14.02    1.62
  -1 -13   6   16.30    1.09
  -1  13   5  101.60    5.11
  -1 -13   5   93.71    3.90
  -1  13   5   95.43    4.00
   1 -13  -5   93.56    5.09
  -1 -13   5  101.29    4.12
  -1 -13   5   87.95    5.06
  -1 -13   5   97.26    3.99
  -1  13   5  101.95    4.05
  -1  13   5  102.51    4.05
  -1 -13   5   96.05    3.89
   1  13  -5   98.76    4.00
   1 -13  -5   92.31    3.99
   1 -13  -5   95.93    3.95
  -1  13   4    1.71    0.50
   1 -13  -4    1.51    0.62
  -1 -13   4    2.43    0.82
  -1  13   4    1.79    0.48
  -1  13   4    1.40    0.48
  -1 -13   4    2.28    0.47
   1 -13  -4    2.33    0.45
   1 -13  -4    1.80    0.42
   1  13  -4    1.60    0.47
  -1  13   4    0.60    0.58
  -1 -13   4    1.48    0.41
  -1  13   3    3.18    0.55
  -1 -13   3    4.72    0.57
  -1 -13   3    3.41    0.80
   1 -13  -3    3.01    0.79
  -1 -13   3    5.28    0.60
  -1  13   3    4.54    0.61
  -1 -13   3    4.59    0.52
   1 -13  -3    4.66    0.55
   1  13  -3    3.95    0.57
   1 -13  -3    4.39    0.57
  -1  13   3    4.83    0.96
  -1  13   2   34.68    2.50
  -1 -13   2   35.25    1.75
   1 -13  -2   31.66    1.72
   1 -13  -2   32.28    2.54
  -1 -13   2   33.31    1.82
  -1 -13   2   35.53    2.60
  -1  13   2   34.75    1.77
   1  13  -2   33.49    1.73
  -1 -13   2   33.90    1.75
  -1 -13   2   37.58    1.73
   1 -13  -2   32.33    1.68
   1 -13  -2   35.41    1.74
  -1 -13   1    2.58    0.45
   1 -13  -1    2.45    0.45
   1 -13  -1    3.68    0.87
  -1 -13   1    2.21    0.73
  -1 -13   1    3.97    0.60
  -1 -13   1    3.32    0.48
   1  13  -1    3.56    0.56
  -1  13   1    3.86    0.57
  -1 -13   1    3.67    0.47
   1 -13  -1    2.43    0.42
  -1  13   1    3.10    0.86
  -1  13   0    4.60    0.94
  -1 -13   0    9.51    0.77
  -1 -13   0    8.07    0.82
  -1 -13   0    9.07    1.25
   1 -13   0   12.30    1.46
  -1 -13   0   10.48    0.81
  -1  13   0    7.84    0.76
   1 -13   0    8.45    0.76
   1  13   0    8.67    0.78
  -1 -13   0    9.03    0.73
   1 -13   0    9.78    0.80
   1 -13   0    9.26    0.73
   1  13   1    0.20    0.53
  -1 -13  -1    0.37    0.29
  -1 -13  -1    0.39    0.45
   1 -13   1    0.22    0.59
  -1 -13  -1    0.39    0.38
   1 -13   1    0.22    0.36
  -1  13  -1    1.31    0.42
   1 -13   1    0.07    0.30
  -1 -13  -1    0.19    0.25
   1  13   1    0.40    0.40
  -1 -13  -1    0.23    0.26
   1 -13   1    0.20    0.30
   1 -13   1    0.25    0.24
  -1 -13  -1    0.30    0.30
   1 -13   1    0.46    0.25
   1  13   2    6.22    1.13
   1 -13   2    7.76    0.70
   1  13   2    6.38    0.70
  -1 -13  -2    8.96    0.73
  -1 -13  -2    4.25    0.90
   1 -13   2    6.20    1.14
   1 -13   2    8.58    0.78
   1 -13   2    7.30    0.73
   1  13   2    8.12    0.78
  -1 -13  -2    6.95    0.65
  -1 -13  -2    8.76    0.75
   1 -13   2    8.07    0.67
   1 -13   2    7.69    0.64
  -1 -13  -2    8.40    0.71
   1  13   3   27.05    2.27
   1 -13   3   25.04    1.39
   1  13   3   25.30    1.50
   1 -13   3   23.63    1.40
   1  13   3   25.43    1.46
  -1 -13  -3   26.53    1.42
   1 -13   3   25.98    1.51
  -1 -13  -3   26.06    2.13
   1 -13   3   26.27    2.33
  -1 -13  -3   27.56    1.49
   1 -13   3   26.81    1.38
   1 -13   3   24.08    1.34
  -1 -13  -3   28.71    1.46
   1 -13   4    3.71    0.52
   1  13   4    3.23    0.93
   1  13   4    3.72    0.59
   1  13   4    3.55    0.66
   1  13   4    2.79    0.56
  -1 -13  -4    3.08    0.47
   1 -13   4    2.33    0.44
  -1 -13  -4    3.48    0.84
   1 -13   4    2.20    0.86
   1 -13   4    2.68    0.50
   1 -13   4    3.03    0.46
  -1 -13  -4    4.06    0.55
  -1 -13  -4    3.27    0.49
  -1 -13  -4    4.22    0.53
   1 -13   4    2.65    0.40
   1 -13   4    3.61    0.49
   1 -13   5    0.25    0.32
   1  13   5    0.75    0.54
   1 -13   5    0.88    0.40
   1  13   5    0.60    0.45
   1  13   5    0.14    0.42
   1 -13   5    0.32    0.32
   1 -13   5    0.37    0.30
  -1 -13  -5    0.78    0.48
   1 -13   5    0.34    0.33
   1 -13   5   -0.25    0.55
  -1 -13  -5    0.07    0.34
  -1 -13  -5    0.20    0.30
   1 -13   5    0.75    0.34
   1 -13   5    0.73    0.28
   1  13   5    0.53    0.33
  -1 -13  -5    0.32    0.30
   1 -13   6   17.97    1.05
   1 -13   6   20.35    1.21
   1  13   6   19.56    1.30
   1 -13   6   17.85    1.20
   1  13   6   18.20    1.34
   1  13   6   18.55    1.26
   1 -13   6   18.75    1.15
   1 -13   6   16.57    1.09
   1 -13   6   18.50    1.23
   1 -13   6   18.81    2.08
   1 -13   6   17.53    1.07
  -1 -13  -6   18.64    1.80
  -1 -13  -6   19.33    1.20
  -1 -13  -6   22.15    1.24
   1  13   6   20.19    1.17
  -1 -13  -6   18.43    1.16
   1 -13   6   17.72    1.05
   1  13   7  118.26    5.92
   1 -13   7  116.63    4.51
   1 -13   7  127.52    4.70
   1 -13   7  115.83    4.59
   1  13   7  116.30    4.84
   1  13   7  122.35    4.79
   1 -13   7  114.49    4.69
   1 -13   7  119.44    4.36
  -1 -13  -7  113.49    5.66
   1 -13   7  113.61    6.16
   1 -13   7  115.52    4.55
   1 -13   7  110.43    4.52
  -1 -13  -7  119.74    4.66
   1 -13   7  113.22    4.44
   1  13   7  116.21    4.57
   1  13   8    5.45    1.05
   1 -13   8    6.35    0.61
   1 -13   8    7.24    0.67
   1  13   8    6.63    0.63
   1  13   8    6.66    0.86
   1  13   8    7.24    0.81
   1 -13   8    6.33    0.70
  -1 -13  -8    5.34    0.98
   1 -13   8    5.43    0.60
   1 -13   8    7.76    0.54
   1 -13   8    5.76    1.20
   1 -13   8    7.10    0.63
  -1 -13  -8    6.91    0.70
   1  13   8    5.73    0.62
   1  13   8    6.72    0.65
  -1 -13  -8    6.89    0.70
   1  13   9   58.43    3.64
   1 -13   9   56.24    2.46
   1 -13   9   53.78    2.55
   1 -13   9   56.14    2.46
   1  13   9   54.50    2.41
  -1 -13  -9   45.54    3.18
   1 -13   9   58.10    2.52
   1 -13   9   54.32    3.85
   1  13   9   57.39    2.50
  -1 -13  -9   57.30    2.55
   1  13   9   56.34    2.45
  -1 -13  -9   57.57    2.54
   1  13  10   55.69    3.64
   1 -13  10   57.21    2.56
   1 -13  10   60.97    2.69
   1 -13  10   58.71    2.52
   1  13  10   57.38    2.52
   1 -13  10   62.72    2.64
  -1 -13 -10   56.83    3.47
   1 -13  10   58.52    2.40
   1  13  10   61.33    2.58
  -1 -13 -10   59.08    2.63
   1  13  10   59.99    2.55
  -1 -13 -10   59.37    2.61
   1 -13  11   20.43    1.19
   1 -13  11   21.11    1.26
   1 -13  11   19.34    1.09
   1 -13  11   21.02    1.26
   1  13  11   19.46    1.13
   1 -13  11   23.66    1.28
   1 -13  11   19.89    1.03
   1  13  11   19.98    1.16
  -1 -13 -11   19.66    1.21
   1  13  11   21.85    1.17
  -1 -13 -11   21.61    1.20
   1 -13  12    0.23    0.29
   1 -13  12    0.42    0.31
   1 -13  12    0.06    0.35
   1  13  12    0.15    0.26
   1 -13  12    0.12    0.29
   1 -13  12   -0.07    0.21
   1  13  12   -0.05    0.28
   1  13  12    0.33    0.37
   1 -13  13    2.85    0.46
   1 -13  13    3.56    0.48
   1 -13  13    3.24    0.45
   1 -13  13    3.79    0.47
   1  13  13    3.21    0.50
   1 -13  14   13.52    0.87
   1 -13  14   12.97    0.88
   1 -13  14   14.13    0.89
   1  13  14   14.77    0.92
  -1 -13 -14   14.36    0.90
   1 -13  15   15.03    0.84
  -1 -13 -15   13.84    0.87
  -1 -13 -15   14.64    0.88
   1 -13  15   15.54    0.91
   1 -13  15   15.32    0.94
   1  13  15   13.53    0.84
   1 -13  15   15.47    0.89
   1 -13  16    1.19    0.26
  -1 -13 -16    0.93    0.23
  -1 -13 -16    0.53    0.21
   1 -13  16    0.45    0.26
   1 -13  16    1.44    0.30
   1  13  16    0.97    0.29
   1 -13  16    0.63    0.26
   1  13  16    0.73    0.25
   1 -13  17   10.98    0.62
   1  13  17   10.41    0.65
   1 -13  17   12.57    0.68
   1 -13  17   11.99    0.66
  -1 -13 -17   10.88    0.63
   1  13  17   10.45    0.60
   1 -13  17   12.10    0.69
   1  13  17   12.06    0.71
   1  13  18    4.45    0.34
   1 -13  18    5.11    0.34
   1 -13  18    5.34    0.36
   1 -13  18    5.13    0.32
  -1 -14  18   -0.18    0.14
   1 -14 -18    0.18    0.16
  -1 -14  18    0.06    0.13
   1 -14 -18    0.02    0.12
   1 -14 -17   23.28    1.10
   1 -14 -17   22.04    1.00
   1 -14 -17   26.46    1.11
  -1 -14  17   24.89    1.10
   1 -14 -17   23.25    1.11
  -1 -14  17   26.35    1.11
   1 -14 -17   22.76    1.05
  -1  14  17   21.71    1.06
   1  14 -17   20.85    0.99
  -1 -14  17   24.00    1.02
  -1 -14  16   74.09    2.95
   1 -14 -16   80.73    3.05
   1 -14 -16   74.83    3.01
  -1 -14  16   78.01    2.92
   1 -14 -16   77.98    3.03
   1 -14 -16   75.41    2.90
   1  14 -16   74.80    2.93
   1 -14 -16   78.30    3.02
  -1 -14  15    3.79    0.35
   1 -14 -15    5.32    0.56
  -1 -14  15    4.22    0.47
   1 -14 -15    5.47    0.57
  -1  14  15    5.52    0.51
  -1 -14  15    4.79    0.44
   1 -14 -15    4.60    0.46
   1 -14 -15    4.56    0.51
   1  14 -15    4.07    0.46
   1 -14 -15    4.70    0.55
  -1 -14  14    1.76    0.38
  -1  14  14    0.89    0.33
  -1 -14  14    1.60    0.35
   1 -14 -14    1.31    0.38
   1 -14 -14    1.52    0.36
   1  14 -14    1.49    0.38
  -1  14  14    2.23    0.43
   1 -14 -14    1.43    0.44
  -1  14  13    0.44    0.33
  -1 -14  13    0.27    0.24
   1  14 -13    0.67    0.37
  -1  14  13    0.11    0.37
  -1  14  13    0.49    0.35
  -1 -14  13    0.79    0.35
  -1  14  12   76.07    3.13
  -1 -14  12   79.43    3.25
  -1  14  12   76.74    3.18
  -1 -14  12   73.84    3.09
  -1  14  12   74.72    3.06
   1  14 -12   75.59    3.19
  -1  14  12   75.67    3.18
   1 -14 -12   77.90    3.23
  -1 -14  11    1.06    0.43
  -1  14  11    1.01    0.41
  -1  14  11    2.03    0.47
  -1 -14  11    2.42    0.42
  -1  14  11    1.41    0.36
  -1 -14  11    2.20    0.38
  -1  14  11    1.16    0.45
   1  14 -11    2.14    0.48
   1 -14 -11    1.67    0.41
  -1  14  11    1.36    0.37
  -1 -14  11    1.22    0.26
  -1 -14  10   15.47    1.02
  -1 -14  10   15.63    1.11
  -1  14  10   17.13    1.09
  -1  14  10   15.20    0.95
  -1 -14  10   14.57    0.98
   1 -14 -10   14.80    1.06
  -1  14  10   14.96    1.09
   1  14 -10   15.07    1.07
  -1 -14  10   16.68    0.94
   1 -14 -10   14.14    1.07
  -1  14   9   16.37    1.80
  -1 -14   9   16.61    1.07
  -1 -14   9   16.04    1.88
   1 -14  -9   14.14    1.69
  -1 -14   9   15.59    1.02
  -1  14   9   14.03    0.94
   1 -14  -9   16.27    1.10
   1  14  -9   16.50    1.11
  -1  14   9   17.65    1.18
   1 -14  -9   16.61    1.14
  -1  14   8    2.04    0.78
  -1 -14   8    1.16    0.44
  -1 -14   8    0.94    0.35
  -1 -14   8    0.77    0.57
   1 -14  -8    2.77    0.79
  -1  14   8    1.44    0.54
  -1  14   8    0.47    0.45
  -1  14   8    1.29    0.33
  -1 -14   8    1.23    0.35
   1 -14  -8    2.09    0.46
   1  14  -8    0.78    0.43
   1 -14  -8    1.24    0.41
  -1  14   7    4.72    1.04
  -1 -14   7    5.72    0.67
  -1  14   7    5.76    0.76
  -1 -14   7    6.67    0.69
   1 -14  -7    7.41    1.24
  -1 -14   7    8.39    1.31
  -1 -14   7    5.45    0.52
  -1  14   7    6.55    0.76
  -1 -14   7    7.53    0.76
  -1  14   7    5.65    0.74
  -1  14   7    5.60    0.57
  -1 -14   7    5.26    0.62
   1  14  -7    6.20    0.71
   1 -14  -7    7.12    0.74
   1 -14  -7    7.10    0.74
  -1  14   6    4.21    0.98
  -1 -14   6    4.70    0.60
  -1  14   6    5.58    0.76
  -1 -14   6    5.77    0.62
   1 -14  -6    5.80    1.10
  -1 -14   6    4.79    0.49
  -1 -14   6    5.86    0.75
  -1 -14   6    5.23    1.10
  -1 -14   6    4.39    0.61
  -1  14   6    5.48    0.72
  -1  14   6    5.09    0.71
  -1  14   6    4.64    0.50
  -1 -14   6    3.94    0.53
   1  14  -6    4.13    0.60
   1 -14  -6    5.91    0.70
  -1  14   5    3.97    0.66
  -1 -14   5    4.85    1.02
   1 -14  -5    6.26    1.18
  -1 -14   5    5.49    0.75
  -1  14   5    5.48    0.69
  -1 -14   5    5.38    0.65
  -1  14   5    6.13    0.75
  -1 -14   5    5.94    0.63
   1 -14  -5    4.47    0.63
   1  14  -5    5.25    0.67
  -1 -14   5    5.71    0.65
  -1  14   5    5.85    1.09
  -1  14   4    4.90    0.67
  -1 -14   4    6.61    1.20
   1 -14  -4    4.17    1.00
  -1  14   4    5.24    0.70
  -1 -14   4    5.39    0.67
   1  14  -4    6.85    0.72
  -1  14   4    6.61    0.74
   1 -14  -4    6.93    0.70
   1 -14  -4    6.04    0.69
  -1 -14   4    6.16    0.66
  -1  14   4    5.93    1.04
  -1 -14   3   12.36    0.95
  -1  14   3   13.57    1.03
   1 -14  -3   13.69    1.61
  -1 -14   3   13.08    1.59
   1  14  -3   12.36    0.96
  -1 -14   3   10.73    0.92
  -1  14   3   12.43    1.01
  -1 -14   3   13.34    0.94
   1 -14  -3   13.47    1.01
   1 -14  -3   12.49    0.92
  -1 -14   3   12.16    0.91
  -1  14   2   28.70    2.34
  -1 -14   2   29.49    1.59
  -1  14   2   28.51    1.61
   1 -14  -2   27.52    2.41
  -1 -14   2   29.48    2.44
  -1 -14   2   29.60    1.62
   1  14  -2   32.13    1.65
  -1  14   2   30.16    1.64
  -1 -14   2   29.88    1.56
   1 -14  -2   28.17    1.56
   1 -14  -2   28.12    1.62
   1 -14  -2   29.25    1.57
  -1 -14   2   28.34    1.54
  -1  14   1   11.32    1.41
  -1 -14   1   10.62    0.90
   1 -14  -1   11.78    0.95
  -1 -14   1   14.40    1.10
   1 -14  -1   14.13    1.65
  -1 -14   1   10.25    1.40
   1  14  -1   13.42    1.00
  -1  14   1   12.96    0.99
  -1 -14   1   10.93    0.91
  -1 -14   1   13.37    0.94
   1 -14  -1   14.44    0.95
   1 -14  -1   13.28    0.93
  -1 -14   0   19.24    1.20
   1 -14   0   19.58    1.98
   1 -14   0   16.75    1.21
  -1 -14   0   19.54    1.31
  -1 -14   0   20.10    1.91
  -1 -14   0   17.57    1.18
  -1  14   0   19.01    1.24
   1  14   0   21.04    1.30
  -1 -14   0   19.65    1.19
   1 -14   0   18.47    1.23
  -1 -14   0   19.78    1.23
   1 -14   0   18.17    1.15
  -1 -14  -1   17.93    1.15
   1  14   1   18.53    1.19
   1 -14   1   19.19    1.98
   1 -14   1   16.71    1.20
  -1 -14  -1   16.83    1.77
  -1 -14  -1   16.52    1.23
   1 -14   1   15.54    1.15
  -1  14  -1   19.44    1.22
   1  14   1   16.67    1.18
  -1 -14  -1   17.08    1.11
   1 -14   1   21.65    1.26
   1 -14   1   16.96    1.01
  -1 -14  -1   18.16    1.19
  -1 -14  -1   17.51    1.14
   1 -14   1   19.26    1.15
   1 -14   2    1.31    0.40
   1  14   2    0.44    0.64
  -1  14  -2    0.81    0.44
   1  14   2    1.10    0.48
   1 -14   2    0.15    0.34
   1  14   2    0.56    0.39
  -1 -14  -2    1.07    0.36
   1 -14   2    0.63    0.34
  -1 -14  -2    1.25    0.57
  -1 -14  -2    1.17    0.48
   1 -14   2    1.74    0.74
   1 -14   2    1.12    0.46
   1 -14   2    1.30    0.43
  -1 -14  -2    0.65    0.36
  -1 -14  -2    0.92    0.38
   1 -14   2    0.85    0.34
   1 -14   2    0.75    0.29
   1 -14   3    6.33    0.65
   1  14   3    6.52    1.15
  -1  14  -3    6.70    0.71
   1  14   3    4.67    0.74
   1 -14   3    5.55    0.67
   1  14   3    6.10    0.74
   1  14   3    6.24    0.71
  -1 -14  -3    6.22    0.65
   1 -14   3    6.40    0.64
   1 -14   3    6.84    0.64
   1 -14   3    5.84    1.15
   1 -14   3    5.47    0.70
  -1 -14  -3    6.40    1.07
  -1 -14  -3    7.31    0.71
   1 -14   3    5.35    0.63
  -1 -14  -3    6.32    0.66
   1 -14   3    5.42    0.57
   1 -14   3    7.28    0.65
   1 -14   4   62.71    2.69
   1  14   4   67.13    3.93
   1  14   4   57.02    2.74
   1  14   4   64.91    2.88
   1  14   4   60.20    2.75
   1 -14   4   58.39    2.66
   1 -14   4   59.15    2.60
   1 -14   4   61.29    2.78
  -1 -14  -4   55.19    3.53
   1 -14   4   61.40    3.98
  -1 -14  -4   60.29    2.70
  -1 -14  -4   60.81    2.71
   1 -14   4   58.62    2.59
   1 -14   4   58.11    2.57
   1  14   4   58.65    2.58
  -1 -14  -4   59.57    2.66
   1 -14   5  104.57    4.10
   1  14   5   98.41    5.31
   1  14   5   98.08    4.18
   1  14   5  104.38    4.31
   1  14   5  103.58    4.18
   1 -14   5   96.31    4.07
  -1 -14  -5   93.94    5.07
   1 -14   5  109.66    4.25
   1 -14   5   96.00    5.53
   1 -14   5  100.88    4.01
  -1 -14  -5   96.60    4.09
  -1 -14  -5  103.34    4.12
   1  14   5   95.84    3.97
  -1 -14  -5  104.41    4.11
   1 -14   5   98.21    3.96
   1 -14   5  102.30    4.05
   1 -14   6   97.00    3.91
   1 -14   6   94.14    3.96
   1  14   6   95.59    4.07
   1  14   6   95.81    4.02
   1 -14   6  101.13    3.90
   1  14   6   95.54    3.99
   1 -14   6   94.86    3.81
   1 -14   6   97.50    5.46
  -1 -14  -6   85.09    4.78
  -1 -14  -6   89.91    3.88
  -1 -14  -6   98.48    3.93
   1 -14   6   89.01    3.72
   1 -14   6   99.64    3.89
  -1 -14  -6   92.52    3.87
   1  14   6   94.92    3.79
   1 -14   7  196.09    6.96
   1 -14   7  187.52    6.88
   1  14   7  189.05    7.14
   1  14   7  180.35    7.02
   1 -14   7  183.30    6.98
   1 -14   7  181.43    8.64
  -1 -14  -7  179.36    8.04
   1 -14   7  178.21    6.75
   1 -14   7  189.30    6.81
  -1 -14  -7  185.93    6.93
   1 -14   7  165.67    6.67
   1 -14   7  187.56    6.90
   1  14   7  182.53    6.79
   1  14   8    0.23    0.60
   1 -14   8    1.20    0.31
   1 -14   8    0.85    0.33
   1  14   8    0.93    0.31
   1 -14   8    1.11    0.45
   1  14   8    1.13    0.54
   1 -14   8    1.36    0.34
   1 -14   8    0.27    0.68
   1 -14   8    1.25    0.31
  -1 -14  -8    1.18    0.59
   1  14   8    0.66    0.37
  -1 -14  -8    0.88    0.38
   1  14   8    0.74    0.36
   1 -14   8    0.93    0.38
  -1 -14  -8    1.31    0.40
   1  14   8    0.95    0.36
   1 -14   9    6.70    0.58
   1 -14   9    6.36    0.62
   1  14   9    5.52    0.55
   1 -14   9    6.47    0.61
   1 -14   9    6.52    0.68
  -1 -14  -9    7.95    0.71
   1  14   9    6.66    0.60
  -1 -14  -9    7.61    0.72
   1  14   9    7.76    0.72
   1 -14   9    7.43    0.73
   1 -14  10   56.24    2.46
   1 -14  10   58.17    2.61
   1 -14  10   57.59    2.61
   1 -14  10   54.34    2.44
   1 -14  10   56.45    2.51
  -1 -14 -10   59.04    2.58
   1  14  10   62.99    2.54
   1 -14  10   60.07    2.63
   1  14  10   59.28    2.44
  -1 -14 -10   60.07    2.57
   1 -14  11    0.34    0.26
   1 -14  11    0.50    0.34
   1 -14  11    1.05    0.40
   1 -14  11    0.81    0.30
   1 -14  11    1.31    0.30
   1  14  11    1.09    0.33
  -1 -14 -11    0.63    0.32
  -1 -14 -11    1.17    0.33
   1 -14  11    0.38    0.35
   1 -14  12   16.08    1.00
   1 -14  12   16.54    0.99
   1 -14  12   15.80    1.01
   1 -14  12   15.72    0.94
   1 -14  12   17.72    1.07
   1  14  12   16.00    1.05
   1 -14  13    1.45    0.33
   1 -14  13    1.29    0.34
   1 -14  13    1.08    0.31
   1 -14  13    1.10    0.29
   1  14  13    1.38    0.39
   1 -14  13    1.14    0.35
   1 -14  14    4.71    0.47
   1 -14  14    5.16    0.54
   1 -14  14    5.39    0.50
  -1 -14 -14    4.54    0.45
   1  14  14    5.20    0.50
   1 -14  14    5.43    0.53
   1 -14  14    5.48    0.47
   1 -14  15    0.30    0.19
  -1 -14 -15    0.36    0.22
   1 -14  15    0.21    0.23
  -1 -14 -15    0.41    0.23
  -1 -14 -15    0.11    0.17
   1  14  15    0.23    0.25
   1  14  15    0.66    0.25
   1 -14  15    0.45    0.26
   1 -14  16   13.15    0.66
  -1 -14 -16   11.34    0.63
   1  14  16   14.09    0.73
  -1 -14 -16   12.97    0.67
   1 -14  16   14.08    0.72
  -1 -14 -16   14.85    0.75
   1  14  16   13.06    0.70
   1 -14  16   15.26    0.77
   1 -14  17   12.43    0.60
   1 -14  17   10.89    0.55
  -1 -14 -17   11.58    0.58
   1  14  17   10.35    0.55
   1  14  17   12.36    0.63
   1 -14  17   11.68    0.61
   1 -15 -17    5.70    0.39
   1 -15 -17    7.32    0.44
  -1 -15  17    6.76    0.41
   1  15 -17    8.02    0.44
   1 -15 -17    5.99    0.40
  -1 -15  17    6.37    0.37
   1 -15 -17    6.72    0.42
   1 -15 -16    1.11    0.25
   1 -15 -16    1.29    0.27
   1 -15 -16    0.72    0.16
  -1 -15  16    1.29    0.22
   1 -15 -16    1.07    0.23
   1 -15 -16    0.93    0.24
   1 -15 -15   52.89    2.11
  -1 -15  15   47.76    2.02
   1 -15 -15   50.79    2.09
  -1 -15  15   46.18    1.88
   1 -15 -15   49.36    2.01
   1 -15 -15   52.48    2.09
   1  15 -15   46.56    1.95
  -1 -15  15   50.22    2.01
   1 -15 -15   52.53    2.10
   1 -15 -14   25.11    1.28
  -1 -15  14   22.70    1.20
  -1 -15  14   23.83    1.14
   1 -15 -14   26.14    1.29
  -1  15  14   22.50    1.15
  -1 -15  14   21.81    1.05
   1 -15 -14   25.14    1.22
  -1  15  14   24.65    1.18
   1  15 -14   21.22    1.13
   1 -15 -14   26.52    1.31
  -1 -15  14   23.85    1.16
  -1 -15  13    0.58    0.32
  -1  15  13    1.07    0.34
   1 -15 -13    0.71    0.39
  -1 -15  13    1.80    0.35
   1 -15 -13    1.19    0.35
  -1  15  13    0.96    0.38
   1  15 -13    1.01    0.33
  -1 -15  13    1.05    0.29
  -1 -15  12    0.24    0.32
  -1  15  12    0.37    0.31
  -1 -15  12   -0.05    0.24
   1  15 -12    0.37    0.36
  -1  15  12    0.21    0.41
  -1 -15  12    0.29    0.25
  -1  15  12    0.20    0.31
  -1 -15  11   76.30    3.30
  -1  15  11   81.38    3.21
  -1  15  11   78.22    3.21
  -1 -15  11   78.88    3.20
   1  15 -11   79.18    3.25
  -1  15  11   78.34    3.25
  -1 -15  11   78.71    3.18
   1 -15 -11   78.64    3.30
  -1 -15  10   88.22    3.45
  -1  15  10   80.60    3.27
  -1 -15  10   82.98    3.37
  -1  15  10   88.68    3.45
   1  15 -10   80.60    3.44
   1 -15 -10   81.00    3.47
  -1  15  10   87.68    3.50
   1 -15 -10   81.36    3.51
  -1 -15  10   85.88    3.37
  -1 -15  10   82.37    3.27
  -1 -15   9    1.87    0.42
  -1  15   9    1.20    0.30
  -1 -15   9    0.86    0.34
   1  15  -9    1.24    0.42
  -1  15   9    1.78    0.53
   1 -15  -9    1.98    0.48
  -1 -15   9    1.46    0.34
  -1 -15   9    1.11    0.31
   1 -15  -9    1.83    0.45
  -1 -15   8   11.16    0.87
  -1  15   8   11.44    0.96
  -1  15   8   13.34    1.05
  -1 -15   8   11.03    0.93
  -1  15   8   10.64    0.73
  -1 -15   8   11.68    0.86
   1 -15  -8   11.30    0.90
   1  15  -8   12.61    0.96
   1 -15  -8   11.29    0.94
  -1 -15   8   11.51    0.78
  -1 -15   8   10.25    0.78
  -1  15   7    0.22    0.49
  -1 -15   7    0.53    0.35
  -1 -15   7    0.48    0.36
  -1  15   7    0.31    0.50
  -1 -15   7    0.25    0.42
   1 -15  -7    0.69    0.57
  -1 -15   7    0.18    0.22
  -1 -15   7    0.38    0.37
  -1  15   7    0.31    0.49
  -1  15   7    0.61    0.43
  -1 -15   7    0.06    0.33
  -1  15   7    0.40    0.25
   1  15  -7    0.14    0.40
   1 -15  -7    0.15    0.38
  -1 -15   7   -0.11    0.27
  -1 -15   7    0.20    0.23
  -1  15   6    1.15    0.54
  -1 -15   6    1.74    0.42
   1 -15  -6    2.11    0.73
  -1 -15   6    1.25    0.59
  -1 -15   6    1.42    0.30
  -1  15   6    1.73    0.56
  -1 -15   6    1.52    0.45
   1  15  -6    0.88    0.48
  -1  15   6    2.17    0.52
  -1 -15   6    1.75    0.42
  -1  15   6    2.03    0.36
   1 -15  -6    2.74    0.53
  -1 -15   6    1.55    0.40
  -1  15   6    2.22    0.78
  -1 -15   6    1.20    0.40
  -1 -15   5    0.99    0.38
  -1  15   5   -0.44    0.66
  -1  15   5    0.53    0.47
  -1 -15   5    0.99    0.58
   1 -15  -5    0.47    0.44
  -1 -15   5    0.35    0.43
  -1  15   5    1.02    0.54
   1  15  -5    0.62    0.43
  -1 -15   5    1.37    0.44
  -1  15   5    0.93    0.49
  -1  15   5    0.34    0.24
  -1 -15   5    0.79    0.36
   1 -15  -5    0.31    0.38
   1 -15  -5    0.57    0.38
  -1 -15   5    0.74    0.34
   1 -15  -5    0.47    0.38
  -1 -15   4    3.53    0.51
  -1  15   4    3.25    0.89
  -1  15   4    4.22    0.66
  -1 -15   4    3.39    0.86
   1 -15  -4    4.32    0.94
  -1  15   4    4.02    0.64
   1  15  -4    3.70    0.62
  -1  15   4    3.32    0.62
  -1 -15   4    3.86    0.58
   1 -15  -4    3.58    0.56
   1 -15  -4    3.53    0.59
  -1 -15   4    3.44    0.51
  -1  15   3   23.74    2.17
  -1 -15   3   26.72    1.51
  -1  15   3   28.36    1.63
  -1 -15   3   27.21    1.56
  -1 -15   3   29.70    2.49
   1 -15  -3   28.27    2.45
  -1 -15   3   29.79    1.62
   1  15  -3   28.49    1.59
  -1  15   3   26.83    1.61
  -1  15   3   28.74    1.64
  -1 -15   3   29.74    1.57
   1 -15  -3   29.67    1.59
   1 -15  -3   27.45    1.61
  -1 -15   3   30.03    1.56
  -1 -15   2    2.42    0.47
  -1  15   2    5.38    1.00
  -1 -15   2    2.50    0.47
  -1  15   2    2.92    0.60
  -1 -15   2    2.33    0.80
   1 -15  -2    2.93    0.86
   1 -15  -2    2.56    0.57
  -1 -15   2    2.95    0.52
   1  15  -2    3.65    0.60
  -1  15   2    3.14    0.62
  -1 -15   2    2.40    0.48
   1 -15  -2    2.03    0.46
   1 -15  -2    3.34    0.56
   1 -15  -2    2.22    0.47
  -1 -15   2    2.64    0.47
  -1  15   1    6.47    0.75
  -1 -15   1    6.62    0.72
  -1 -15   1    5.47    1.05
   1 -15  -1    6.44    0.76
  -1 -15   1    5.82    0.76
   1 -15  -1    8.40    1.31
   1  15  -1    6.69    0.75
  -1  15   1    6.03    0.74
  -1 -15   1    5.87    0.66
  -1 -15   1    6.26    0.66
  -1 -15   1    6.08    0.70
   1 -15  -1    7.43    0.70
   1 -15  -1    7.15    0.70
   1  15   0   13.08    1.00
  -1  15   0   11.45    0.97
  -1 -15   0   10.41    0.91
   1  15   0   13.61    1.00
   1 -15   0   11.17    0.98
  -1 -15   0   11.37    1.03
  -1 -15   0   11.61    1.46
   1 -15   0   11.78    1.59
  -1 -15   0   12.97    0.99
   1 -15   0   11.91    0.90
   1 -15   0   10.46    0.88
   1 -15   1    4.80    0.59
   1  15   1    5.79    0.74
  -1  15  -1    5.07    0.68
   1  15   1    4.85    0.67
  -1 -15  -1    5.12    0.63
   1 -15   1    3.66    0.62
  -1 -15  -1    3.07    0.81
  -1 -15  -1    4.76    0.68
   1 -15   1    5.32    1.14
   1 -15   1    5.44    0.66
   1 -15   1    5.29    0.59
  -1 -15  -1    4.92    0.64
  -1 -15  -1    5.32    0.62
   1 -15   1    4.22    0.56
   1 -15   2    9.74    0.84
   1  15   2   11.62    0.98
  -1  15  -2   12.50    0.99
   1 -15   2    9.96    0.86
  -1 -15  -2   12.26    0.91
   1  15   2   10.37    0.92
  -1 -15  -2   10.38    1.36
   1 -15   2   11.06    1.56
  -1 -15  -2    9.03    0.92
   1 -15   2   10.87    0.85
   1 -15   2   10.19    0.92
   1 -15   2   11.17    0.83
  -1 -15  -2   12.84    0.96
   1 -15   2   11.92    0.93
   1 -15   2    8.21    0.70
  -1 -15  -2    9.39    0.85
   1 -15   2   11.27    0.85
   1 -15   3   16.05    1.09
   1 -15   3   15.99    1.16
   1  15   3   14.99    1.15
   1  15   3   15.44    1.19
  -1  15  -3   17.63    1.16
   1 -15   3   14.99    1.08
   1  15   3   15.04    1.16
   1 -15   3   15.47    1.05
   1 -15   3   15.42    1.84
  -1 -15  -3   16.76    1.22
  -1 -15  -3   14.45    1.64
   1 -15   3   17.09    1.20
  -1 -15  -3   18.56    1.16
   1 -15   3   18.27    1.18
   1 -15   3   14.93    0.98
  -1 -15  -3   17.08    1.14
  -1 -15  -3   16.18    1.11
   1  15   3   15.32    1.00
   1 -15   3   16.25    1.04
   1  15   4    8.57    1.34
   1 -15   4   12.50    0.92
   1  15   4   10.38    0.98
   1  15   4   10.31    0.98
  -1  15  -4   11.29    0.95
   1  15   4   10.91    0.98
   1 -15   4   12.58    0.94
  -1 -15  -4    9.81    1.31
   1 -15   4   12.18    0.87
   1 -15   4    9.79    0.92
   1 -15   4    9.54    1.44
  -1 -15  -4   12.02    1.03
   1 -15   4   11.63    0.91
  -1 -15  -4   12.41    0.93
  -1 -15  -4   10.05    0.87
   1  15   4   10.46    0.79
   1 -15   4   10.38    0.79
   1 -15   4   10.18    0.79
  -1 -15  -4    9.64    0.85
   1 -15   5    9.98    0.83
   1  15   5    6.72    1.19
   1  15   5    8.79    0.92
  -1  15  -5    9.50    0.86
   1  15   5    8.40    0.89
   1 -15   5    8.34    0.76
   1  15   5    8.07    0.87
   1 -15   5    9.64    1.47
   1 -15   5   10.28    0.88
  -1 -15  -5    7.59    1.17
   1 -15   5   10.44    0.80
   1 -15   5    9.36    0.82
  -1 -15  -5    9.23    0.81
  -1 -15  -5    9.37    0.84
   1  15   5    7.54    0.67
  -1 -15  -5    8.25    0.77
   1 -15   5    9.24    0.73
   1 -15   5    9.18    0.74
   1 -15   6    0.20    0.34
   1  15   6    0.08    0.50
   1 -15   6    0.15    0.36
   1  15   6    0.34    0.55
   1 -15   6    0.20    0.29
   1 -15   6    0.27    0.50
   1 -15   6    0.46    0.32
  -1 -15  -6   -0.20    0.37
   1 -15   6    0.13    0.33
  -1 -15  -6   -0.07    0.34
   1 -15   6    0.05    0.21
   1  15   6   -0.25    0.33
   1 -15   6    0.06    0.28
   1  15   7    0.31    0.49
   1 -15   7   -0.07    0.35
   1  15   7    0.51    0.47
   1 -15   7    0.12    0.27
   1 -15   7    0.37    0.28
   1 -15   7    0.32    0.34
  -1 -15  -7    0.07    0.37
   1 -15   7    0.06    0.33
   1  15   7    0.12    0.31
   1 -15   7   -0.04    0.19
  -1 -15  -7    0.21    0.36
   1  15   7    0.05    0.29
   1  15   8   44.58    2.27
   1 -15   8   43.15    2.14
   1 -15   8   46.41    2.07
   1 -15   8   43.05    1.92
   1 -15   8   44.33    2.07
  -1 -15  -8   44.55    2.11
   1  15   8   45.97    2.06
  -1 -15  -8   44.20    2.10
   1 -15   8   47.96    2.10
   1  15   8   42.36    1.92
   1  15   8   40.47    1.98
   1 -15   9   26.25    1.50
   1 -15   9   25.71    1.39
   1 -15   9   29.34    1.37
   1  15   9   28.10    1.44
   1 -15   9   30.41    1.47
  -1 -15  -9   26.04    1.46
  -1 -15  -9   26.68    1.46
   1 -15   9   29.65    1.50
   1 -15  10   71.78    2.91
   1 -15  10   71.50    3.12
   1 -15  10   78.56    3.15
   1 -15  10   74.31    2.98
   1  15  10   78.21    3.01
   1 -15  10   76.34    3.02
  -1 -15 -10   74.01    3.09
  -1 -15 -10   72.74    3.06
   1 -15  10   73.90    3.09
   1 -15  11    0.67    0.31
   1 -15  11    1.55    0.41
   1 -15  11    0.92    0.27
  -1 -15 -11    0.79    0.28
   1  15  11    1.25    0.41
   1 -15  11    1.46    0.39
   1 -15  11    1.35    0.30
   1 -15  12   28.47    1.40
   1 -15  12   26.93    1.29
   1 -15  12   28.75    1.26
   1  15  12   29.82    1.40
   1 -15  12   28.45    1.40
   1 -15  13   11.42    0.80
   1 -15  13   12.80    0.79
   1 -15  13   11.70    0.71
   1 -15  13   11.39    0.66
  -1 -15 -13   13.47    0.81
   1 -15  13   14.67    0.84
   1  15  13   12.99    0.76
  -1 -15 -14    1.73    0.30
  -1 -15 -14    1.64    0.32
   1 -15  14    1.85    0.30
   1 -15  14    1.70    0.33
   1 -15  14    1.83    0.25
   1 -15  14    1.79    0.30
   1  15  14    1.52    0.26
  -1 -15 -14    1.98    0.26
   1 -15  14    1.62    0.21
   1 -15  15    3.90    0.28
  -1 -15 -15    5.15    0.37
  -1 -15 -15    5.00    0.39
   1 -15  15    4.81    0.41
  -1 -15 -15    3.60    0.29
   1  15  15    4.80    0.32
   1 -15  15    6.02    0.43
   1  15  15    5.06    0.40
   1 -15  15    5.55    0.35
  -1  15 -16    3.61    0.31
   1  15  16    3.30    0.32
   1 -15  16    2.76    0.27
  -1 -15 -16    3.38    0.28
   1 -16 -16    0.04    0.13
   1  16 -16    0.11    0.15
   1 -16 -16    0.24    0.13
  -1 -16  15    2.36    0.31
   1 -16 -15    2.17    0.25
   1 -16 -15    2.42    0.30
   1  16 -15    2.79    0.32
   1 -16 -15    2.03    0.29
  -1 -16  15    2.31    0.23
   1 -16 -15    2.34    0.29
   1 -16 -14   12.72    0.71
   1 -16 -14   11.21    0.71
  -1 -16  14   10.53    0.63
   1 -16 -14   11.22    0.72
  -1 -16  14   11.50    0.63
   1 -16 -14   12.56    0.76
   1 -16 -14   12.89    0.76
  -1 -16  14   10.37    0.68
   1  16 -14   12.61    0.72
  -1 -16  13    8.27    0.64
   1  16 -13    9.86    0.69
   1 -16 -13    8.64    0.68
  -1 -16  13    9.03    0.61
   1 -16 -13    9.14    0.65
   1 -16 -13    9.04    0.65
  -1 -16  13    9.14    0.59
  -1  16  13    9.16    0.63
  -1 -16  13    8.87    0.57
   1 -16 -13   10.48    0.74
  -1 -16  12   74.82    2.99
  -1 -16  12   71.40    2.85
  -1 -16  12   76.91    2.93
   1 -16 -12   68.87    2.77
   1 -16 -12   72.50    2.96
  -1  16  12   77.56    2.93
  -1 -16  12   71.37    2.83
  -1 -16  11   19.94    1.15
  -1  16  11   18.36    1.01
  -1 -16  11   19.18    1.04
  -1  16  11   20.09    1.12
  -1 -16  11   18.97    0.99
   1 -16 -11   18.83    1.11
  -1  16  11   17.87    1.03
  -1  16  10    3.16    0.45
   1  16 -10    2.90    0.51
  -1 -16  10    4.66    0.52
  -1  16  10    3.78    0.55
  -1 -16  10    3.51    0.39
   1 -16 -10    2.94    0.49
  -1  16  10    2.88    0.42
  -1 -16   9   30.00    1.55
   1 -16  -9   29.70    1.60
  -1  16   9   32.94    1.63
  -1 -16   9   28.63    1.43
  -1 -16   9   30.40    1.43
   1 -16  -9   33.87    1.67
  -1  16   9   31.87    1.56
   1  16  -9   30.89    1.60
  -1 -16   8    5.39    0.60
  -1 -16   8    6.04    0.68
   1  16  -8    4.67    0.63
  -1  16   8    6.36    0.69
   1 -16  -8    4.28    0.60
  -1 -16   8    5.36    0.52
   1 -16  -8    6.69    0.70
  -1 -16   7   28.97    1.63
   1  16  -7   32.89    1.65
  -1  16   7   29.95    1.68
  -1  16   7   28.29    1.62
  -1 -16   7   28.83    1.54
  -1 -16   7   31.70    1.62
  -1 -16   7   29.86    1.50
   1 -16  -7   28.33    1.62
  -1  16   6   52.51    2.51
  -1 -16   6   51.45    2.42
  -1 -16   6   51.48    2.24
  -1 -16   6   49.95    2.45
  -1  16   6   50.85    2.50
   1  16  -6   55.21    2.46
  -1  16   6   51.22    2.47
  -1 -16   6   53.82    2.41
  -1 -16   6   55.36    2.37
   1 -16  -6   55.85    2.53
  -1 -16   6   58.56    2.47
  -1 -16   5    0.97    0.42
  -1  16   5    0.08    0.46
  -1  16   5    0.07    0.44
  -1 -16   5    0.59    0.37
   1  16  -5    0.61    0.49
  -1  16   5    0.67    0.50
  -1 -16   5    0.72    0.30
   1 -16  -5    0.41    0.34
  -1 -16   5    1.02    0.36
   1 -16  -5    0.84    0.44
  -1 -16   4   10.78    0.83
  -1  16   4    9.56    0.88
   1  16  -4   10.90    0.92
  -1  16   4   10.24    0.94
  -1 -16   4    8.81    0.82
  -1  16   4   11.05    0.93
   1 -16  -4   10.57    0.85
   1 -16  -4    6.82    0.76
  -1 -16   4    9.09    0.77
  -1 -16   3    7.68    0.71
   1  16  -3    8.99    0.86
  -1  16   3    9.50    0.86
  -1 -16   3    6.12    0.71
  -1  16   3    9.14    0.88
  -1  16   3    7.23    0.80
  -1 -16   3    7.37    0.74
   1 -16  -3    6.09    0.77
   1 -16  -3    6.26    1.12
   1 -16  -3    8.33    0.75
  -1 -16   3    8.24    0.80
   1 -16  -3    7.56    0.78
  -1 -16   3    9.70    0.78
  -1 -16   2    1.08    0.39
   1  16  -2    0.58    0.45
  -1  16   2    0.67    0.44
  -1 -16   2    1.38    0.40
  -1  16   2    0.37    0.47
  -1 -16   2    0.93    0.38
  -1  16   2    0.37    0.48
   1 -16  -2    0.25    0.41
   1 -16  -2   -0.24    0.45
  -1 -16   2    0.92    0.54
  -1 -16   2    0.75    0.41
   1 -16  -2    0.93    0.44
   1 -16  -2    0.80    0.39
  -1 -16   2    0.92    0.37
  -1 -16   1   72.46    3.23
   1  16  -1   83.03    3.40
  -1  16   1   80.76    3.39
  -1 -16   1   76.10    3.32
   1  16  -1   79.98    3.34
  -1  16   1   80.90    3.38
  -1 -16   1   70.28    4.30
  -1 -16   1   76.58    3.45
   1 -16  -1   77.91    3.45
   1 -16  -1   70.01    4.43
   1 -16  -1   78.35    3.28
  -1 -16   1   81.90    3.40
   1 -16  -1   79.25    3.31
  -1 -16   1   74.09    3.26
   1 -16   0   13.81    0.98
   1  16   0   13.35    1.07
  -1  16   0   14.20    1.06
  -1  16   0   13.83    1.07
  -1 -16   0   12.14    0.97
   1  16   0   14.25    1.05
   1 -16   0   15.03    1.73
  -1 -16   0   15.25    1.14
   1 -16   0   13.65    1.07
  -1 -16   0   11.33    1.47
   1 -16   0   12.55    0.93
  -1 -16   0   13.52    1.03
   1 -16   0   14.10    0.99
   1 -16   1    2.94    0.51
  -1  16  -1    4.02    0.65
   1  16   1    3.53    0.62
  -1 -16  -1    3.07    0.51
   1  16   1    5.19    0.67
   1 -16   1    4.35    0.65
  -1 -16  -1    4.55    0.68
   1 -16   1    2.28    0.80
  -1 -16  -1    3.28    0.84
   1 -16   1    2.35    0.48
  -1 -16  -1    4.23    0.60
   1 -16   1    4.13    0.61
   1 -16   1    4.45    0.53
   1 -16   1    3.73    0.52
  -1 -16  -1    4.14    0.58
   1 -16   2    1.55    0.42
   1  16   2    2.50    0.59
   1  16   2    2.50    0.58
  -1  16  -2    2.26    0.52
   1  16   2    1.72    0.57
   1 -16   2    2.06    0.46
  -1 -16  -2    1.19    0.43
   1 -16   2    2.02    0.50
   1 -16   2    1.80    0.71
   1 -16   2    2.02    0.42
  -1 -16  -2    1.54    0.43
   1 -16   2    1.99    0.45
   1 -16   2    1.42    0.40
  -1 -16  -2    2.24    0.45
   1 -16   3    0.13    0.35
   1  16   3    0.84    0.54
  -1  16  -3    0.21    0.43
   1  16   3    0.17    0.48
   1  16   3    0.80    0.49
   1 -16   3   -0.06    0.34
   1 -16   3    0.08    0.40
  -1 -16  -3   -0.08    0.41
   1 -16   3    0.07    0.34
  -1 -16  -3    0.14    0.38
   1 -16   3   -0.06    0.27
  -1 -16  -3    0.07    0.32
   1 -16   3    0.05    0.22
  -1 -16  -3    0.20    0.36
   1 -16   3    0.06    0.25
   1 -16   4    4.87    0.61
   1  16   4    6.34    0.77
   1  16   4    5.48    0.75
  -1  16  -4    5.42    0.69
   1 -16   4    4.99    0.64
   1  16   4    4.35    0.70
   1 -16   4    5.35    0.59
  -1 -16  -4    6.40    0.77
   1 -16   4    5.45    0.67
   1 -16   4    6.48    0.58
  -1 -16  -4    5.69    0.65
   1 -16   4    6.03    0.55
  -1 -16  -4    6.27    0.67
   1 -16   4    6.41    0.69
   1 -16   4    4.05    0.52
  -1 -16  -4    5.80    0.63
   1 -16   5  144.83    5.55
   1  16   5  147.75    5.73
  -1  16  -5  147.17    5.58
   1  16   5  144.53    5.66
   1 -16   5  141.82    5.54
   1  16   5  143.24    5.61
  -1 -16  -5  138.48    5.67
   1 -16   5  148.70    5.49
   1 -16   5  143.15    5.39
  -1 -16  -5  148.02    5.59
   1 -16   5  142.68    5.41
   1 -16   5  150.01    5.58
   1 -16   5  134.16    5.38
   1 -16   6    3.69    0.51
   1  16   6    3.13    0.63
   1  16   6    3.96    0.69
  -1  16  -6    3.26    0.56
   1 -16   6    3.07    0.46
  -1 -16  -6    3.93    0.59
   1 -16   6    2.86    0.48
   1 -16   6    2.98    0.51
  -1 -16  -6    3.26    0.52
   1 -16   6    4.13    0.43
   1 -16   6    3.40    0.44
  -1 -16  -6    4.74    0.61
   1 -16   6    2.51    0.36
  -1 -16  -7   81.87    3.56
   1 -16   7   82.77    3.33
   1  16   7   83.31    3.40
  -1 -16  -7   88.48    3.53
   1 -16   7   83.73    3.38
   1  16   7   85.90    3.41
   1 -16   7   88.35    3.47
  -1 -16  -7   84.92    3.49
   1 -16   7   73.31    3.46
  -1  16  -7   88.75    3.51
   1  16   7   87.49    3.65
  -1 -16  -8    1.99    0.45
   1 -16   8    1.95    0.36
   1  16   8    2.41    0.40
  -1 -16  -8    2.48    0.47
   1 -16   8    2.75    0.42
   1  16   8    2.71    0.46
  -1 -16  -8    2.42    0.44
  -1 -16  -9   13.45    0.96
  -1 -16  -9   15.54    0.95
   1 -16   9   14.99    0.91
   1  16   9   13.13    0.84
  -1 -16  -9   12.66    0.90
   1 -16   9   13.79    0.87
  -1  16  -9   15.71    0.99
  -1 -16 -10   46.37    2.00
  -1 -16 -10   40.43    1.99
  -1 -16 -10   43.75    1.95
   1 -16  10   46.96    1.98
  -1 -16 -11   91.55    3.82
   1 -16  11  104.88    3.83
   1  16  11  101.02    3.82
   1 -16  11   99.97    3.86
   1 -16  12   18.03    1.02
  -1  16 -12   19.16    1.03
   1  16  12   20.38    0.99
   1 -16  12   19.36    1.00
   1 -16  12   18.88    1.02
   1 -16  13    3.19    0.38
   1 -16  13    3.07    0.35
  -1 -16 -13    3.49    0.38
   1  16  13    3.15    0.30
   1 -16  13    1.99    0.30
  -1 -16 -13    2.36    0.30
  -1  16 -13    3.01    0.38
   1 -16  14    9.03    0.56
  -1 -16 -14    9.25    0.55
  -1 -16 -14    7.85    0.49
   1  16  14    8.69    0.53
   1 -16  14    9.10    0.53
  -1 -16 -14    8.84    0.52
  -1  16 -14   10.44    0.58
  -1 -16 -15    0.10    0.13
   1 -16  15    0.18    0.13
  -1  16 -15   -0.11    0.15
   1 -16  15    0.17    0.11
   1  16  15   -0.02    0.15
   1 -17 -14   26.33    1.16
   1 -17 -14   26.94    1.14
   1 -17 -14   25.03    1.12
   1  17 -14   24.87    1.11
  -1 -17  14   25.61    1.13
   1 -17 -14   28.27    1.16
   1 -17 -14   28.30    1.17
   1  17 -14   26.69    1.14
   1  17 -13   17.44    0.90
   1 -17 -13   18.26    0.94
   1 -17 -13   17.95    0.89
   1 -17 -13   17.60    0.90
   1 -17 -13   17.88    0.92
  -1 -17  13   16.44    0.84
   1 -17 -13   19.46    0.96
  -1 -17  12    2.04    0.32
   1 -17 -12    1.76    0.32
   1 -17 -12    1.88    0.24
  -1 -17  12    2.33    0.37
   1  17 -12    2.37    0.39
   1 -17 -12    2.21    0.31
   1 -17 -12    2.84    0.38
  -1 -17  12    2.78    0.32
  -1  17  12    2.72    0.34
   1 -17 -12    3.45    0.44
   1 -17 -11    1.90    0.37
   1 -17 -11    1.34    0.26
   1 -17 -11    1.56    0.36
   1 -17 -11    1.63    0.32
  -1 -17  11    1.66    0.31
  -1  17  11    1.24    0.36
  -1 -17  11    2.52    0.38
   1  17 -11    1.63    0.39
  -1 -17  11    1.87    0.33
   1 -17 -11    1.99    0.36
  -1 -17  11    1.04    0.28
   1  17 -10   20.12    1.14
  -1 -17  10   21.91    1.14
  -1  17  10   20.77    1.13
   1 -17 -10   22.37    1.18
  -1 -17  10   20.21    1.09
   1  17  -9   35.02    1.66
  -1  17   9   34.37    1.57
  -1 -17   9   34.84    1.69
  -1 -17   9   33.45    1.61
  -1 -17   9   34.78    1.65
  -1  17   9   34.09    1.65
   1 -17  -9   31.93    1.65
  -1 -17   8    0.49    0.36
   1  17  -8    1.31    0.44
  -1 -17   8    0.54    0.29
   1 -17  -8    0.14    0.29
  -1 -17   8    1.36    0.37
   1 -17  -8    0.68    0.32
  -1  17   8    0.92    0.42
  -1 -17   8    0.28    0.21
   1 -17  -8    1.17    0.38
   1  17  -7   22.13    1.25
  -1 -17   7   21.34    1.26
  -1 -17   7   19.46    1.18
   1 -17  -7   17.60    1.23
  -1 -17   7   22.31    1.25
   1 -17  -7   21.14    1.26
  -1 -17   7   20.14    1.10
  -1 -17   6    6.97    0.65
  -1 -17   6    6.42    0.66
  -1  17   6    4.16    0.67
   1  17  -6    7.55    0.74
  -1 -17   6    6.30    0.66
  -1  17   6    5.10    0.63
   1 -17  -6    5.73    0.68
  -1 -17   6    5.87    0.64
  -1 -17   6    6.21    0.58
   1 -17  -6    6.47    0.69
  -1 -17   5   14.64    0.98
  -1  17   5   14.63    1.08
   1  17  -5   14.08    0.87
  -1 -17   5   15.15    0.89
  -1 -17   5   15.86    0.98
   1 -17  -5   16.68    1.11
   1 -17  -5   16.28    1.05
  -1 -17   5   16.24    1.08
   1  17  -5   16.46    1.08
  -1  17   5   16.37    1.13
  -1  17   5   13.94    1.03
  -1 -17   4   13.14    0.92
  -1  17   4   13.59    1.00
   1  17  -4   14.82    1.04
  -1  17   4   11.43    0.98
  -1 -17   4   11.96    0.93
  -1  17   4   11.75    0.99
  -1 -17   4   12.93    0.83
   1 -17  -4   13.94    0.95
  -1 -17   4   10.85    0.84
  -1 -17   3    0.18    0.31
  -1  17   3    0.85    0.46
  -1  17   3   -0.07    0.38
   1  17  -3    0.47    0.44
  -1  17   3    0.28    0.47
   1  17  -3    0.57    0.43
  -1 -17   3    1.07    0.39
   1 -17  -3    1.02    0.44
   1 -17  -3    0.50    0.40
  -1 -17   3    0.42    0.36
   1 -17  -3    0.63    0.33
  -1 -17   3    0.72    0.34
   1 -17  -3    0.36    0.36
  -1 -17   2   11.06    0.84
  -1  17   2   10.40    0.91
  -1  17   2   11.38    0.92
   1  17  -2   10.39    0.91
  -1  17   2   12.17    0.97
  -1 -17   2   11.75    0.90
   1  17  -2   10.76    0.90
   1 -17  -2   10.11    0.91
  -1 -17   2   11.52    0.90
   1 -17  -2    9.12    0.86
   1 -17  -2   10.97    0.84
   1 -17  -2   11.30    0.92
  -1 -17   2   11.07    0.85
   1 -17  -1   19.49    1.22
  -1 -17   1   20.89    1.24
   1  17  -1   23.58    1.39
  -1  17   1   21.64    1.33
  -1  17   1   23.87    1.39
  -1  17   1   23.07    1.39
   1  17  -1   22.22    1.34
  -1 -17   1   21.35    1.32
  -1 -17   1   22.37    1.42
   1 -17  -1   19.72    1.35
   1 -17  -1   23.24    1.29
  -1 -17   1   22.94    1.36
   1 -17  -1   25.31    1.33
  -1 -17   1   21.83    1.31
  -1 -17   1   21.83    1.29
   1  17   0    0.49    0.46
   1  17   0    1.32    0.52
  -1  17   0    0.41    0.40
  -1  17   0    0.42    0.44
  -1  17   0    0.07    0.42
   1  17   0   -0.07    0.40
   1 -17   0    0.55    0.35
  -1 -17   0    0.16    0.41
   1 -17   0    0.29    0.31
  -1 -17   0    0.07    0.35
  -1 -17   0    0.45    0.35
   1 -17   0    0.71    0.35
   1 -17   0    0.48    0.31
  -1 -17   0    0.36    0.31
   1 -17   1    0.61    0.36
   1  17   1    0.64    0.46
  -1  17  -1    0.61    0.46
   1  17   1    0.23    0.48
   1  17   1    0.47    0.48
  -1  17  -1    0.73    0.44
   1 -17   1    0.29    0.32
   1 -17   1    0.77    0.39
  -1 -17  -1    0.89    0.38
   1 -17   1    1.27    0.43
  -1 -17  -1    0.84    0.38
   1 -17   1    1.25    0.34
  -1 -17  -1    1.15    0.39
   1 -17   2    7.60    0.69
   1  17   2    8.04    0.81
  -1  17  -2    8.69    0.82
   1  17   2    7.30    0.82
   1  17   2    8.40    0.82
   1 -17   2    7.03    0.75
  -1 -17  -2    7.29    0.76
   1 -17   2    7.13    0.68
  -1 -17  -2    6.84    0.72
   1 -17   2    8.18    0.67
   1 -17   2    6.27    0.68
  -1 -17  -2    7.09    0.71
   1 -17   3   13.60    0.96
  -1  17  -3   13.22    1.00
   1  17   3   13.48    1.04
   1  17   3   14.86    1.11
   1  17   3   13.67    1.02
  -1 -17  -3   11.18    0.99
   1 -17   3   13.86    0.93
   1 -17   3   14.73    1.04
   1 -17   3   14.93    0.90
   1 -17   3   14.49    1.01
  -1 -17  -3   13.84    0.99
  -1 -17  -3   14.86    1.02
  -1 -17  -3   12.73    0.94
   1  17   4    2.88    0.62
  -1  17  -4    2.91    0.58
   1  17   4    4.07    0.66
   1  17   4    3.18    0.58
  -1 -17  -4    3.23    0.55
   1 -17   4    3.87    0.50
  -1 -17  -4    4.07    0.54
   1 -17   4    3.17    0.41
  -1 -17  -4    2.68    0.48
   1 -17   4    3.78    0.52
   1 -17   4    3.70    0.52
  -1  17  -5    7.11    0.73
   1  17   5    6.41    0.77
   1  17   5    6.39    0.75
  -1 -17  -5    8.22    0.74
  -1 -17  -5    6.86    0.72
   1 -17   5    7.59    0.62
  -1 -17  -5    5.89    0.64
   1 -17   5    6.79    0.55
   1 -17   5    7.61    0.68
   1 -17   5    5.56    0.61
   1 -17   6    0.68    0.27
  -1 -17  -6    0.69    0.32
   1 -17   6    0.86    0.27
  -1 -17  -6    0.92    0.37
   1  17   6    0.81    0.34
   1 -17   6    0.73    0.31
  -1 -17  -6    0.70    0.36
  -1  17  -6    0.35    0.39
   1  17   6    0.92    0.46
  -1  17  -7    5.20    0.64
  -1 -17  -7    5.94    0.63
   1 -17   7    6.16    0.63
   1 -17   7    6.13    0.51
   1 -17   7    6.43    0.58
   1  17   7    5.64    0.55
  -1 -17  -7    6.09    0.60
  -1 -17  -7    7.58    0.66
   1  17   7    6.24    0.56
  -1  17  -8    1.27    0.40
   1 -17   8    1.49    0.40
  -1 -17  -8    1.58    0.38
   1  17   8    1.38    0.33
  -1 -17  -8    1.42    0.36
   1 -17   8    1.21    0.31
  -1 -17  -8    1.39    0.35
   1 -17   8    0.94    0.27
   1 -17   9    0.12    0.26
   1 -17   9    0.59    0.24
  -1 -17  -9    0.27    0.22
  -1 -17  -9    0.47    0.28
  -1 -17  -9    0.18    0.24
  -1  17  -9    0.84    0.37
   1 -17  10   76.79    3.01
   1  17  10   78.27    2.99
  -1 -17 -10   72.74    2.96
  -1 -17 -10   69.64    3.02
   1 -17  10   79.76    2.96
  -1  17 -10   85.69    3.08
   1 -17  11    0.67    0.27
   1 -17  11    0.53    0.21
   1  17  11    0.97    0.25
  -1  17 -11    0.77    0.31
   1 -17  11    0.62    0.22
  -1  17 -12    6.62    0.49
   1 -17  12    6.32    0.46
  -1 -17 -12    6.70    0.50
   1 -17  12    6.47    0.47
   1 -17  12    6.08    0.41
  -1 -17 -12    6.17    0.45
   1  17  12    5.32    0.37
  -1 -17 -13    7.22    0.46
   1 -17  13    9.16    0.50
  -1 -17 -13    7.96    0.48
  -1  17 -13    8.85    0.52
  -1 -17 -13    8.91    0.51
   1 -18 -13    6.02    0.38
   1 -18 -13    6.32    0.40
   1  18 -13    6.50    0.39
   1 -18 -13    6.00    0.39
  -1 -18  12    0.30    0.16
   1 -18 -12    0.42    0.20
   1  18 -12    0.22    0.18
  -1 -18  12   -0.07    0.16
   1  18 -12   -0.14    0.15
   1 -18 -12    0.09    0.14
   1 -18 -12    0.14    0.20
   1 -18 -12    0.06    0.18
   1  18 -12    0.23    0.20
   1 -18 -12    0.26    0.19
   1  18 -11    1.61    0.31
   1 -18 -11    1.22    0.26
  -1 -18  11    0.90    0.25
   1  18 -11    0.98    0.22
   1 -18 -11    1.14    0.19
   1 -18 -11    1.57    0.29
   1 -18 -11    0.89    0.21
  -1  18  11    1.28    0.25
  -1 -18  11    0.85    0.20
   1 -18 -11    1.35    0.32
  -1 -18  10    0.18    0.23
   1 -18 -10    0.11    0.22
   1  18 -10    0.52    0.22
   1 -18 -10    0.49    0.23
   1 -18 -10    0.42    0.20
   1 -18 -10    0.43    0.25
   1 -18 -10    0.26    0.19
  -1  18  10    0.20    0.25
  -1 -18  10    0.38    0.22
   1  18 -10    0.52    0.28
   1  18  -9   14.90    0.86
   1 -18  -9   13.48    0.81
   1  18  -9   12.30    0.72
   1 -18  -9   13.45    0.76
   1 -18  -9   12.61    0.85
  -1 -18   9   14.75    0.83
  -1  18   9   13.22    0.81
   1 -18  -9   13.04    0.84
   1  18  -8    2.33    0.43
  -1 -18   8    1.63    0.34
   1  18  -8    1.25    0.28
   1 -18  -8    1.10    0.29
   1 -18  -8    1.22    0.33
   1 -18  -8    1.02    0.34
  -1  18   8    0.96    0.35
  -1 -18   8    0.74    0.31
   1 -18  -8    1.66    0.37
  -1 -18   7    0.05    0.28
   1  18  -7    0.13    0.20
   1  18  -7    0.05    0.34
   1 -18  -7   -0.06    0.28
   1 -18  -7   -0.12    0.27
  -1 -18   7    0.20    0.28
  -1 -18   7    0.38    0.23
  -1  18   7   -0.05    0.34
   1 -18  -7    0.27    0.28
  -1 -18   7    0.04    0.21
   1  18  -6    1.07    0.38
  -1 -18   6    0.99    0.34
   1  18  -6    1.12    0.26
   1  18  -6    1.05    0.44
   1 -18  -6    0.98    0.35
  -1 -18   6    0.63    0.26
  -1 -18   6    1.11    0.28
   1 -18  -6    0.93    0.35
  -1 -18   6    0.38    0.30
   1 -18  -6    1.03    0.31
  -1 -18   5    9.01    0.71
   1 -18  -5    9.22    0.71
   1  18  -5   10.71    0.80
  -1  18   5   10.13    0.78
   1  18  -5    9.40    0.78
  -1  18   5    8.21    0.79
   1 -18  -5   10.11    0.76
  -1 -18   5    9.32    0.70
  -1 -18   5   10.81    0.72
   1 -18  -5    9.87    0.79
  -1 -18   4   17.56    1.06
   1 -18  -4   17.72    1.03
   1 -18  -4   18.85    1.07
  -1 -18   4   18.66    0.98
  -1  18   4   19.28    1.18
   1  18  -4   17.43    1.08
  -1 -18   4   17.05    1.09
  -1  18   4   19.18    1.18
   1  18  -4   17.78    1.11
  -1  18   4   18.74    1.12
   1 -18  -4   18.23    1.08
  -1 -18   4   17.04    1.03
  -1 -18   4   17.19    1.03
  -1 -18   3    8.41    0.70
   1 -18  -3    7.84    0.67
  -1  18   3    9.92    0.83
   1  18  -3    7.96    0.73
   1 -18  -3    9.86    0.82
  -1 -18   3    9.28    0.66
  -1  18   3    9.35    0.82
   1  18  -3    8.69    0.78
  -1  18   3    8.70    0.75
  -1 -18   3    8.54    0.70
  -1 -18   3    9.90    0.78
   1 -18  -3    8.04    0.69
   1 -18  -3    9.46    0.78
  -1 -18   3    9.36    0.71
  -1 -18   2    9.23    0.71
   1 -18  -2    8.03    0.68
  -1  18   2    8.55    0.82
   1  18  -2    8.22    0.76
   1 -18  -2    7.91    0.76
  -1 -18   2    8.42    0.64
  -1  18   2    8.16    0.79
   1  18  -2    7.44    0.75
  -1  18   2    7.72    0.74
   1 -18  -2    9.60    0.69
   1 -18  -2    8.61    0.70
  -1 -18   2    8.27    0.74
  -1 -18   2   10.16    0.74
   1 -18  -2    8.14    0.74
  -1 -18   2    7.86    0.67
  -1 -18   1    4.06    0.50
   1 -18  -1    3.73    0.48
   1  18  -1    4.77    0.60
  -1  18   1    3.50    0.59
  -1 -18   1    4.67    0.60
   1 -18  -1    3.68    0.54
   1 -18  -1    4.21    0.53
  -1  18   1    3.44    0.56
   1  18  -1    3.04    0.56
  -1  18   1    4.15    0.56
   1  18  -1    4.49    0.64
   1 -18  -1    3.67    0.43
  -1 -18   1    3.88    0.55
   1 -18  -1    4.86    0.52
  -1 -18   1    3.51    0.50
  -1 -18   1    3.98    0.51
   1 -18  -1    4.34    0.55
   1 -18   0    3.76    0.47
  -1 -18   0    3.66    0.47
   1  18   0    3.58    0.58
  -1  18   0    3.48    0.51
   1  18   0    2.60    0.53
  -1  18   0    3.28    0.58
  -1  18   0    3.09    0.55
   1  18   0    3.53    0.57
   1 -18   0    3.01    0.50
  -1 -18   0    3.58    0.55
   1 -18   0    3.43    0.48
  -1 -18   0    3.05    0.50
   1 -18   0    2.76    0.43
  -1 -18   0    3.28    0.47
   1 -18   0    3.39    0.49
   1 -18   1    4.96    0.48
  -1 -18  -1    5.78    0.57
   1 -18   1    4.35    0.53
  -1  18  -1    6.64    0.66
   1  18   1    6.23    0.71
   1  18   1    4.98    0.65
  -1  18  -1    6.27    0.69
   1  18   1    5.91    0.65
  -1  18  -1    7.22    0.71
   1 -18   1    5.36    0.60
   1 -18   1    4.65    0.55
  -1 -18  -1    5.89    0.63
   1 -18   1    5.66    0.62
   1 -18   1    5.74    0.56
  -1 -18  -1    5.21    0.58
   1 -18   1    6.39    0.62
  -1 -18  -2    1.12    0.33
   1 -18   2    1.56    0.39
   1  18   2    1.02    0.46
  -1  18  -2    2.00    0.46
  -1  18  -2    0.36    0.39
   1  18   2    2.38    0.52
   1  18   2    1.29    0.43
  -1  18  -2    0.70    0.45
   1 -18   2    1.53    0.37
  -1 -18  -2    1.53    0.42
   1 -18   2    1.62    0.39
  -1 -18  -2    0.90    0.36
   1 -18   2    1.46    0.30
   1 -18   2    1.51    0.39
   1 -18   2    1.13    0.35
   1 -18   3    0.90    0.31
  -1 -18  -3    0.49    0.29
  -1  18  -3    0.69    0.43
   1  18   3    0.07    0.46
   1  18   3    0.25    0.45
   1  18   3    0.70    0.38
  -1  18  -3    0.17    0.43
  -1 -18  -3    0.34    0.32
   1 -18   3    0.97    0.32
   1 -18   3    0.63    0.24
  -1 -18  -3    0.94    0.35
   1 -18   3    0.75    0.36
   1 -18   3    0.25    0.25
   1 -18   4    9.60    0.72
  -1  18  -4    9.00    0.77
   1  18   4   10.57    0.85
   1  18   4    8.45    0.80
  -1 -18  -4    7.95    0.74
   1 -18   4   10.12    0.70
  -1  18  -4    9.26    0.78
   1 -18   4    9.63    0.73
  -1 -18  -4    7.54    0.69
   1 -18   4    9.67    0.67
  -1 -18  -4    9.24    0.74
   1  18   5    6.29    0.68
  -1  18  -5    5.25    0.59
   1  18   5    5.41    0.64
  -1 -18  -5    4.58    0.54
   1 -18   5    5.05    0.49
   1 -18   5    5.36    0.54
  -1 -18  -5    4.90    0.54
   1 -18   5    4.82    0.51
  -1 -18  -5    4.79    0.56
   1  18   5    4.18    0.48
  -1  18  -6    8.86    0.71
   1 -18   6    9.50    0.69
  -1 -18  -6    8.00    0.69
  -1 -18  -6    8.25    0.67
   1 -18   6    9.29    0.68
   1  18   6    8.00    0.62
   1  18   6    8.25    0.62
  -1 -18  -6    8.19    0.67
  -1  18  -7    8.07    0.67
   1 -18   7    7.64    0.51
   1 -18   7    7.33    0.61
  -1 -18  -7    7.38    0.64
   1 -18   7    7.45    0.58
  -1 -18  -7    7.33    0.60
   1  18   7    8.32    0.54
  -1 -18  -7    8.09    0.63
  -1  18  -8   32.69    1.46
   1 -18   8   31.11    1.32
   1 -18   8   29.57    1.42
  -1 -18  -8   29.36    1.44
  -1 -18  -8   29.05    1.40
  -1 -18  -8   29.72    1.40
   1 -18   9    8.86    0.62
   1 -18   9    8.45    0.53
   1  18   9    8.91    0.56
  -1 -18  -9    9.46    0.58
  -1  18  -9    8.95    0.64
   1 -18  10    7.81    0.49
   1  18  10    7.08    0.45
   1 -18  11    0.26    0.17
  -1 -18 -11    0.30    0.19
   1 -18  11    0.12    0.15
  -1 -18 -11    0.34    0.19
  -1 -18 -11    0.28    0.15
  -1  18 -11    0.26    0.20
  -1 -18 -11    0.10    0.12
  -1  18 -12    3.63    0.29
  -1 -18 -12    3.54    0.27
  -1 -18 -12    3.09    0.26
  -1 -18 -12    4.16    0.30
   1 -19 -11    6.97    0.44
   1  19 -11    6.98    0.43
  -1 -19  11    7.70    0.42
   1 -19 -11    7.32    0.42
   1  19 -10    0.12    0.20
   1  19 -10    0.02    0.19
   1 -19 -10    0.05    0.15
  -1 -19  10   -0.02    0.12
  -1  19  10   -0.06    0.16
   1 -19 -10   -0.03    0.20
   1  19  -9    2.38    0.31
   1 -19  -9    2.32    0.27
  -1 -19   9    1.58    0.19
   1 -19  -9    2.13    0.26
  -1  19   9    1.61    0.28
  -1 -19   9    2.58    0.28
   1  19  -9    2.31    0.33
   1  19  -8    0.10    0.27
   1  19  -8    0.28    0.24
   1 -19  -8    0.15    0.19
  -1 -19   8    0.32    0.21
  -1 -19   8    0.13    0.12
   1 -19  -8    0.26    0.21
   1 -19  -8    0.21    0.22
  -1  19   8   -0.19    0.24
  -1 -19   8    0.07    0.19
   1 -19  -8    0.15    0.22
   1 -19  -7    7.31    0.54
   1 -19  -7    9.87    0.59
   1  19  -7    8.90    0.62
   1 -19  -7    9.11    0.59
   1 -19  -7    8.10    0.63
   1  19  -7    9.21    0.65
   1 -19  -7    9.13    0.62
  -1  19   7   10.29    0.65
  -1 -19   7    8.73    0.61
   1 -19  -7    8.54    0.64
   1 -19  -6    1.49    0.28
   1  19  -6    1.49    0.33
   1 -19  -6    1.72    0.33
   1  19  -6    1.59    0.37
   1 -19  -6    1.67    0.33
  -1 -19   6    1.87    0.33
   1 -19  -6    1.24    0.29
  -1 -19   6    1.60    0.26
  -1  19   6    1.22    0.34
   1 -19  -6    1.50    0.33
   1  19  -5    3.24    0.45
   1 -19  -5    3.63    0.41
   1  19  -5    2.28    0.43
   1 -19  -5    3.19    0.39
   1 -19  -5    2.55    0.36
  -1  19   5    2.45    0.42
  -1 -19   5    2.68    0.34
   1 -19  -5    1.82    0.32
   1  19  -4    9.14    0.67
   1 -19  -4    7.96    0.68
   1 -19  -4    8.07    0.62
   1  19  -4    9.14    0.72
  -1  19   4    8.55    0.64
   1  19  -4    9.50    0.73
  -1  19   4    7.97    0.70
   1 -19  -4    7.17    0.57
  -1 -19   4    8.74    0.61
   1 -19  -4    9.13    0.64
   1 -19  -4    8.42    0.62
  -1 -19   3    0.22    0.22
   1 -19  -3    0.21    0.26
   1  19  -3    0.63    0.36
  -1  19   3    0.15    0.38
   1 -19  -3    0.22    0.25
  -1 -19   3   -0.13    0.21
   1  19  -3    0.15    0.35
  -1  19   3    0.04    0.30
   1  19  -3    0.48    0.34
  -1  19   3    0.51    0.37
   1 -19  -3   -0.04    0.21
  -1 -19   3    0.21    0.23
  -1 -19   3   -0.10    0.29
   1 -19  -3    0.39    0.26
   1 -19  -3    0.25    0.27
  -1 -19   2   17.66    0.96
   1 -19  -2   15.99    0.93
  -1 -19   2   14.59    0.86
   1 -19  -2   15.61    1.01
  -1  19   2   18.39    1.06
   1  19  -2   17.61    1.01
  -1  19   2   14.70    0.94
   1  19  -2   14.45    0.97
   1  19  -2   18.12    1.08
  -1  19   2   17.74    1.04
  -1 -19   2   16.47    0.94
   1 -19  -2   16.92    0.94
  -1 -19   2   18.37    1.03
   1 -19  -2   16.54    0.99
  -1 -19   1    8.05    0.62
   1 -19  -1    8.82    0.64
   1 -19  -1    7.95    0.69
  -1 -19   1    9.40    0.63
   1 -19  -1    9.89    0.69
   1  19  -1    9.82    0.72
  -1  19   1    9.46    0.75
  -1  19   1    8.41    0.67
   1  19  -1    9.06    0.76
   1  19  -1    8.13    0.72
  -1  19   1    8.73    0.74
   1 -19  -1    7.57    0.61
  -1 -19   1    7.83    0.64
  -1 -19   1    8.63    0.69
   1 -19  -1    8.96    0.69
  -1 -19   0    2.73    0.38
   1 -19   0    2.72    0.38
  -1 -19   0    3.14    0.38
  -1 -19   0    2.95    0.44
   1 -19   0    3.36    0.42
   1 -19   0    3.90    0.49
   1 -19   0    3.23    0.35
   1  19   0    3.08    0.48
  -1  19   0    3.78    0.52
  -1  19   0    3.88    0.47
  -1  19   0    3.18    0.51
   1  19   0    3.91    0.56
   1  19   0    3.89    0.53
  -1 -19   0    3.62    0.46
   1 -19   0    2.64    0.36
  -1 -19   0    2.86    0.40
   1 -19   0    3.61    0.43
  -1 -19  -1    1.94    0.33
   1 -19   1    2.00    0.33
   1 -19   1    2.07    0.37
  -1 -19  -1    2.56    0.41
   1 -19   1    1.95    0.39
   1 -19   1    2.21    0.31
   1  19   1    1.97    0.43
  -1  19  -1    2.18    0.43
  -1  19  -1    1.26    0.42
   1  19   1    2.00    0.45
  -1  19  -1    2.79    0.44
   1  19   1    2.13    0.45
   1 -19   1    1.61    0.30
   1 -19   1    2.44    0.39
  -1 -19  -1    1.65    0.37
   1 -19   1    2.00    0.33
   1 -19   2    3.38    0.41
   1 -19   2    2.59    0.31
  -1 -19  -2    3.24    0.40
   1 -19   2    2.88    0.39
  -1 -19  -2    3.79    0.49
  -1  19  -2    3.03    0.47
   1 -19   2    3.32    0.39
  -1  19  -2    2.83    0.47
   1  19   2    2.87    0.50
  -1  19  -2    3.81    0.46
   1  19   2    3.70    0.53
   1 -19   2    4.01    0.46
  -1 -19  -2    3.23    0.45
   1 -19   2    3.44    0.40
  -1 -19  -3   13.58    0.83
   1 -19   3   13.08    0.77
  -1 -19  -3   15.41    0.95
   1 -19   3   13.93    0.83
   1 -19   3   14.71    0.83
  -1  19  -3   14.24    0.91
  -1  19  -3   14.94    0.93
  -1  19  -3   15.02    0.89
   1  19   3   15.15    0.95
   1  19   3   13.66    0.94
   1 -19   3   14.56    0.88
  -1 -19  -3   16.02    0.93
   1  19   3   14.04    0.87
   1 -19   3   14.90    0.82
  -1 -19  -4   35.73    1.65
   1 -19   4   37.31    1.64
   1 -19   4   38.41    1.63
  -1 -19  -4   37.67    1.77
  -1  19  -4   40.22    1.75
   1 -19   4   38.91    1.67
  -1  19  -4   37.87    1.74
   1  19   4   38.99    1.79
  -1  19  -4   36.45    1.68
  -1 -19  -4   42.33    1.75
   1  19   4   38.13    1.65
   1 -19   4   36.68    1.69
  -1 -19  -4   41.93    1.78
   1  19   4   37.24    1.67
  -1 -19  -5   17.32    0.95
  -1 -19  -5   19.70    1.06
   1 -19   5   21.40    1.02
  -1  19  -5   20.07    1.05
  -1  19  -5   20.79    1.07
  -1  19  -5   19.51    0.99
  -1 -19  -5   18.19    1.01
   1 -19   5   17.84    0.98
   1  19   5   17.00    0.93
  -1 -19  -5   20.13    1.05
  -1 -19  -6   30.92    1.42
  -1 -19  -6   34.38    1.53
   1 -19   6   35.70    1.49
  -1  19  -6   36.37    1.52
   1 -19   6   31.67    1.43
  -1 -19  -6   34.62    1.49
  -1 -19  -6   33.98    1.50
   1  19   6   28.54    1.33
  -1  19  -6   37.59    1.53
  -1  19  -6   30.77    1.42
   1 -19   7   14.15    0.76
  -1  19  -7   13.02    0.76
  -1 -19  -7   11.81    0.71
  -1  19  -7   13.81    0.77
  -1  19  -7   12.98    0.70
  -1 -19  -7   13.25    0.73
   1  19   7   12.12    0.68
  -1  19  -8   -0.07    0.18
  -1  19  -8   -0.03    0.22
  -1  19  -8   -0.24    0.25
   1 -19   8    0.21    0.19
   1  19   8   -0.11    0.16
  -1 -19  -8    0.03    0.14
  -1 -19  -9    7.43    0.44
  -1  19  -9    7.94    0.50
  -1  19  -9    7.47    0.49
  -1 -19  -9    7.89    0.50
   1 -19   9    9.29    0.52
   1 -19   9    8.70    0.50
  -1  19 -10    0.30    0.16
  -1 -19 -10    0.26    0.14
  -1  19 -10    0.39    0.18
   1 -19  10    0.12    0.12
   1 -20  -8    2.43    0.23
   1  20  -8    2.68    0.28
   1  20  -8    2.97    0.28
   1 -20  -8    2.91    0.26
  -1 -20   8    2.80    0.24
  -1 -20   8    2.73    0.25
   1 -20  -7    7.40    0.45
   1  20  -7    8.14    0.51
   1  20  -7    7.34    0.49
   1 -20  -7    7.52    0.46
  -1  20   7    7.52    0.46
  -1 -20   7    7.38    0.47
  -1 -20   7    7.60    0.46
   1  20  -7    7.33    0.45
   1  20  -6   -0.10    0.21
  -1 -20   6    0.12    0.16
   1 -20  -6    0.24    0.19
   1  20  -6   -0.14    0.24
   1  20  -6    0.61    0.25
   1 -20  -6    0.15    0.18
  -1  20   6   -0.13    0.21
  -1 -20   6    0.09    0.16
   1 -20  -6   -0.06    0.18
  -1 -20   5   11.46    0.64
   1  20  -5   12.01    0.68
   1 -20  -5   12.82    0.68
   1  20  -5   11.86    0.70
   1  20  -5   12.59    0.73
   1 -20  -5   11.28    0.62
  -1  20   5   13.03    0.70
  -1 -20   5   10.96    0.61
   1 -20  -4    2.48    0.32
  -1 -20   4    2.02    0.26
   1  20  -4    2.60    0.33
  -1  20   4    3.05    0.36
  -1 -20   4    2.70    0.29
  -1 -20   4    1.84    0.27
   1  20  -4    2.75    0.39
   1  20  -4    2.63    0.39
   1  20  -3    0.91    0.28
   1  20  -3    0.36    0.30
   1  20  -3    1.08    0.32
  -1 -20   3    1.07    0.27
  -1 -20   3    0.70    0.22
   1 -20  -3    0.84    0.24
  -1  20   3    0.69    0.19
   1 -20  -3    0.77    0.25
  -1 -20   3    0.99    0.25
   1 -20  -2    0.03    0.23
   1  20  -2   -0.03    0.25
   1  20  -2    0.41    0.27
   1  20  -2   -0.08    0.28
  -1  20   2   -0.04    0.28
  -1 -20   2    0.11    0.21
   1 -20  -2    0.33    0.19
  -1 -20   2    0.28    0.22
   1 -20  -2    0.37    0.22
  -1 -20   2    0.21    0.20
   1 -20  -1   15.45    0.81
  -1 -20   1   14.79    0.76
   1 -20  -1   15.46    0.83
  -1  20   1   14.71    0.87
   1  20  -1   15.87    0.85
   1  20  -1   13.85    0.85
   1  20  -1   15.72    0.90
  -1  20   1   13.60    0.76
  -1  20   1   15.08    0.87
   1 -20  -1   15.61    0.78
  -1 -20   1   14.75    0.81
   1 -20  -1   13.93    0.81
  -1 -20   1   16.35    0.86
   1 -20   0    2.61    0.32
  -1  20   0    2.32    0.38
  -1  20   0    2.52    0.40
  -1  20   0    1.94    0.30
   1  20   0    2.32    0.39
   1  20   0    2.36    0.39
  -1 -20   0    2.17    0.28
   1 -20   0    1.02    0.27
  -1 -20   0    2.09    0.31
   1 -20   0    1.81    0.29
  -1  20  -1    1.60    0.36
  -1  20  -1    2.13    0.37
   1  20   1    2.04    0.36
  -1  20  -1    1.85    0.29
   1  20   1    1.84    0.35
  -1 -20  -1    2.24    0.30
   1 -20   1    1.76    0.29
  -1 -20  -1    2.07    0.30
   1  20   1    1.78    0.31
   1 -20   1    2.03    0.29
   1 -20   2   -0.06    0.17
  -1 -20  -2    0.09    0.19
  -1  20  -2    0.11    0.29
   1 -20   2   -0.02    0.14
   1  20   2    0.06    0.21
  -1 -20  -2   -0.04    0.23
  -1  20  -2   -0.24    0.20
   1  20   2    0.04    0.29
   1  20   2   -0.04    0.26
  -1  20  -2    0.14    0.28
  -1 -20  -3    5.32    0.41
  -1  20  -3    4.61    0.37
  -1  20  -3    5.47    0.49
  -1  20  -3    4.83    0.46
   1 -20   3    5.01    0.37
   1  20   3    4.04    0.37
  -1 -20  -3    4.30    0.41
  -1  20  -4    5.29    0.45
   1 -20   4    4.60    0.37
  -1 -20  -4    4.87    0.36
  -1  20  -4    3.94    0.33
  -1  20  -4    5.62    0.46
  -1 -20  -4    4.78    0.41
  -1 -20  -4    4.93    0.42
   1  20   4    4.28    0.34
   1 -20   5   54.35    2.06
  -1  20  -5   56.18    2.13
  -1  20  -5   53.55    2.12
  -1 -20  -5   53.59    2.06
  -1 -20  -5   52.51    2.10
  -1 -20  -5   51.71    2.11
  -1 -20  -6    0.84    0.19
  -1  20  -6    0.80    0.24
  -1 -20  -6    0.37    0.16
   1 -20   6    0.86    0.19
  -1 -20  -6    0.59    0.15
  -1  20  -6    0.48    0.22
  -1 -20  -6    0.68    0.18
  -1 -20  -7   13.06    0.66
   1 -20   7   14.62    0.67
  -1  20  -7   14.09    0.70
  -1  20  -7   15.30    0.70
  -1 -20  -7   14.63    0.67
   1  21  -4   13.42    0.64
   1  21  -4   12.61    0.63
   1  21  -3    2.92    0.27
   1  21  -3    3.07    0.29
  -1  21   3    3.05    0.27
   1  21  -3    2.58    0.26
   1  21  -2    1.69    0.25
   1  21  -2    1.62    0.22
   1 -21  -2    1.48    0.21
  -1  21   2    1.58    0.23
   1  21  -2    0.98    0.20
  -1 -21   2    1.27    0.18
   1 -21  -2    1.30    0.18
   1  21  -1    5.41    0.38
   1  21  -1    4.27    0.36
   1 -21  -1    5.17    0.35
   1 -21  -1    4.24    0.31
  -1 -21   1    5.95    0.37
   1  21  -1    4.62    0.35
  -1 -21   1    4.99    0.32
   1  21   0    0.25    0.17
   1  21   0    0.06    0.13
  -1 -21   0   -0.02    0.13
  -1 -21   0   -0.15    0.12
  -1 -21  -1   -0.02    0.12
  -1  21  -1    0.02    0.17
  -1  21  -2   13.32    0.62
  -1 -21  -2   12.06    0.59
  -1 -21  -2   12.26    0.61
  -1 -21  -2   11.09    0.56
  -1  21  -3    4.84    0.34
  -1 -21  -3    5.10    0.34
  -2   0  24    9.71    0.56
   2   0 -24   10.25    0.53
  -2   0  24   11.19    0.57
   2   0 -23   -0.15    0.18
  -2   0  23    0.09    0.14
  -2   0  23    0.15    0.20
  -2   0  23   -0.04    0.23
  -2   0  23    0.11    0.19
   2   0 -23   -0.11    0.21
   2   0 -22    0.43    0.24
  -2   0  22    0.54    0.28
  -2   0  22    0.80    0.30
  -2   0  22    0.62    0.31
  -2   0  22    0.09    0.24
   2   0 -22    1.27    0.35
  -2   0  21    0.19    0.35
   2   0 -21    0.30    0.27
   2   0 -21    0.19    0.25
   2   0 -21   -0.06    0.34
  -2   0  21    0.10    0.31
  -2   0  21    0.30    0.33
  -2   0  20   39.46    1.98
   2   0 -20   38.85    1.84
   2   0 -20   39.19    1.87
  -2   0  20   38.44    1.94
  -2   0  19    0.08    0.37
  -2   0  19   -0.15    0.34
   2   0 -19    0.31    0.36
  -2   0  19    0.10    0.27
   2   0 -19   -0.19    0.31
  -2   0  18   95.63    3.82
  -2   0  18  100.20    4.11
   2   0 -18  103.12    4.02
  -2   0  18  103.59    4.18
  -2   0  18   92.71    5.02
  -2   0  18  101.14    4.13
  -2   0  18  102.02    5.46
  -2   0  18   97.29    3.89
   2   0 -18  101.90    4.06
  -2   0  17   -0.10    0.25
  -2   0  17   -0.07    0.40
   2   0 -17    0.25    0.33
  -2   0  17   -0.08    0.36
  -2   0  17    0.45    0.36
   2   0 -17   -0.07    0.35
  -2   0  17    0.05    0.29
  -2   0  17    0.24    0.48
  -2   0  17   -0.20    0.46
  -2   0  16   45.16    3.11
  -2   0  16   49.21    3.11
  -2   0  16   47.60    2.18
   2   0 -16   53.69    2.36
  -2   0  16   49.77    2.36
  -2   0  16   54.69    3.42
  -2   0  16   50.75    2.37
  -2   0  15    0.34    0.49
  -2   0  15    0.18    0.40
  -2   0  15    0.10    0.25
   2   0 -15   -0.06    0.30
  -2   0  15   -0.19    0.32
  -2   0  15    0.13    0.33
  -2   0  14    1.69    0.45
  -2   0  14    2.33    0.40
  -2   0  14    2.09    0.60
  -2   0  14    2.31    0.62
   2   0 -14    2.43    0.42
  -2   0  14    2.13    0.34
   2   0 -14    2.13    0.39
   2   0 -14    1.53    0.49
  -2   0  14    2.54    0.69
  -2   0  13   -0.05    0.26
  -2   0  13   -0.14    0.32
   2   0 -13   -0.05    0.25
   2   0 -13    0.25    0.40
  -2   0  13    0.15    0.34
  -2   0  12    0.82    0.39
  -2   0  12    0.37    0.32
   2   0 -12    0.71    0.37
  -2   0  11   -0.10    0.28
  -2   0  11    0.08    0.22
  -2   0  11   -0.10    0.28
   2   0 -11   -0.11    0.33
   2   0 -10  238.00    9.10
   2   0  -9   -0.09    0.37
   2   0  -8   12.33    1.00
   2   0  -7    0.16    0.33
   2   0  -6  605.49   21.31
   2   0  -5   -0.13    0.34
   2   0  -4 1677.19   57.63
   2   0  -3    0.81    0.23
   2   0  -2 1883.80   63.85
   2   0  -2 1848.37   63.82
   2   0  -1    0.03    0.17
   2   0  -1   -0.04    0.24
   2   0  -1    0.09    0.20
   2   0   0    0.02    0.12
   2   0   0    0.04    0.25
   2   0   0    0.03    0.08
   2   0   0    0.05    0.22
   2   0   0    0.22    0.20
   2   0   1    0.02    0.15
   2   0   1    0.05    0.26
   2   0   1    0.10    0.17
   2   0   2   19.42    0.91
   2   0   2   17.49    0.78
   2   0   3    0.12    0.09
   2   0   4 1413.69   47.69
   2   0   4 1365.23   46.90
   2   0   5    0.10    0.34
   2   0   5    0.05    0.12
   2   0   6   52.28    2.77
   2   0   6   51.86    2.03
   2   0   7    0.15    0.28
   2   0   7   -0.66    0.49
   2   0   7    0.12    0.33
   2   0   7   -0.03    0.17
   2   0   8   20.97    1.68
   2   0   8   19.57    1.32
   2   0   8   19.03    0.96
   2   0   8   17.30    1.50
   2   0   9    0.33    0.57
   2   0   9    0.15    0.36
   2   0   9    0.08    0.20
   2   0  10  317.87   12.48
   2   0  10  312.16   11.12
   2   0  11   -0.13    0.21
   2   0  11    0.22    0.23
   2   0  11   -0.15    0.22
   2   0  11   -0.06    0.30
   2   0  11    0.12    0.22
   2   0  11    0.20    0.52
   2   0  11    0.29    0.23
   2   0  11   -0.06    0.31
   2   0  11    0.37    0.21
   2   0  11   -0.05    0.26
   2   0  11    0.10    0.26
   2   0  12   22.48    1.07
   2   0  12   23.87    1.32
   2   0  12   22.04    1.17
   2   0  12   24.20    2.15
   2   0  12   21.11    1.12
   2   0  12   20.73    1.09
   2   0  12   20.61    1.27
   2   0  12   21.59    1.24
   2   0  12   21.54    1.06
   2   0  12   25.53    1.30
   2   0  13   -0.05    0.26
   2   0  13    0.21    0.33
   2   0  13    0.26    0.25
   2   0  13    0.23    0.46
   2   0  13   -0.16    0.26
   2   0  13    0.21    0.32
   2   0  13    0.35    0.23
   2   0  13   -0.12    0.32
   2   0  13    0.06    0.28
   2   0  14    3.13    0.51
   2   0  14    2.90    0.54
   2   0  14    2.20    0.39
   2   0  14    2.22    0.37
   2   0  14    2.84    0.86
   2   0  14    2.50    0.50
   2   0  14    2.22    0.36
   2   0  14    3.10    0.39
   2   0  14    3.58    0.54
   2   0  14    2.85    0.49
   2   0  15    0.14    0.39
   2   0  15   -0.07    0.32
   2   0  15    0.27    0.37
   2   0  15    0.05    0.27
   2   0  15    0.16    0.41
   2   0  15    0.24    0.52
   2   0  15    0.08    0.24
   2   0  15   -0.08    0.39
   2   0  15    0.16    0.23
   2   0  15    0.12    0.35
   2   0  15   -0.11    0.26
   2   0  15   -0.21    0.38
   2   0  16  162.09    5.95
   2   0  16  147.60    5.90
   2   0  16  148.77    5.91
   2   0  16  154.42    5.86
   2   0  16  149.12    5.63
   2   0  16  154.67    5.58
   2   0  16  152.81    5.98
   2   0  16  147.58    5.57
   2   0  16  144.27    7.15
   2   0  16  150.99    5.80
   2   0  16  158.22    5.59
   2   0  16  153.76    5.89
   2   0  17   -0.07    0.36
   2   0  17    0.07    0.33
   2   0  17   -0.21    0.39
   2   0  17   -0.06    0.33
   2   0  17    0.46    0.41
   2   0  17    0.16    0.24
   2   0  17   -0.03    0.21
   2   0  17    0.29    0.41
   2   0  17   -0.04    0.29
   2   0  17   -0.28    0.39
   2   0  17    0.07    0.41
   2   0  18   58.97    2.69
   2   0  18   61.96    2.57
   2   0  18   64.70    2.73
   2   0  18   59.35    2.67
   2   0  18   59.90    2.59
   2   0  18   60.44    2.74
   2   0  18   60.09    2.40
   2   0  18   59.20    2.35
   2   0  18   63.96    2.74
   2   0  18   59.27    2.56
   2   0  18   63.83    2.45
   2   0  18   63.84    2.70
   2   0  19    0.41    0.28
   2   0  19    0.08    0.24
   2   0  19    0.06    0.29
   2   0  19    0.09    0.27
   2   0  19   -0.05    0.25
   2   0  19   -0.12    0.18
   2   0  19    0.29    0.34
   2   0  19   -0.08    0.28
   2   0  19    0.16    0.33
   2   0  20   39.86    1.77
   2   0  20   34.99    1.48
   2   0  20   37.31    1.74
   2   0  20   40.77    1.78
   2   0  20   40.00    1.62
   2   0  20   36.12    1.56
   2   0  20   40.41    1.74
   2   0  21   -0.15    0.26
   2   0  21    0.03    0.19
   2   0  21   -0.10    0.12
   2   0  21    0.30    0.26
   2   0  21    0.07    0.23
   2   0  22   22.78    1.03
   2   0  22   22.86    1.03
   2   0  22   23.56    1.04
  -2   1  24    0.83    0.19
  -2   1  24    0.60    0.15
   2   1 -24    0.65    0.18
   2  -1 -24    0.67    0.16
  -2  -1  24    0.77    0.19
  -2   1  24    0.63    0.16
  -2   1  24    0.63    0.16
  -2  -1  24    0.51    0.20
  -2   1  23    3.30    0.36
   2  -1 -23    3.74    0.35
  -2   1  23    3.29    0.41
  -2   1  23    4.76    0.44
  -2  -1  23    3.46    0.33
  -2   1  23    3.11    0.36
  -2  -1  23    3.00    0.36
  -2   1  23    3.35    0.35
   2   1 -23    3.63    0.33
   2  -1 -23    3.58    0.36
   2  -1 -22    2.82    0.38
   2   1 -22    2.11    0.32
  -2  -1  22    2.03    0.39
  -2   1  22    2.42    0.43
  -2  -1  22    2.19    0.29
  -2  -1  22    2.54    0.39
  -2   1  22    2.22    0.38
  -2  -1  22    2.17    0.35
  -2   1  22    2.84    0.41
  -2   1  22    1.59    0.32
   2  -1 -22    2.56    0.40
   2  -1 -22    1.45    0.29
   2   1 -22    2.90    0.39
  -2   1  21    1.05    0.39
  -2  -1  21    0.74    0.34
  -2  -1  21    0.95    0.32
  -2   1  21    0.57    0.37
  -2  -1  21    0.91    0.35
   2   1 -21    0.33    0.26
   2  -1 -21    0.46    0.31
   2   1 -21    0.72    0.37
   2  -1 -21    0.61    0.29
  -2   1  20   20.33    1.23
  -2  -1  20   19.38    1.14
  -2  -1  20   19.27    1.19
  -2  -1  20   18.70    1.20
  -2   1  20   19.78    1.26
   2   1 -20   17.91    1.09
   2  -1 -20   18.15    1.11
   2  -1 -20   19.78    1.16
   2   1 -20   17.55    1.08
  -2   1  20   16.92    0.99
   2  -1 -19   84.71    3.46
   2   1 -19   83.53    3.42
  -2  -1  19   84.73    3.57
  -2   1  19   89.34    3.64
  -2   1  19   85.10    3.59
  -2  -1  19   90.68    3.58
  -2   1  19   75.71    3.30
   2   1 -19   81.07    3.43
   2  -1 -19   84.00    3.49
  -2   1  19   82.54    3.52
  -2   1  18    1.17    0.45
  -2  -1  18    1.48    0.33
   2  -1 -18    2.17    0.47
   2   1 -18    2.09    0.44
  -2  -1  18    2.69    0.56
  -2   1  18    1.68    0.47
  -2   1  18    1.62    0.61
  -2  -1  18    1.99    0.48
  -2   1  18    2.40    0.52
  -2   1  18    0.99    0.55
  -2   1  18    1.78    0.39
   2   1 -18    2.10    0.45
  -2  -1  18    1.66    0.38
   2  -1 -18    1.95    0.44
  -2  -1  17    2.78    0.40
  -2   1  17    2.25    0.52
  -2  -1  17    3.29    0.56
   2   1 -17    2.37    0.44
  -2  -1  17    3.12    0.55
  -2   1  17    3.56    0.87
  -2  -1  17    2.70    0.54
  -2   1  17    2.74    0.52
  -2   1  17    3.30    0.90
   2  -1 -17    2.72    0.50
  -2   1  17    2.44    0.43
   2   1 -17    2.66    0.46
  -2  -1  17    3.15    0.43
  -2   1  16   55.31    2.57
  -2  -1  16   56.85    2.41
  -2  -1  16   56.48    2.59
   2   1 -16   59.68    2.51
  -2  -1  16   55.44    2.61
  -2  -1  16   61.05    2.63
  -2   1  16   53.70    2.44
   2   1 -16   56.58    2.54
   2  -1 -16   51.57    2.54
   2  -1 -16   63.09    2.62
  -2  -1  16   55.67    2.42
  -2   1  16   60.23    3.65
  -2  -1  16   61.28    3.60
  -2   1  16   53.52    3.35
  -2   1  16   54.82    3.44
   2  -1 -15   29.26    1.57
  -2   1  15   28.24    1.56
  -2  -1  15   27.92    1.57
   2   1 -15   30.34    1.50
  -2  -1  15   28.27    2.21
  -2   1  15   34.46    2.32
  -2   1  15   26.49    2.14
  -2  -1  15   30.80    1.59
  -2  -1  15   30.48    1.46
   2   1 -15   31.40    1.57
  -2   1  15   31.29    1.50
   2  -1 -15   26.01    1.54
  -2   1  15   28.91    2.27
  -2   1  14    6.27    0.92
   2   1 -14    6.10    0.83
   2  -1 -14    5.19    0.57
  -2   1  14    5.20    0.59
  -2   1  14    4.53    0.51
  -2   1  14    4.91    0.58
  -2   1  14    4.30    0.77
  -2   1  14    5.13    0.87
  -2  -1  14    4.08    0.77
  -2   1  14    4.11    0.40
  -2   1  14    4.20    0.47
   2   1 -14    4.21    0.50
  -2  -1  14    4.05    0.45
   2  -1 -14    4.75    0.54
  -2   1  13  130.16    5.63
   2  -1 -13  123.31    4.80
  -2   1  13  126.28    4.82
  -2   1  13  125.29    4.71
  -2   1  13  132.12    4.83
  -2   1  13  123.21    4.76
  -2   1  13  127.88    4.57
   2  -1 -13  116.57    5.31
  -2   1  13  126.52    5.53
   2   1 -13  130.95    5.49
  -2   1  13  124.53    5.52
  -2  -1  13  128.43    5.57
   2   1 -13  128.28    4.79
   2   1 -13  114.05    4.78
   2  -1 -13  123.34    4.83
   2  -1 -12   46.10    2.58
  -2   1  12   49.14    2.62
  -2  -1  12   49.82    2.64
   2   1 -12   46.15    2.64
  -2   1  12   48.32    2.64
  -2   1  11   99.13    4.25
   2   1 -11   96.95    4.35
  -2  -1  11  101.94    4.29
   2  -1 -11   91.88    4.27
  -2   1  11   97.15    4.28
   2   1 -10   50.43    2.53
   2  -1 -10   48.07    2.47
  -2  -1  10   44.00    2.06
  -2  -1   9    0.91    0.23
   2  -1  -9    0.85    0.38
   2   1  -9    1.16    0.43
   2   1  -8  180.90    6.75
   2  -1  -8  175.41    6.69
  -2  -1   8  166.67    6.19
   2  -1  -7   84.69    3.58
  -2  -1   7   81.27    3.07
   2   1  -7   88.13    3.63
   2  -1  -6 1647.60   53.56
  -2  -1   6 1530.75   52.92
   2   1  -6 1580.27   53.57
   2   1  -5   10.22    0.81
   2  -1  -5    8.65    0.77
   2   1  -4 1774.96   59.57
   2  -1  -4 1701.99   59.56
   2   1  -4 1728.77   59.31
   2  -1  -3   15.35    0.85
   2   1  -3   15.79    0.81
   2   1  -2  136.98    5.00
   2  -1  -2  150.27    5.24
   2   1  -2  147.04    5.18
   2   1  -1   13.16    0.71
   2  -1  -1   13.63    0.79
   2   1  -1   12.59    0.78
   2   1  -1   12.75    0.73
   2  -1  -1   12.93    0.78
   2  -1  -1   12.66    0.78
   2   1   0    4.58    0.38
   2  -1   0    4.95    0.34
   2  -1   0    4.05    0.41
   2   1   0    4.16    0.45
   2  -1   0    4.26    0.45
   2   1   0    5.49    0.44
   2  -1   0    5.21    0.50
   2  -1   1    7.76    0.43
   2   1   1    7.50    0.52
   2  -1   1    8.19    0.49
   2   1   1    7.88    0.49
   2   1   2   16.28    0.89
   2   1   2   16.54    0.76
   2  -1   2   17.08    0.89
   2  -1   2   17.60    0.82
   2   1   2   17.85    0.82
   2   1   3    2.40    0.35
   2  -1   3    2.45    0.34
   2   1   3    2.56    0.27
   2  -1   4   44.46    2.21
   2   1   4   41.71    1.74
   2  -1   5    1.49    0.48
   2  -1   5    1.02    0.27
   2   1   5    1.27    0.25
   2  -1   6   14.33    0.94
   2  -1   6   14.83    1.28
   2   1   6   13.97    0.72
   2  -1   7   16.64    1.09
   2  -1   7   14.57    1.31
   2   1   7   14.51    0.78
   2   1   7   15.16    1.27
   2  -1   8  786.54   27.38
   2  -1   8  825.66   28.03
   2   1   8  749.00   27.80
   2   1   8  772.45   26.84
   2   1   9  111.32    5.36
   2  -1   9  113.58    5.26
   2  -1   9  114.75    4.76
   2   1   9  112.62    4.19
   2   1   9  100.24    5.06
   2  -1  10  105.09    4.98
   2  -1  10  101.25    4.47
   2   1  10  100.85    5.08
   2   1  10   97.59    3.83
   2   1  11    1.76    0.29
   2  -1  11    1.38    0.34
   2   1  11    1.73    0.28
   2   1  11    2.37    0.37
   2   1  11    1.31    0.35
   2  -1  11    2.03    0.40
   2  -1  11    2.10    0.33
   2  -1  11    1.50    0.29
   2   1  11    2.10    0.70
   2  -1  11    2.07    0.52
   2  -1  11    2.10    0.65
   2   1  11    1.93    0.39
   2  -1  11    1.94    0.31
   2  -1  11    2.01    0.41
   2   1  11    1.44    0.28
   2   1  11    1.74    0.28
   2  -1  11    1.45    0.25
   2   1  11    1.53    0.37
   2  -1  11    1.16    0.30
   2   1  11    1.22    0.31
   2   1  12    0.17    0.28
   2  -1  12    0.23    0.29
   2  -1  12    0.26    0.29
   2  -1  12    0.04    0.25
   2   1  12    0.82    0.35
   2  -1  12   -0.04    0.23
   2   1  12    0.25    0.26
   2   1  12    0.04    0.22
   2  -1  12   -0.12    0.24
   2  -1  12    0.62    0.48
   2   1  12    0.23    0.50
   2   1  12    0.27    0.22
   2   1  12   -0.13    0.29
   2  -1  12    0.33    0.22
   2   1  12    0.10    0.22
   2  -1  12    0.16    0.20
   2  -1  12    0.22    0.31
   2   1  12   -0.12    0.34
   2   1  12    0.07    0.22
   2  -1  13   22.39    1.26
   2   1  13   21.58    1.19
   2  -1  13   22.05    1.10
   2   1  13   21.78    1.30
   2  -1  13   22.66    1.33
   2  -1  13   21.63    1.14
   2  -1  13   20.73    1.13
   2  -1  13   19.96    1.93
   2  -1  13   20.35    1.10
   2   1  13   21.82    1.14
   2   1  13   17.11    1.94
   2   1  13   20.84    1.30
   2   1  13   20.80    1.09
   2   1  13   22.71    1.28
   2  -1  13   20.82    1.21
   2  -1  13   22.53    1.06
   2   1  13   20.17    1.06
   2   1  13   22.42    1.27
   2   1  14   -0.07    0.35
   2  -1  14   -0.06    0.30
   2  -1  14    0.30    0.38
   2   1  14    0.07    0.34
   2  -1  14    0.05    0.26
   2   1  14    0.15    0.28
   2  -1  14    0.13    0.25
   2  -1  14    0.89    0.58
   2   1  14   -0.09    0.28
   2   1  14    0.50    0.58
   2   1  14    0.32    0.25
   2   1  14   -0.08    0.38
   2  -1  14    0.31    0.26
   2  -1  14   -0.11    0.25
   2   1  14    0.15    0.27
   2  -1  14    0.12    0.33
   2   1  14   -0.19    0.36
   2   1  14   -0.06    0.38
   2   1  15   14.96    1.05
   2   1  15   13.72    0.99
   2  -1  15   12.58    1.00
   2   1  15   13.26    0.98
   2  -1  15   12.05    0.98
   2  -1  15   13.18    0.94
   2  -1  15   14.15    0.82
   2  -1  15   12.84    0.82
   2   1  15   13.96    0.81
   2   1  15   13.71    1.06
   2  -1  15   12.13    1.01
   2   1  15   13.85    0.87
   2   1  15   12.81    0.81
   2  -1  15   14.74    0.83
   2   1  15    7.54    1.31
   2  -1  15   13.15    1.55
   2   1  15   13.60    1.05
   2  -1  15   12.08    0.77
   2   1  15   11.66    0.94
   2  -1  15   14.47    0.98
   2   1  15   14.46    0.83
   2  -1  15   10.66    0.92
   2   1  15   15.12    1.06
   2   1  16   81.32    3.32
   2  -1  16   73.76    3.14
   2   1  16   78.53    3.27
   2  -1  16   76.41    3.31
   2  -1  16   78.03    3.20
   2  -1  16   76.03    3.32
   2   1  16   75.93    3.26
   2   1  16   78.10    3.26
   2   1  16   73.91    3.32
   2   1  16   76.36    2.97
   2   1  16   72.92    3.02
   2  -1  16   76.42    3.34
   2  -1  16   73.60    2.99
   2   1  16   70.09    4.39
   2  -1  16   75.80    2.96
   2   1  16   72.57    2.97
   2  -1  16   67.84    4.17
   2   1  16   79.79    3.38
   2  -1  16   76.23    3.17
   2  -1  16   75.79    2.96
   2   1  16   81.10    3.01
   2   1  16   75.45    3.20
   2  -1  16   74.14    3.24
   2   1  16   78.10    3.29
   2   1  17   80.42    3.37
   2   1  17   78.55    3.32
   2  -1  17   78.44    3.38
   2  -1  17   82.05    3.23
   2  -1  17   80.17    3.39
   2   1  17   80.61    3.33
   2  -1  17   76.59    3.22
   2   1  17   76.16    3.29
   2   1  17   74.21    3.36
   2  -1  17   75.84    3.04
   2  -1  17   85.72    3.45
   2   1  17   75.46    3.06
   2   1  17   73.99    3.01
   2  -1  17   77.16    3.01
   2   1  17   80.63    3.45
   2  -1  17   75.45    3.20
   2   1  17   77.03    3.24
   2   1  17   81.98    3.08
   2  -1  17   84.54    3.07
   2  -1  17   81.27    3.32
   2   1  17   81.78    3.37
   2   1  18    1.91    0.40
   2   1  18    1.85    0.40
   2  -1  18    1.63    0.41
   2  -1  18    1.08    0.33
   2  -1  18    2.44    0.44
   2   1  18    1.18    0.34
   2  -1  18    1.51    0.33
   2   1  18    1.59    0.41
   2   1  18    1.29    0.29
   2   1  18    1.62    0.47
   2  -1  18    1.19    0.27
   2   1  18    1.41    0.25
   2   1  18    1.53    0.46
   2   1  18    1.00    0.44
   2  -1  18    1.47    0.33
   2   1  18    1.30    0.36
   2   1  18    1.56    0.33
   2  -1  18    1.26    0.37
   2   1  18    1.57    0.48
   2  -1  18    1.56    0.47
   2   1  19   24.28    1.32
   2   1  19   24.63    1.21
   2  -1  19   25.96    1.35
   2  -1  19   22.65    1.14
   2   1  19   25.36    1.29
   2   1  19   22.78    1.23
   2  -1  19   23.88    1.30
   2  -1  19   20.51    1.12
   2   1  19   21.80    1.02
   2  -1  19   24.80    1.32
   2   1  19   23.75    1.32
   2   1  19   25.78    1.39
   2  -1  19   24.11    1.19
   2   1  19   23.07    1.11
   2   1  19   25.10    1.23
   2   1  19   25.03    1.32
   2  -1  20    1.78    0.35
   2  -1  20    1.66    0.25
   2   1  20    1.25    0.29
   2   1  20    1.89    0.28
   2  -1  20    1.25    0.22
   2  -1  20    1.69    0.37
   2   1  20    1.75    0.31
   2  -1  20    1.93    0.34
   2   1  20    2.14    0.39
   2   1  20    1.07    0.35
   2   1  20    2.24    0.32
   2   1  20    1.21    0.32
   2  -1  21   31.34    1.38
   2   1  21   28.87    1.21
   2  -1  21   31.65    1.39
   2   1  21   31.87    1.41
   2  -1  21   32.51    1.40
   2  -1  21   28.64    1.16
   2   1  21   32.96    1.41
   2   1  22    0.96    0.22
   2  -1  22    0.70    0.19
   2   1  22    1.10    0.21
   2  -1  22    1.13    0.18
   2  -1  22    1.04    0.23
   2  -1  22    0.85    0.17
  -2   2  24    1.89    0.21
  -2   2  24    1.69    0.23
  -2  -2  24    1.47    0.25
   2   2 -24    1.52    0.23
  -2  -2  24    2.18    0.26
  -2   2  23    0.63    0.20
  -2  -2  23    0.51    0.25
   2  -2 -23    0.59    0.21
  -2  -2  23    0.47    0.17
  -2   2  23    0.66    0.27
  -2   2  23    0.48    0.22
  -2   2  23    1.12    0.31
  -2  -2  23    0.92    0.22
  -2   2  23    0.59    0.23
   2  -2 -23    0.68    0.24
   2  -2 -22   11.18    0.71
  -2   2  22   10.08    0.75
  -2  -2  22    8.62    0.60
  -2   2  22    9.46    0.73
  -2  -2  22    8.17    0.63
  -2   2  22    8.88    0.67
  -2  -2  22    9.34    0.67
  -2   2  22    9.78    0.68
   2   2 -22    8.96    0.64
   2  -2 -22    8.97    0.63
  -2   2  21   -0.13    0.37
  -2  -2  21    0.12    0.28
  -2  -2  21   -0.07    0.21
  -2  -2  21    0.37    0.25
  -2   2  21    0.12    0.32
  -2  -2  21   -0.05    0.29
   2  -2 -21    0.05    0.30
   2   2 -21    0.04    0.25
   2  -2 -21    0.26    0.30
   2   2 -21   -0.11    0.34
  -2  -2  20    2.53    0.44
  -2  -2  20    1.86    0.42
  -2   2  20    2.63    0.49
  -2  -2  20    2.25    0.49
  -2   2  20    2.11    0.51
   2  -2 -20    2.59    0.45
   2   2 -20    2.81    0.42
   2   2 -20    3.41    0.52
   2  -2 -20    2.47    0.45
  -2   2  20    2.48    0.38
   2   2 -19   34.45    1.65
   2  -2 -19   33.31    1.70
  -2  -2  19   35.35    1.79
  -2   2  19   34.32    1.84
  -2  -2  19   32.70    1.72
  -2   2  19   35.95    1.83
  -2  -2  19   31.28    1.66
   2   2 -19   35.41    1.77
   2  -2 -19   36.93    1.78
  -2   2  19   30.49    1.57
   2   2 -19   31.08    1.62
  -2   2  19   34.14    1.77
  -2  -2  19   29.80    1.49
  -2  -2  18    0.81    0.29
  -2   2  18    1.38    0.45
   2   2 -18    0.95    0.34
  -2  -2  18    0.90    0.42
  -2   2  18    1.01    0.55
  -2  -2  18    1.01    0.47
  -2   2  18    0.71    0.43
  -2  -2  18    0.99    0.38
  -2  -2  18    0.49    0.50
  -2   2  18    0.25    0.50
   2  -2 -18    1.21    0.41
  -2   2  18    0.22    0.32
   2   2 -18    0.51    0.36
  -2  -2  17    5.97    0.56
  -2   2  17    5.65    0.68
   2   2 -17    7.59    0.68
  -2  -2  17    6.85    0.74
  -2  -2  17    6.28    1.05
  -2   2  17    6.13    1.05
  -2  -2  17    6.64    0.71
  -2  -2  17    6.82    1.14
  -2   2  17    6.35    1.12
  -2   2  17    6.73    0.64
   2  -2 -17    7.70    0.74
  -2  -2  17    7.34    0.62
   2   2 -17    7.30    0.68
   2  -2 -17    5.76    0.67
  -2  -2  16    0.45    0.28
   2  -2 -16    0.48    0.35
  -2   2  16    0.21    0.39
   2   2 -16    0.06    0.27
  -2  -2  16    0.29    0.38
  -2   2  16    0.75    0.49
  -2  -2  16    0.84    0.52
  -2  -2  16    0.34    0.34
   2  -2 -16    0.48    0.28
  -2  -2  16    0.22    0.51
  -2   2  16   -0.22    0.51
   2  -2 -16    0.14    0.36
   2   2 -16    0.45    0.30
  -2   2  16    0.63    0.35
  -2  -2  16    0.64    0.30
   2  -2 -15    7.33    0.71
  -2   2  15    7.86    0.74
  -2  -2  15    7.38    0.62
   2   2 -15    6.37    0.62
  -2   2  15    6.28    0.62
   2  -2 -15    6.71    0.62
  -2  -2  15    6.87    0.70
  -2   2  15    6.91    0.73
  -2  -2  15    7.16    1.06
  -2   2  15    6.47    1.02
  -2   2  15    8.34    1.11
   2  -2 -15    5.88    0.58
  -2  -2  15    7.95    0.71
  -2   2  15    6.89    0.62
   2  -2 -15    6.91    0.71
   2   2 -15    6.37    0.63
  -2  -2  15    7.48    0.61
  -2  -2  15    7.96    1.12
  -2   2  15    6.21    1.03
   2   2 -14    8.17    0.98
  -2   2  14    9.02    1.15
  -2  -2  14    9.52    1.14
   2  -2 -14    7.28    0.69
  -2   2  14    9.41    0.77
   2  -2 -14    8.23    0.66
   2   2 -14    9.55    0.69
  -2   2  14    7.78    0.65
  -2   2  14   10.11    0.78
  -2  -2  14    8.65    0.73
  -2   2  14    7.09    1.04
  -2  -2  14    9.76    1.14
  -2   2  14    8.69    1.09
   2  -2 -14    9.72    0.69
  -2  -2  14    9.96    0.75
  -2   2  14    7.95    0.70
  -2   2  14    8.59    0.58
  -2  -2  14    6.82    0.59
  -2   2  14    7.46    0.66
   2  -2 -14    8.52    0.75
   2   2 -14    9.35    0.73
  -2   2  13    2.93    0.61
  -2  -2  13    3.51    0.68
   2   2 -13    3.51    0.67
   2  -2 -13    2.60    0.43
  -2   2  13    3.18    0.47
  -2   2  13    2.59    0.39
   2   2 -13    3.17    0.39
  -2   2  13    2.97    0.45
  -2   2  13    3.22    0.44
  -2  -2  13    2.88    0.41
  -2   2  13    2.67    0.32
  -2   2  13    2.19    0.56
  -2   2  13    2.39    0.60
   2  -2 -13    3.25    0.48
   2   2 -13    2.29    0.37
   2   2 -12   43.26    2.45
  -2   2  12   42.84    2.42
  -2   2  12   40.99    2.34
  -2  -2  12   40.35    2.38
  -2   2  12   39.80    2.36
   2   2 -11  267.52   10.21
  -2   2  11  273.66   10.03
   2  -2 -11  252.51   10.07
  -2   2  11  251.29   10.06
  -2  -2  11  273.23   10.11
  -2   2  11  275.25   10.11
  -2   2  10  168.85    6.43
   2  -2 -10  161.43    6.61
   2   2 -10  165.26    6.68
   2  -2  -9   15.41    1.23
   2   2  -9   14.55    1.20
   2  -2  -8   66.35    3.20
   2   2  -8   78.64    3.35
   2  -2  -7  131.24    5.12
   2   2  -7  122.36    5.12
   2   2  -6  290.07   10.16
   2  -2  -6  261.82   10.08
   2  -2  -5  176.88    6.96
   2   2  -5  194.33    7.01
   2  -2  -4 1224.18   43.67
   2   2  -4 1293.68   43.71
   2   2  -4 1273.12   43.36
   2  -2  -3   53.01    2.44
   2  -2  -3   57.00    2.32
   2   2  -3   59.77    2.24
   2  -2  -3   57.51    2.35
   2   2  -2   47.11    1.94
  -2  -2   2   42.79    1.80
   2  -2  -2   47.66    1.97
   2   2  -2   50.87    1.90
   2  -2  -2   46.98    1.99
   2  -2  -1   20.74    1.10
   2   2  -1   19.08    1.03
  -2  -2   1   20.42    0.84
   2   2  -1   20.58    1.00
   2  -2  -1   22.12    1.11
   2   2  -1   20.51    1.09
  -2  -2   0  150.51    5.28
   2   2   0  157.96    5.61
   2  -2   0  157.61    5.53
   2  -2   0  150.03    5.65
   2  -2   0  152.29    5.68
   2   2   1   10.41    0.67
   2  -2   1   11.55    0.79
   2  -2   1   11.48    0.67
   2  -2   1   10.43    0.46
  -2   2  -1    9.95    0.42
   2   2   1    9.71    0.63
   2  -2   2   55.62    2.33
   2   2   2   56.97    2.31
   2  -2   2   57.36    2.49
   2   2   2   54.22    2.24
   2   2   3    2.58    0.23
   2  -2   3    3.45    0.50
   2  -2   3    2.58    0.39
   2   2   3    2.54    0.40
   2   2   3    2.67    0.33
   2  -2   4    0.34    0.16
   2  -2   4    1.04    0.32
   2  -2   4    0.25    0.29
   2   2   4    0.42    0.23
   2  -2   5    0.69    0.33
   2  -2   5    0.78    0.34
   2  -2   5    0.57    0.21
   2   2   5    0.95    0.27
   2  -2   6  808.64   27.09
   2  -2   6  820.65   27.65
   2   2   6  762.25   26.73
   2   2   6  772.53   27.02
   2  -2   6  773.18   26.73
   2  -2   7    0.99    0.43
   2  -2   7    2.29    0.40
   2  -2   7    1.41    0.24
   2   2   7    1.22    0.34
   2   2   7    2.06    0.28
   2  -2   8    0.41    0.33
   2  -2   8   -0.14    0.41
   2   2   8    0.59    0.22
   2  -2   8    0.73    0.23
   2  -2   9   21.66    1.42
   2  -2   9   20.38    1.04
   2   2   9   20.21    1.04
   2  -2  10   50.98    2.62
   2  -2  10   48.15    2.98
   2  -2  10   48.30    2.09
   2   2  10   49.80    2.09
   2   2  10   45.93    2.37
   2   2  11   30.04    1.36
   2  -2  11   32.14    1.43
   2  -2  11   32.00    1.38
   2  -2  11   29.58    1.55
   2   2  11   29.32    1.49
   2   2  11   29.38    2.46
   2  -2  11   30.07    1.97
   2  -2  11   29.78    2.27
   2  -2  11   30.61    1.40
   2   2  11   30.90    1.57
   2   2  11   30.52    1.41
   2  -2  11   28.14    1.30
   2  -2  11   33.79    1.53
   2   2  11   28.60    1.52
   2   2  11   31.30    1.80
   2   2  11   31.97    1.51
   2  -2  11   33.12    1.53
   2  -2  12    0.17    0.26
   2   2  12    0.17    0.30
   2  -2  12   -0.05    0.25
   2   2  12    0.13    0.32
   2   2  12   -0.05    0.27
   2  -2  12    0.52    0.26
   2  -2  12    0.05    0.22
   2  -2  12    0.26    0.29
   2   2  12   -0.24    0.52
   2  -2  12   -0.14    0.37
   2  -2  12    0.20    0.51
   2  -2  12    0.32    0.22
   2   2  12    0.33    0.29
   2   2  12    0.08    0.24
   2  -2  12    0.62    0.24
   2  -2  12    0.09    0.20
   2   2  12    0.25    0.32
   2  -2  12   -0.16    0.28
   2   2  12   -0.18    0.33
   2   2  12    0.21    0.23
   2  -2  13    0.43    0.31
   2   2  13    0.37    0.31
   2  -2  13    0.62    0.31
   2  -2  13    0.71    0.31
   2   2  13    0.22    0.27
   2   2  13    0.35    0.34
   2  -2  13    0.76    0.28
   2  -2  13    1.13    0.41
   2  -2  13    0.28    0.25
   2   2  13    0.25    0.42
   2  -2  13   -0.21    0.42
   2   2  13    0.34    0.28
   2   2  13    0.07    0.32
   2  -2  13    0.49    0.25
   2   2  13    0.37    0.25
   2  -2  13    0.33    0.22
   2  -2  13    0.33    0.31
   2   2  13    0.78    0.38
   2   2  13    0.80    0.38
   2   2  13    0.83    0.29
   2   2  14    2.05    0.44
   2  -2  14    4.26    0.55
   2  -2  14    2.92    0.45
   2   2  14    3.06    0.45
   2   2  14    3.26    0.57
   2  -2  14    2.93    0.42
   2  -2  14    3.15    0.56
   2  -2  14    2.89    0.40
   2  -2  14    3.16    0.39
   2  -2  14    1.68    0.68
   2   2  14    2.46    0.39
   2   2  14    2.63    0.85
   2   2  14    2.97    0.40
   2   2  14    3.73    0.58
   2  -2  14    3.18    0.56
   2  -2  14    3.44    0.41
   2  -2  14    2.47    0.35
   2  -2  14    3.04    0.48
   2   2  14    3.21    0.53
   2   2  14    2.83    0.51
   2  -2  14    3.76    0.55
   2   2  15   20.38    1.26
   2  -2  15   20.93    1.28
   2  -2  15   17.81    1.24
   2  -2  15   18.55    1.15
   2   2  15   20.41    1.23
   2  -2  15   21.98    1.35
   2  -2  15   19.97    1.17
   2  -2  15   20.61    1.32
   2   2  15   22.38    1.36
   2  -2  15   19.53    1.11
   2   2  15   19.31    1.03
   2  -2  15   19.78    1.07
   2   2  15   19.99    1.14
   2  -2  15   20.61    1.05
   2   2  15   20.30    1.09
   2  -2  15   20.95    1.95
   2   2  15   16.15    1.96
   2   2  15   21.80    1.35
   2  -2  15   19.42    1.31
   2  -2  15   20.65    1.19
   2   2  15   22.03    1.29
   2  -2  15   20.38    1.02
   2  -2  15   20.17    1.25
   2   2  15   19.55    1.24
   2  -2  16   -0.07    0.36
   2   2  16    0.28    0.37
   2  -2  16    0.69    0.40
   2   2  16    0.33    0.33
   2  -2  16    0.17    0.29
   2  -2  16    0.40    0.34
   2   2  16    0.22    0.41
   2  -2  16    0.06    0.28
   2   2  16    0.19    0.28
   2  -2  16    0.39    0.40
   2  -2  16    0.04    0.25
   2   2  16    0.08    0.39
   2   2  16    0.05    0.26
   2   2  16    0.57    0.45
   2   2  16   -0.26    0.47
   2   2  16    0.41    0.24
   2  -2  16    0.52    0.27
   2  -2  16    0.16    0.41
   2   2  16    0.18    0.24
   2   2  16    0.24    0.38
   2   2  16    0.26    0.37
   2  -2  16    0.11    0.33
   2  -2  16    0.43    0.29
   2  -2  16    0.13    0.37
   2   2  16   -0.22    0.42
   2  -2  17   36.46    1.87
   2   2  17   37.46    1.89
   2   2  17   41.58    1.89
   2  -2  17   41.23    1.98
   2  -2  17   36.52    1.74
   2   2  17   36.52    1.89
   2  -2  17   36.32    1.73
   2  -2  17   38.08    1.95
   2   2  17   36.92    1.81
   2   2  17   39.60    1.98
   2   2  17   36.96    1.66
   2  -2  17   38.03    1.63
   2   2  17   37.38    1.61
   2  -2  17   35.72    1.59
   2   2  17   39.43    2.00
   2  -2  17   38.75    1.97
   2  -2  17   37.47    1.77
   2  -2  17   37.50    1.62
   2   2  17   36.60    1.83
   2   2  17   36.71    1.89
   2  -2  17   37.31    1.86
   2   2  18   85.73    3.47
   2  -2  18   80.90    3.43
   2  -2  18   81.48    3.25
   2   2  18   77.67    3.35
   2  -2  18   80.86    3.47
   2  -2  18   78.83    3.23
   2   2  18   86.08    3.46
   2  -2  18   84.57    3.52
   2   2  18   80.21    3.16
   2  -2  18   84.01    3.15
   2   2  18   84.95    3.51
   2  -2  18   86.00    3.48
   2   2  18   89.76    3.57
   2  -2  18   83.40    3.53
   2  -2  18   84.21    3.30
   2   2  18   85.23    3.37
   2   2  18   88.70    3.48
   2  -2  19    7.55    0.65
   2   2  19    5.69    0.59
   2   2  19    6.83    0.57
   2  -2  19    5.26    0.61
   2   2  19    6.76    0.57
   2  -2  19    5.92    0.47
   2  -2  19    5.94    0.61
   2   2  19    5.71    0.59
   2   2  19    6.50    0.65
   2  -2  19    6.42    0.46
   2  -2  19    6.74    0.64
   2   2  19    6.23    0.66
   2   2  19    5.90    0.65
   2   2  19    6.15    0.55
   2   2  19    6.10    0.63
   2  -2  20   22.85    1.21
   2   2  20   23.21    1.21
   2   2  20   24.39    1.13
   2  -2  20   21.93    1.01
   2  -2  20   24.54    1.25
   2  -2  20   22.89    1.01
   2  -2  20   24.55    1.22
   2   2  20   23.19    1.16
   2  -2  20   24.62    1.24
   2   2  20   24.71    1.29
   2   2  20   26.12    1.27
   2   2  20   24.00    1.13
   2   2  20   24.31    1.23
   2   2  21    7.62    0.56
   2  -2  21    6.21    0.37
   2  -2  21    7.09    0.52
   2   2  21    7.27    0.56
   2   2  21    7.26    0.45
   2   2  21    7.22    0.54
   2   2  21    6.18    0.41
   2  -2  21    8.00    0.55
   2  -2  21    8.30    0.55
   2  -2  22    1.34    0.20
   2   2  22    1.12    0.21
   2  -2  22    1.21    0.21
   2   2  22    1.27    0.23
   2  -2  22    1.26    0.20
   2   2  22    0.91    0.20
  -2  -3  24    8.42    0.50
  -2   3  24    7.41    0.46
  -2   3  24    7.44    0.42
  -2   3  23    0.76    0.23
  -2  -3  23    0.84    0.18
  -2   3  23    0.80    0.27
  -2   3  23    0.94    0.28
   2  -3 -23    0.69    0.22
   2  -3 -23    0.61    0.18
   2  -3 -23    0.61    0.23
   2  -3 -22    0.73    0.28
  -2  -3  22    1.30    0.27
  -2   3  22    1.58    0.39
  -2   3  22    0.99    0.34
  -2   3  22    1.18    0.28
  -2  -3  22    1.58    0.31
   2  -3 -22    0.82    0.28
   2   3 -22    0.65    0.26
   2  -3 -21   11.28    0.81
  -2   3  21   12.28    0.90
  -2  -3  21   10.74    0.72
  -2   3  21   10.81    0.85
  -2  -3  21    9.65    0.72
  -2   3  21   11.93    0.79
  -2   3  21   10.36    0.67
   2   3 -21   11.58    0.79
   2  -3 -21   12.29    0.83
   2   3 -20    7.84    0.62
   2  -3 -20    7.48    0.70
  -2  -3  20    8.29    0.75
  -2   3  20    8.84    0.82
  -2  -3  20    7.62    0.58
  -2   3  20    8.02    0.78
  -2  -3  20    7.93    0.69
  -2  -3  20    7.54    0.65
  -2   3  20    8.64    0.76
   2   3 -20    8.63    0.75
  -2   3  20    8.96    0.65
   2  -3 -20    7.45    0.72
   2   3 -19   69.30    2.94
  -2  -3  19   76.67    3.14
  -2  -3  19   66.55    3.01
  -2  -3  19   72.96    3.01
  -2   3  19   79.56    3.24
  -2   3  19   71.65    2.94
   2   3 -19   76.54    3.12
   2  -3 -19   73.91    3.11
  -2  -3  19   66.61    2.83
  -2   3  19   69.21    3.08
  -2  -3  18   23.80    1.28
  -2   3  18   27.48    1.54
   2   3 -18   26.67    1.39
  -2  -3  18   22.63    1.42
  -2  -3  18   26.18    2.15
  -2  -3  18   23.67    1.42
  -2  -3  18   25.90    1.40
  -2  -3  18   23.29    2.24
  -2   3  18   25.39    2.31
   2   3 -18   29.44    1.56
   2  -3 -18   24.58    1.45
   2   3 -18   23.05    1.35
  -2   3  18   27.81    1.40
   2  -3 -18   28.74    1.54
  -2  -3  17   21.73    1.19
  -2   3  17   21.26    1.34
   2  -3 -17   23.25    1.36
   2   3 -17   21.37    1.23
  -2  -3  17   23.81    1.38
  -2  -3  17   20.67    1.92
  -2   3  17   17.73    1.79
  -2  -3  17   21.73    1.31
   2  -3 -17   22.84    1.25
  -2  -3  17   21.15    1.26
  -2  -3  17   24.47    2.18
  -2   3  17   23.94    2.17
   2  -3 -17   19.55    1.30
  -2   3  17   23.10    1.28
   2   3 -17   21.32    1.26
   2  -3 -16   26.26    1.48
  -2   3  16   26.13    1.48
  -2  -3  16   25.48    1.33
   2   3 -16   24.52    1.36
   2  -3 -16   25.73    1.38
  -2   3  16   24.81    1.48
  -2  -3  16   28.23    1.50
  -2   3  16   27.86    2.18
  -2  -3  16   25.53    2.09
   2  -3 -16   25.54    1.37
  -2  -3  16   26.09    1.43
   2   3 -16   24.85    1.40
  -2   3  16   24.08    1.37
   2  -3 -16   22.19    1.43
  -2   3  16   27.61    2.27
  -2  -3  16   25.29    2.19
  -2  -3  15    3.89    0.84
  -2   3  15    5.64    0.97
   2  -3 -15    4.31    0.58
  -2   3  15    4.81    0.63
  -2  -3  15    4.07    0.49
   2   3 -15    5.32    0.54
   2  -3 -15    5.01    0.56
  -2   3  15    5.48    0.56
  -2   3  15    6.72    0.68
  -2  -3  15    4.85    0.59
  -2   3  15    5.14    0.88
  -2   3  15    5.97    0.98
   2  -3 -15    4.94    0.54
  -2  -3  15    4.78    0.58
  -2   3  15    5.49    0.47
  -2   3  15    5.20    0.59
   2  -3 -15    4.20    0.59
   2   3 -15    4.63    0.56
  -2  -3  14   10.97    1.27
  -2   3  14    9.93    1.19
   2   3 -14    9.94    1.13
   2  -3 -14   10.82    0.83
  -2  -3  14   10.72    0.75
  -2   3  14   10.44    0.84
   2   3 -14    9.96    0.73
  -2   3  14   10.34    0.74
   2  -3 -14    9.50    0.75
  -2   3  14    9.56    0.80
  -2  -3  14   10.84    0.82
  -2   3  14   10.05    1.16
  -2   3  14   11.02    1.23
  -2   3  14   10.36    0.80
   2  -3 -14   11.14    0.78
  -2  -3  14    9.21    0.75
  -2   3  14    9.64    0.61
   2   3 -14    9.35    0.75
   2  -3 -14   10.27    0.85
  -2  -3  14    9.07    0.66
  -2  -3  13  208.48    8.53
  -2   3  13  220.16    8.60
  -2  -3  13  200.61    7.68
  -2  -3  13  206.92    7.58
  -2   3  13  209.55    7.69
   2  -3 -13  209.39    7.71
  -2   3  13  202.20    7.55
   2  -3 -13  204.01    7.63
   2   3 -13  212.66    7.59
  -2   3  13  214.78    7.71
  -2  -3  13  208.37    7.67
  -2  -3  13  209.37    7.64
  -2   3  13  206.43    7.65
  -2   3  13  203.10    7.65
  -2   3  13  216.54    7.42
   2  -3 -13  211.01    7.74
   2   3 -13  211.61    7.65
  -2   3  13  220.85    8.49
  -2   3  13  205.51    8.48
   2   3 -13  203.00    8.46
   2   3 -12   78.51    3.86
  -2   3  12   77.89    3.71
  -2   3  12   75.49    3.78
  -2  -3  12   79.61    3.21
  -2   3  12   76.27    3.78
  -2  -3  12   87.92    3.91
  -2  -3  11   26.93    1.71
  -2   3  11   24.93    1.70
  -2   3  11   26.87    1.66
   2   3 -11   28.48    1.87
  -2   3  11   28.51    1.75
  -2  -3  11   24.06    1.66
   2   3 -10   36.04    2.11
  -2   3  10   31.05    1.90
  -2   3  10   33.44    1.83
  -2   3  10   37.12    1.96
  -2   3   9    4.41    0.59
   2   3  -9    5.16    0.73
  -2   3   8   -0.07    0.23
   2  -3  -8    0.37    0.34
   2   3  -8    0.79    0.40
   2  -3  -7  288.63   11.07
   2   3  -7  316.04   11.19
   2   3  -6 2150.79   70.92
   2  -3  -6 1977.08   70.81
   2   3  -5    0.07    0.32
   2   3  -5    0.14    0.13
   2  -3  -5    0.29    0.30
   2  -3  -4  406.14   14.00
  -2  -3   4  375.18   14.08
   2  -3  -4  386.52   14.04
   2   3  -4  414.73   13.86
   2  -3  -3   32.79    1.54
  -2  -3   3   34.74    1.57
   2   3  -3   35.57    1.43
   2  -3  -3   35.11    1.61
   2   3  -2   64.49    2.48
  -2   3   2   58.67    2.23
  -2  -3   2   60.27    2.40
   2   3  -2   63.50    2.52
  -2  -3   1   -0.02    0.14
   2   3  -1   -0.15    0.18
   2   3  -1    0.06    0.12
   2  -3  -1    0.05    0.18
   2   3  -1    0.18    0.19
   2  -3  -1    0.05    0.19
  -2  -3   0  234.23    8.13
   2  -3   0  239.89    8.38
   2   3   0  240.53    8.31
   2  -3   0  224.76    8.38
   2   3   0  219.54    8.36
   2  -3   1    1.02    0.29
   2  -3   1    1.14    0.30
  -2   3  -1    0.96    0.16
   2   3   1    0.89    0.29
   2  -3   2  267.49    9.67
   2  -3   2  265.06    9.74
   2   3   2  269.25    9.58
   2  -3   3   26.48    1.14
   2  -3   3   28.25    1.48
   2  -3   3   29.11    1.55
   2  -3   3   26.06    1.51
   2   3   3   26.57    1.36
   2  -3   4   68.57    2.65
   2  -3   4   65.40    2.99
   2  -3   4   65.96    3.06
   2   3   4   70.23    2.84
   2  -3   5   41.93    2.26
   2  -3   5   40.59    2.17
   2  -3   5   43.86    1.87
   2   3   5   42.07    1.98
   2  -3   6   11.71    0.80
   2  -3   6   11.98    1.04
   2  -3   6   13.69    1.14
   2   3   6   11.05    0.62
   2   3   6   12.28    0.88
   2  -3   6   11.08    0.62
   2  -3   7    6.14    0.61
   2  -3   7    4.95    0.79
   2   3   7    5.72    0.43
   2  -3   7    5.54    0.43
   2   3   7    5.84    0.65
   2  -3   8 1129.41   39.14
   2  -3   8 1130.24   38.56
   2  -3   8 1100.68   38.08
   2   3   8 1107.40   38.08
   2   3   8 1097.49   38.55
   2  -3   9  151.13    5.87
   2  -3   9  146.02    6.32
   2   3   9  145.24    5.33
   2   3   9  140.16    5.77
   2  -3   9  143.30    5.33
   2  -3  10    6.78    0.79
   2  -3  10    7.59    1.06
   2   3  10    6.73    0.56
   2  -3  10    7.61    0.59
   2   3  10    5.67    0.73
   2   3  11    1.09    0.26
   2   3  11    0.80    0.37
   2   3  11    0.99    0.25
   2  -3  11    0.59    0.24
   2  -3  11    1.15    0.37
   2  -3  11    0.58    0.23
   2  -3  11    0.49    0.35
   2  -3  11    1.05    0.52
   2  -3  11    1.03    0.33
   2  -3  11    1.14    0.26
   2   3  11    1.07    0.35
   2   3  11    0.98    0.27
   2   3  11    1.04    0.27
   2  -3  11    1.04    0.29
   2  -3  11    0.88    0.21
   2  -3  11    0.91    0.29
   2   3  11    0.95    0.29
   2   3  11    0.32    0.28
   2  -3  12  147.48    5.51
   2   3  12  152.34    5.53
   2   3  12  129.70    5.91
   2  -3  12  147.75    5.47
   2  -3  12  143.05    5.44
   2  -3  12  141.66    5.36
   2  -3  12  148.60    5.50
   2   3  12  146.27    5.32
   2  -3  12  140.48    5.58
   2  -3  12  148.14    5.32
   2   3  12  149.18    5.52
   2  -3  12  145.50    5.34
   2  -3  12  150.92    6.29
   2  -3  12  138.60    6.55
   2  -3  12  142.24    5.59
   2   3  12  147.21    5.61
   2   3  12  144.24    5.37
   2   3  12  141.94    5.33
   2  -3  12  147.03    5.24
   2   3  12  142.79    5.59
   2  -3  12  145.55    5.46
   2   3  12  143.05    5.55
   2   3  12  146.73    5.32
   2   3  13    2.06    0.39
   2  -3  13    2.13    0.39
   2  -3  13    2.21    0.40
   2  -3  13    1.78    0.35
   2  -3  13    3.05    0.44
   2  -3  13    2.59    0.38
   2   3  13    2.85    0.50
   2  -3  13    2.42    0.47
   2   3  13    2.04    0.41
   2  -3  13    1.61    0.32
   2   3  13    1.86    0.88
   2  -3  13    1.16    0.58
   2  -3  13    2.24    0.34
   2   3  13    2.72    0.48
   2  -3  13    2.43    0.49
   2   3  13    2.43    0.36
   2   3  13    2.17    0.37
   2  -3  13    2.21    0.31
   2   3  13    3.31    0.52
   2  -3  13    2.30    0.42
   2   3  13    2.52    0.50
   2   3  13    2.08    0.33
   2   3  14    6.28    0.67
   2  -3  14    6.45    0.67
   2  -3  14    5.81    0.60
   2   3  14    5.92    0.60
   2  -3  14    7.00    0.62
   2  -3  14    6.27    0.71
   2  -3  14    6.44    0.55
   2  -3  14    6.18    0.61
   2  -3  14    5.80    0.69
   2   3  14    7.12    0.76
   2   3  14    5.57    0.60
   2   3  14    6.42    0.59
   2   3  14    7.88    1.13
   2  -3  14    6.13    0.53
   2   3  14    8.00    1.35
   2   3  14    5.95    0.53
   2   3  14    7.72    0.77
   2  -3  14    6.34    0.72
   2   3  14    6.25    0.55
   2  -3  14    7.96    0.67
   2   3  14    6.26    0.70
   2  -3  14    6.79    0.50
   2  -3  14    6.10    0.67
   2   3  14    7.39    0.72
   2  -3  15   46.51    2.23
   2   3  15   47.32    2.24
   2   3  15   45.39    2.17
   2  -3  15   48.41    2.13
   2  -3  15   45.95    2.08
   2   3  15   46.81    2.14
   2  -3  15   49.85    2.36
   2   3  15   47.09    1.99
   2   3  15   47.67    2.11
   2   3  15   47.50    2.31
   2  -3  15   44.95    2.10
   2  -3  15   45.24    1.99
   2   3  15   47.36    3.49
   2   3  15   50.25    3.11
   2   3  15   44.95    2.02
   2  -3  15   49.88    2.00
   2   3  15   48.94    2.34
   2  -3  15   45.64    2.30
   2  -3  15   44.76    1.94
   2  -3  15   48.62    2.15
   2   3  15   47.77    2.26
   2   3  15   46.35    2.00
   2  -3  15   51.11    2.25
   2   3  15   48.88    2.25
   2   3  16   19.72    1.21
   2  -3  16   21.43    1.25
   2  -3  16   18.31    1.08
   2   3  16   17.73    1.13
   2  -3  16   19.05    1.06
   2   3  16   17.80    1.08
   2  -3  16   19.65    1.29
   2   3  16   18.66    1.25
   2   3  16   17.68    1.04
   2   3  16   19.16    0.98
   2  -3  16   18.87    1.00
   2  -3  16   19.06    1.07
   2   3  16   19.00    2.07
   2  -3  16   18.81    0.98
   2   3  16   17.10    0.98
   2   3  16   15.51    1.65
   2   3  16   19.82    1.30
   2  -3  16   19.16    1.28
   2  -3  16   19.18    0.97
   2   3  16   20.39    1.24
   2  -3  16   17.14    1.09
   2   3  16   19.80    1.03
   2   3  16   17.68    1.23
   2   3  17   26.38    1.38
   2  -3  17   23.66    1.34
   2  -3  17   22.68    1.18
   2   3  17   24.64    1.28
   2  -3  17   22.57    1.40
   2   3  17   26.57    1.45
   2  -3  17   24.08    1.12
   2   3  17   22.06    1.07
   2   3  17   21.46    1.14
   2   3  17   23.69    1.40
   2   3  17   21.23    1.07
   2  -3  17   19.20    1.27
   2   3  17   21.17    1.38
   2  -3  17   22.44    1.39
   2  -3  17   22.06    1.21
   2   3  17   22.78    1.32
   2   3  17   21.25    1.13
   2   3  17   23.07    1.38
   2  -3  18    7.34    0.68
   2   3  18    6.43    0.64
   2   3  18    7.55    0.61
   2  -3  18    7.23    0.55
   2  -3  18    8.90    0.79
   2   3  18    6.99    0.70
[truncated: 2,102,642 more chars]
