# Supplementary material for: Synthesis and crystallographic characterization of 6-hydroxy-1,2-dihydropyridin-2-one
Source: Acta Crystallogr E Crystallogr Commun. 2023 Nov 14;79(Pt 12):1147–50. doi: 10.1107/S205698902300974X (PMC10833402; doi:10.1107/S205698902300974X)
Supplement: Supplementary file 2 [file e-79-01147-Isup2.hkl]

data_I                                                                          
_shelx_title ' rar1_abs_a.res in P2(1)/n'                                       
_shelx_refln_list_code          4                                               
_shelx_F_calc_maximum      432.00                                               
_exptl_crystal_F_000      1392.00                                               
_reflns_d_resolution_high  0.7877                                               
                                                                                
loop_                                                                           
 _space_group_symop_operation_xyz                                               
 'x, y, z'                                                                      
 '-x+1/2, y+1/2, -z+1/2'                                                        
 '-x, -y, -z'                                                                   
 'x-1/2, -y-1/2, z-1/2'                                                         
                                                                                
_cell_length_a     9.5878                                                       
_cell_length_b    16.8364                                                       
_cell_length_c    19.5598                                                       
_cell_angle_alpha  90.000                                                       
_cell_angle_beta  103.732                                                       
_cell_angle_gamma  90.000                                                       
                                                                                
_shelx_F_squared_multiplier     1.000                                           
                                                                                
loop_                                                                           
 _refln_index_h                                                                 
 _refln_index_k                                                                 
 _refln_index_l                                                                 
 _refln_F_squared_calc                                                          
 _refln_F_squared_meas                                                          
 _refln_F_squared_sigma                                                         
 _refln_observed_status                                                         
   2   0   0          0.10          0.96         0.96 o                         
   4   0   0        744.13        760.03        21.34 o                         
   6   0   0        587.89        687.55        20.62 o                         
   8   0   0       1727.20       1716.98        14.57 o                         
  10   0   0        625.89        655.67        10.11 o                         
   1   1   0        127.93        113.20         4.26 o                         
   2   1   0         77.33         76.45         3.14 o                         
   3   1   0          0.32          4.40         1.39 o                         
   4   1   0      10409.58      10773.33       172.31 o                         
   5   1   0       6799.19       7465.78       135.78 o                         
   6   1   0        285.41        258.96         4.08 o                         
   7   1   0        434.79        390.84         3.21 o                         
   8   1   0         32.05         37.89         1.00 o                         
   9   1   0         99.66         89.63         1.79 o                         
  10   1   0        450.16        456.31         5.14 o                         
  11   1   0        117.46        156.95         2.59 o                         
   0   2   0        835.49        743.01        19.68 o                         
   1   2   0        175.70        154.13         5.20 o                         
   2   2   0       2552.76       2489.53        40.16 o                         
   3   2   0      20147.91      19870.55       343.99 o                         
   4   2   0       6266.74       6339.79       101.74 o                         
   5   2   0        122.63        138.35         8.72 o                         
   6   2   0        190.25        185.95         2.37 o                         
   7   2   0         93.55         94.62         1.35 o                         
   8   2   0        213.42        231.36         2.47 o                         
   9   2   0       2576.16       2631.87        17.85 o                         
  10   2   0       1002.51        985.72         8.31 o                         
  11   2   0         15.17         17.85         1.02 o                         
   1   3   0        120.90         89.71         5.77 o                         
   2   3   0       3683.47       3759.55        61.89 o                         
   3   3   0         78.49        105.64         4.95 o                         
   4   3   0        912.74        890.19        17.76 o                         
   5   3   0        140.40        175.69         5.98 o                         
   6   3   0          4.83          9.26         0.73 o                         
   7   3   0         19.57         21.03         0.88 o                         
   8   3   0         24.11         35.56         1.14 o                         
   9   3   0        721.29        730.38         6.59 o                         
  10   3   0        160.01        165.75         2.53 o                         
  11   3   0          3.84          3.93         0.84 o                         
   0   4   0     186621.00     158854.44      3783.40 o                         
   1   4   0       5552.12       5603.00       116.13 o                         
   2   4   0        129.02        167.47         4.91 o                         
   3   4   0        461.39        469.33        10.91 o                         
   4   4   0       1100.08       1031.11        22.29 o                         
   5   4   0       2048.16       2269.96        46.20 o                         
   6   4   0         36.49         72.17         1.40 o                         
   7   4   0          7.71          6.94         0.85 o                         
   8   4   0        220.52        203.48         2.81 o                         
   9   4   0        396.80        370.03         3.87 o                         
  10   4   0         30.54         32.33         1.22 o                         
  11   4   0         48.85         50.36         1.29 o                         
   1   5   0      10567.92      10347.18       180.23 o                         
   2   5   0         70.82         78.57         3.44 o                         
   3   5   0        135.51        155.53         5.55 o                         
   4   5   0      11211.63      11234.92       227.99 o                         
   5   5   0       4006.36       4164.62        79.23 o                         
   6   5   0        432.99        388.54         3.62 o                         
   7   5   0         13.94         14.06         0.95 o                         
   8   5   0         51.01         47.41         1.41 o                         
   9   5   0        160.99        147.26         2.24 o                         
  10   5   0         43.52         35.94         1.59 o                         
  11   5   0         49.22         57.42         1.46 o                         
   0   6   0        241.41        265.79        11.00 o                         
   1   6   0       1584.31       1464.70        27.06 o                         
   2   6   0       2622.52       2619.85        48.43 o                         
   3   6   0        551.42        568.32        16.54 o                         
   4   6   0       4126.48       4171.67        92.06 o                         
   5   6   0         22.56         22.65         1.70 o                         
   6   6   0         10.58         14.78         0.82 o                         
   7   6   0         33.86         31.56         1.27 o                         
   8   6   0        351.59        375.44         4.04 o                         
   9   6   0         56.69         65.20         1.55 o                         
  10   6   0        648.32        606.71         6.51 o                         
  11   6   0         15.85         20.07         0.87 o                         
   1   7   0      12526.53      12739.14       223.86 o                         
   2   7   0        173.49        189.19         8.83 o                         
   3   7   0         15.66         23.18         2.12 o                         
   4   7   0       1185.36       1131.49        27.15 o                         
   5   7   0        825.87        810.74         8.00 o                         
   6   7   0       2434.97       2459.78        20.22 o                         
   7   7   0       1086.43       1087.86         9.15 o                         
   8   7   0        200.20        174.22         2.47 o                         
   9   7   0         16.69         18.96         1.23 o                         
  10   7   0         28.06         34.19         1.42 o                         
  11   7   0        100.93        107.00         2.41 o                         
   0   8   0       4194.61       4202.28       112.46 o                         
   1   8   0        523.06        479.82        14.51 o                         
   2   8   0        823.48        862.67        25.40 o                         
   3   8   0          1.23          0.65         2.00 o                         
   4   8   0        537.31        545.23        11.72 o                         
   5   8   0         71.37         47.67         1.45 o                         
   6   8   0          0.39          3.06         1.17 o                         
   7   8   0         13.13         17.68         1.39 o                         
   8   8   0        194.40        188.05         2.58 o                         
   9   8   0          3.62          2.70         0.96 o                         
  10   8   0        187.48        173.02         2.72 o                         
   1   9   0          7.33          5.17         3.01 o                         
   2   9   0        233.88        200.52        14.17 o                         
   3   9   0        166.83        167.06         7.35 o                         
   4   9   0       1736.15       1729.69        16.24 o                         
   5   9   0        479.15        474.69         5.50 o                         
   6   9   0          5.40          8.11         1.22 o                         
   7   9   0        157.35        156.25         3.90 o                         
   8   9   0         71.86         83.99         2.03 o                         
   9   9   0       1397.54       1380.98        13.99 o                         
  10   9   0        171.50        167.05         2.72 o                         
   0  10   0          4.77          2.87         5.43 o                         
   1  10   0        330.43        285.58        15.80 o                         
   2  10   0       2569.17       2641.47        53.40 o                         
   3  10   0        125.97        102.73         3.20 o                         
   4  10   0          5.16          4.47         0.98 o                         
   5  10   0        208.94        208.45         3.60 o                         
   6  10   0        116.53        120.54         3.20 o                         
   7  10   0         75.55         78.08         2.20 o                         
   8  10   0        268.98        276.06         3.92 o                         
   9  10   0        158.22        170.15         3.13 o                         
  10  10   0         19.47         16.21         1.04 o                         
   1  11   0        417.89        426.10         7.75 o                         
   2  11   0        457.83        472.10         7.42 o                         
   3  11   0          5.40          3.78         1.09 o                         
   4  11   0        165.79        173.22         2.92 o                         
   5  11   0       1029.40        989.68        10.90 o                         
   6  11   0        264.85        259.41         4.53 o                         
   7  11   0        590.68        598.23         7.63 o                         
   8  11   0        315.30        311.86         4.65 o                         
   9  11   0         89.10         92.79         2.48 o                         
  10  11   0         65.84         48.04         1.63 o                         
   0  12   0        140.32        138.45         5.89 o                         
   1  12   0        846.38        856.45        11.38 o                         
   2  12   0        540.47        522.31         6.91 o                         
   3  12   0         48.53         47.64         2.12 o                         
   4  12   0          9.25          9.23         1.18 o                         
   5  12   0        255.89        251.74         4.46 o                         
   6  12   0        222.15        209.82         4.35 o                         
   7  12   0         45.39         42.58         1.88 o                         
   8  12   0        470.15        471.16         6.02 o                         
   9  12   0         61.47         62.51         1.64 o                         
   1  13   0        160.52        146.36         5.59 o                         
   2  13   0        661.60        648.17         9.22 o                         
   3  13   0         71.38         64.51         1.94 o                         
   4  13   0         19.97         26.85         1.63 o                         
   5  13   0       1122.27       1115.34        11.62 o                         
   6  13   0         19.12         16.54         1.66 o                         
   7  13   0        181.68        183.25         3.58 o                         
   8  13   0          1.81          2.08         1.27 o                         
   9  13   0         12.34          8.36         0.78 o                         
   0  14   0        227.33        225.89         7.09 o                         
   1  14   0        291.47        307.88         6.02 o                         
   2  14   0          4.42          3.71         1.51 o                         
   3  14   0        164.64        178.56         3.42 o                         
   4  14   0        101.64        106.87         2.53 o                         
   5  14   0          0.60          2.03         1.29 o                         
   6  14   0        255.49        271.05         4.64 o                         
   7  14   0        689.27        694.49         7.48 o                         
   8  14   0         29.05         33.38         1.29 o                         
   1  15   0        180.80        191.83         4.96 o                         
   2  15   0        325.75        335.44         5.68 o                         
   3  15   0          1.64          1.84         1.25 o                         
   4  15   0         36.85         42.68         1.56 o                         
   5  15   0         92.89         89.93         2.86 o                         
   6  15   0         18.00         16.02         1.31 o                         
   7  15   0        345.67        373.40         5.49 o                         
   8  15   0         69.85         73.93         2.34 o                         
   0  16   0        264.91        261.16         7.85 o                         
   1  16   0        221.62        220.92         4.84 o                         
   2  16   0        879.84        905.54        10.60 o                         
   3  16   0        125.32        125.36         2.68 o                         
   4  16   0          6.59          5.31         1.19 o                         
   5  16   0         62.77         69.18         2.46 o                         
   6  16   0         91.28        106.47         2.46 o                         
   7  16   0        611.97        617.97         9.20 o                         
   1  17   0          5.65          6.38         1.61 o                         
   2  17   0        364.98        370.24         4.77 o                         
   3  17   0        332.38        331.74         4.74 o                         
   4  17   0         62.66         72.06         2.55 o                         
   5  17   0        161.93        160.81         3.16 o                         
   6  17   0         91.51         88.52         2.81 o                         
   7  17   0         58.55         44.29         1.62 o                         
   0  18   0          4.15          8.90         2.31 o                         
   1  18   0         60.92         53.82         2.12 o                         
   2  18   0        173.93        191.84         3.19 o                         
   3  18   0          5.82          5.62         1.06 o                         
   4  18   0         43.67         48.85         1.85 o                         
   5  18   0         84.48         76.05         3.59 o                         
   6  18   0        122.81        127.09         3.74 o                         
   1  19   0         56.67         53.28         1.70 o                         
   2  19   0        204.38        218.62         4.19 o                         
   3  19   0        209.30        222.21         4.56 o                         
   4  19   0        349.71        376.35         6.48 o                         
   5  19   0        247.32        215.91         8.79 o                         
   0  20   0        470.42        408.47         7.37 o                         
   1  20   0         33.91         34.63         1.71 o                         
   2  20   0       1162.91       1172.00        16.42 o                         
   3  20   0         32.68         29.51         2.65 o                         
   4  20   0         17.05         16.44         1.58 o                         
   1  21   0          1.01          0.29         1.12 o                         
   2  21   0         42.25         42.76         2.75 o                         
 -11   0   1        165.89        140.59         2.76 o                         
  -9   0   1        597.20        526.81         6.86 o                         
  -7   0   1         96.65        105.96         1.96 o                         
  -5   0   1        806.31        822.25        41.46 o                         
  -3   0   1       1809.18       1830.64        35.73 o                         
  -1   0   1        420.97        365.37        15.06 o                         
   1   0   1          3.68          5.33         0.77 o                         
   3   0   1        155.54        163.26         6.46 o                         
   5   0   1        260.41        280.06        16.05 o                         
   7   0   1         64.19         64.82         1.56 o                         
   9   0   1        252.29        241.76         4.25 o                         
  11   0   1          4.42          1.90         1.22 o                         
 -11   1   1         62.00         51.82         1.54 o                         
 -10   1   1         90.42         96.36         1.96 o                         
  -9   1   1        802.51        753.39         6.74 o                         
  -8   1   1        112.41        130.08         2.00 o                         
  -7   1   1        339.98        346.01         2.86 o                         
  -6   1   1        138.23        122.26         5.76 o                         
  -5   1   1        426.88        464.16        22.89 o                         
  -4   1   1        175.78        208.15        10.59 o                         
  -3   1   1        819.51        901.30        15.68 o                         
  -2   1   1        218.76        209.93         5.02 o                         
  -1   1   1        220.59        184.71         5.12 o                         
   0   1   1         63.42         59.52         2.24 o                         
   1   1   1        141.38        136.04         4.04 o                         
   2   1   1        140.85        127.03         3.88 o                         
   3   1   1        111.63        123.84         3.97 o                         
   4   1   1        494.56        542.32        14.89 o                         
   5   1   1          6.51         21.52         3.57 o                         
   6   1   1         14.88         22.12         0.90 o                         
   7   1   1        600.60        604.80         3.99 o                         
   8   1   1         85.57         84.09         1.35 o                         
   9   1   1        802.94        773.87         6.66 o                         
  10   1   1          5.90          5.32         0.81 o                         
  11   1   1         89.44         81.51         2.27 o                         
 -11   2   1        304.66        310.63         3.80 o                         
 -10   2   1        928.79        910.15         8.43 o                         
  -9   2   1        214.00        192.81         2.56 o                         
  -8   2   1        161.96        172.98         2.27 o                         
  -7   2   1         54.44         48.42         1.03 o                         
  -6   2   1         10.43          5.74         1.15 o                         
  -5   2   1          1.16          0.64         1.97 o                         
  -4   2   1         49.17         47.16         3.20 o                         
  -3   2   1        804.27        890.17        13.83 o                         
  -2   2   1        361.66        332.98         6.70 o                         
  -1   2   1          2.21          5.44         0.93 o                         
   0   2   1        774.87        720.01        10.86 o                         
   1   2   1          8.88          8.80         1.22 o                         
   2   2   1        173.06        169.12         4.12 o                         
   3   2   1        211.46        205.09         7.98 o                         
   4   2   1       1629.26       1624.36        29.99 o                         
   5   2   1        154.18        166.00         6.08 o                         
   6   2   1        262.06        230.25         2.48 o                         
   7   2   1         39.02         34.56         0.91 o                         
   8   2   1          5.79          5.80         0.80 o                         
   9   2   1          4.92          4.63         0.85 o                         
  10   2   1        624.63        659.37         6.20 o                         
  11   2   1          2.30          2.72         0.77 o                         
 -11   3   1          0.02          1.12         0.87 o                         
 -10   3   1         11.53         11.30         1.07 o                         
  -9   3   1        792.30        772.00         6.80 o                         
  -8   3   1         10.53         19.63         1.06 o                         
  -7   3   1        307.46        298.29         2.94 o                         
  -6   3   1        157.97        190.74         2.41 o                         
  -5   3   1        221.70        224.02         9.90 o                         
  -4   3   1       5424.06       5847.77        93.55 o                         
  -3   3   1         23.80         32.88         2.43 o                         
  -2   3   1          4.38          0.44         1.05 o                         
  -1   3   1        536.84        466.71         9.93 o                         
   0   3   1       5171.82       4776.96        62.50 o                         
   1   3   1        434.81        389.01        10.27 o                         
   2   3   1         17.06         16.05         1.88 o                         
   3   3   1         32.96         37.80         2.88 o                         
   4   3   1        159.98        172.00         7.19 o                         
   5   3   1        135.66        163.94         6.74 o                         
   6   3   1         18.45         10.65         0.68 o                         
   7   3   1         60.35         65.33         1.14 o                         
   8   3   1       3134.14       3099.67        19.32 o                         
   9   3   1        319.86        315.29         3.11 o                         
  10   3   1        223.59        239.95         3.08 o                         
  11   3   1        121.90        130.85         2.38 o                         
 -11   4   1         28.99         40.52         1.12 o                         
 -10   4   1        332.81        350.08         3.94 o                         
  -9   4   1       1048.21       1037.19         8.44 o                         
  -8   4   1       2748.85       2718.23        19.30 o                         
  -7   4   1          1.80          1.32         0.70 o                         
  -6   4   1        422.71        419.76         3.75 o                         
  -5   4   1       1997.12       2190.52        43.47 o                         
  -4   4   1        367.46        426.52        11.25 o                         
  -3   4   1        800.02        821.98        16.13 o                         
  -2   4   1          0.41          1.49         1.02 o                         
  -1   4   1       3337.21       3117.38        41.59 o                         
   0   4   1       3734.20       3417.62        67.47 o                         
   1   4   1       3885.99       3627.94        74.62 o                         
   2   4   1         90.81        107.26         4.05 o                         
   3   4   1         21.39         22.75         1.67 o                         
   4   4   1       1011.37       1081.49        24.85 o                         
   5   4   1         30.79         30.61         4.04 o                         
   6   4   1          5.19          5.38         0.62 o                         
   7   4   1        358.22        349.90         2.97 o                         
   8   4   1        540.16        506.32         4.14 o                         
   9   4   1         17.88         17.34         0.96 o                         
  10   4   1         58.08         60.26         1.61 o                         
  11   4   1         30.17         37.83         1.20 o                         
 -11   5   1         22.11         24.38         1.00 o                         
 -10   5   1         33.03         24.66         1.10 o                         
  -9   5   1          0.73          2.24         0.91 o                         
  -8   5   1        759.02        802.35         6.87 o                         
  -7   5   1         59.89         56.92         1.61 o                         
  -6   5   1         53.24         56.50         1.38 o                         
  -5   5   1        526.48        586.73        15.42 o                         
  -4   5   1      12034.44      12221.42       213.29 o                         
  -3   5   1        102.06        108.77         4.19 o                         
  -2   5   1         85.52        103.72         8.66 o                         
  -1   5   1       2416.79       2101.64        34.68 o                         
   0   5   1         13.15         17.61         2.43 o                         
   1   5   1         15.58         17.65         3.89 o                         
   2   5   1        850.17        945.02        20.57 o                         
   3   5   1        222.53        258.74         8.01 o                         
   4   5   1        334.52        374.14        13.81 o                         
   5   5   1        793.76        815.37        21.56 o                         
   6   5   1         27.92         35.96         0.95 o                         
   7   5   1       1727.24       1774.32        11.33 o                         
   8   5   1       6227.33       6064.26        35.85 o                         
   9   5   1        203.56        192.63         2.48 o                         
  10   5   1         43.63         44.40         1.39 o                         
  11   5   1         99.52         86.94         2.10 o                         
 -11   6   1        104.66         93.40         1.66 o                         
 -10   6   1         34.46         31.83         1.23 o                         
  -9   6   1        416.55        369.17         4.15 o                         
  -8   6   1       2431.71       2514.36        18.99 o                         
  -7   6   1         12.89         16.38         1.03 o                         
  -6   6   1        327.05        340.92         4.15 o                         
  -5   6   1        351.98        387.59        18.37 o                         
  -4   6   1         70.86         77.60         4.39 o                         
  -3   6   1       2576.69       2400.65        45.13 o                         
  -2   6   1       1314.74       1423.76        33.60 o                         
  -1   6   1         49.52         81.59         3.27 o                         
   0   6   1        632.26        610.48        12.70 o                         
   1   6   1       9440.45       8747.12       216.61 o                         
   2   6   1        196.87        197.79         6.66 o                         
   3   6   1       5557.06       5559.74        89.18 o                         
   4   6   1        304.56        284.55        11.96 o                         
   5   6   1        224.60        208.86         3.59 o                         
   6   6   1         20.46         20.76         0.88 o                         
   7   6   1       1433.95       1448.23        10.62 o                         
   8   6   1         89.53         82.87         1.63 o                         
   9   6   1         72.16         67.35         1.76 o                         
  10   6   1          6.39          9.74         0.98 o                         
  11   6   1         32.81         27.34         1.41 o                         
 -11   7   1         79.78         75.57         1.50 o                         
 -10   7   1         90.86         84.32         1.71 o                         
  -9   7   1        593.10        567.20         5.59 o                         
  -8   7   1         17.14          7.03         1.08 o                         
  -7   7   1        629.45        625.79         6.46 o                         
  -6   7   1         36.74         41.91         1.59 o                         
  -5   7   1       1209.54       1169.38        11.73 o                         
  -4   7   1         37.59         23.37         3.92 o                         
  -3   7   1        740.58        710.37        17.05 o                         
  -2   7   1          0.00          2.73         1.88 o                         
  -1   7   1      13942.93      14170.48       247.58 o                         
   0   7   1       2209.69       2065.09        40.47 o                         
   1   7   1       1213.43       1254.28        32.85 o                         
   2   7   1       1787.03       1710.51        31.13 o                         
   3   7   1        109.85         92.95         4.37 o                         
   4   7   1         71.96         78.05         3.91 o                         
   5   7   1        999.13       1066.84         9.27 o                         
   6   7   1        110.38        109.84         1.92 o                         
   7   7   1          0.75          0.93         0.88 o                         
   8   7   1        111.82        124.26         2.06 o                         
   9   7   1         42.35         57.13         1.55 o                         
  10   7   1        551.92        583.90         7.13 o                         
  11   7   1        547.97        530.04        14.03 o                         
 -11   8   1        649.01        609.24        16.22 o                         
 -10   8   1          4.87          2.38         1.02 o                         
  -9   8   1          2.77          3.29         0.98 o                         
  -8   8   1        429.82        443.44         5.45 o                         
  -7   8   1        754.50        759.17         7.85 o                         
  -6   8   1        114.62        127.85         2.59 o                         
  -5   8   1         32.13         19.13         1.34 o                         
  -4   8   1        299.75        312.46        19.60 o                         
  -3   8   1         87.73         79.96         4.85 o                         
  -2   8   1       1100.91       1080.97        33.38 o                         
  -1   8   1       1063.46       1115.11        22.84 o                         
   0   8   1       1700.07       1919.64        34.70 o                         
   1   8   1        808.14        761.33        19.82 o                         
   2   8   1        798.35        845.12        24.36 o                         
   3   8   1        462.46        376.87        17.93 o                         
   4   8   1        656.98        602.74         8.44 o                         
   5   8   1        188.49        206.14         3.01 o                         
   6   8   1        428.61        452.28         5.53 o                         
   7   8   1        357.03        346.11         4.34 o                         
   8   8   1        686.53        623.86         5.43 o                         
   9   8   1        347.06        316.94         4.50 o                         
  10   8   1         45.04         53.89         1.62 o                         
 -10   9   1          5.11         11.85         1.06 o                         
  -9   9   1         99.17         99.35         2.06 o                         
  -8   9   1        140.46        139.44         2.58 o                         
  -7   9   1         76.18         86.48         2.15 o                         
  -6   9   1         88.61         94.04         2.45 o                         
  -5   9   1       2330.89       2233.78        20.98 o                         
  -4   9   1        796.84        904.14        10.40 o                         
  -3   9   1          2.55          3.27         2.61 o                         
  -2   9   1       1003.10       1004.53        26.81 o                         
  -1   9   1       2015.21       2026.74        43.51 o                         
   0   9   1        100.84        117.76         7.12 o                         
   1   9   1       1127.10       1171.19        28.38 o                         
   2   9   1         76.98         42.50         6.18 o                         
   3   9   1         79.04         98.47         6.62 o                         
   4   9   1        907.57        840.10         8.11 o                         
   5   9   1        237.07        239.85         3.44 o                         
   6   9   1         40.95         27.18         1.58 o                         
   7   9   1       2376.41       2376.87        22.01 o                         
   8   9   1       4045.04       3945.47        30.58 o                         
   9   9   1         22.93         38.71         1.50 o                         
  10   9   1          8.45          4.34         0.85 o                         
 -10  10   1        133.19        116.01         1.93 o                         
  -9  10   1          8.55         13.74         1.16 o                         
  -8  10   1        691.59        712.75         7.65 o                         
  -7  10   1        165.31        171.88         3.25 o                         
  -6  10   1        366.78        377.78         5.25 o                         
  -5  10   1         40.03         38.28         1.79 o                         
  -4  10   1        166.81        160.21         3.16 o                         
  -3  10   1       2444.50       2297.97        30.06 o                         
  -2  10   1       1194.83       1261.74        33.08 o                         
  -1  10   1        137.86        138.79        10.15 o                         
   0  10   1        568.00        451.65        15.79 o                         
   1  10   1       4316.48       4193.22        82.32 o                         
   2  10   1        228.63        250.94        14.65 o                         
   3  10   1       1976.25       2042.72        19.62 o                         
   4  10   1       2996.68       2916.50        22.02 o                         
   5  10   1        513.60        487.46         5.94 o                         
   6  10   1        343.04        389.39         5.80 o                         
   7  10   1       2239.92       2227.93        19.62 o                         
   8  10   1          2.43          4.54         1.25 o                         
   9  10   1         10.31         10.45         1.19 o                         
  10  10   1          7.69          8.99         0.70 o                         
 -10  11   1          6.27          7.94         0.81 o                         
  -9  11   1          5.53          2.85         1.01 o                         
  -8  11   1         15.73         15.43         1.25 o                         
  -7  11   1       2399.06       2410.20        22.90 o                         
  -6  11   1        459.43        445.36         5.65 o                         
  -5  11   1        175.77        168.00         3.38 o                         
  -4  11   1        514.97        458.95         5.66 o                         
  -3  11   1       3538.20       3480.94        33.69 o                         
  -2  11   1        511.35        473.10         6.84 o                         
  -1  11   1        513.58        623.22         8.96 o                         
   0  11   1       1490.41       1565.07        19.76 o                         
   1  11   1       2426.15       2338.42        29.43 o                         
   2  11   1       4050.87       4007.61        44.29 o                         
   3  11   1       1115.39       1006.67        10.45 o                         
   4  11   1       1393.10       1400.27        11.86 o                         
   5  11   1        551.35        541.94         7.19 o                         
   6  11   1        207.01        199.97         5.06 o                         
   7  11   1        297.29        306.19         4.52 o                         
   8  11   1        290.16        288.47         4.64 o                         
   9  11   1          0.11          0.19         0.81 o                         
  10  11   1        678.38        637.94        23.48 o                         
  -9  12   1         98.68        104.02         2.59 o                         
  -8  12   1         94.95         91.12         2.26 o                         
  -7  12   1        587.36        593.91         7.75 o                         
  -6  12   1          3.20          5.44         1.50 o                         
  -5  12   1       4768.52       4690.76        39.51 o                         
  -4  12   1        107.11        101.34         2.57 o                         
  -3  12   1        374.46        376.76         6.23 o                         
  -2  12   1          1.24          1.34         1.35 o                         
  -1  12   1        650.78        676.15         9.81 o                         
   0  12   1        258.63        254.11         5.04 o                         
   1  12   1         22.26         17.63         1.62 o                         
   2  12   1        823.43        871.52        10.25 o                         
   3  12   1        498.60        479.89         5.87 o                         
   4  12   1       1861.16       1801.40        15.52 o                         
   5  12   1         21.62         24.70         1.77 o                         
   6  12   1        466.66        473.22         9.15 o                         
   7  12   1          1.99          1.47         1.19 o                         
   8  12   1        105.72        108.62         2.43 o                         
   9  12   1         61.38         59.34         1.57 o                         
  -9  13   1         40.89         45.33         1.53 o                         
  -8  13   1        243.33        235.14         4.09 o                         
  -7  13   1          0.58          1.11         1.09 o                         
  -6  13   1         61.97         63.42         2.41 o                         
  -5  13   1       1525.73       1510.25        15.27 o                         
  -4  13   1        511.23        514.95         6.16 o                         
  -3  13   1       1807.74       1831.58        18.29 o                         
  -2  13   1         17.13         25.24         1.96 o                         
  -1  13   1         39.76         51.85         2.83 o                         
   0  13   1        571.33        601.26         8.48 o                         
   1  13   1          3.65          5.39         1.33 o                         
   2  13   1        136.33        132.03         3.68 o                         
   3  13   1        654.19        621.60         7.21 o                         
   4  13   1        947.25        904.31         9.90 o                         
   5  13   1       2517.50       2570.19        29.63 o                         
   6  13   1         40.58         51.75         2.22 o                         
   7  13   1        152.20        159.86         3.31 o                         
   8  13   1         84.48         74.72         1.94 o                         
   9  13   1         74.06         65.93         2.06 o                         
  -9  14   1         44.79         61.03         3.64 o                         
  -8  14   1         11.20         16.65         1.07 o                         
  -7  14   1        395.45        427.07         5.73 o                         
  -6  14   1         43.10         45.45         1.93 o                         
  -5  14   1        186.53        183.75         3.54 o                         
  -4  14   1         11.99         13.58         1.27 o                         
  -3  14   1       1196.50       1216.21        12.28 o                         
  -2  14   1         56.36         56.44         2.65 o                         
  -1  14   1        201.98        206.18         6.36 o                         
   0  14   1       1227.63       1265.07        16.56 o                         
   1  14   1        281.90        289.90         5.26 o                         
   2  14   1        947.97        987.27        11.09 o                         
   3  14   1        138.22        137.92         3.79 o                         
   4  14   1       2125.81       2145.05        19.88 o                         
   5  14   1       3368.25       3456.83        36.75 o                         
   6  14   1        829.23        835.39         9.37 o                         
   7  14   1         47.54         54.40         1.95 o                         
   8  14   1         98.43        118.69         2.40 o                         
  -8  15   1          4.54          3.41         0.91 o                         
  -7  15   1         76.12         62.12         1.97 o                         
  -6  15   1        605.49        612.91         8.41 o                         
  -5  15   1        523.13        539.31         7.00 o                         
  -4  15   1        638.09        641.18         7.37 o                         
  -3  15   1          0.84          1.30         1.18 o                         
  -2  15   1        387.86        387.49         6.50 o                         
  -1  15   1        105.19        105.42         3.38 o                         
   0  15   1        807.91        774.81        11.82 o                         
   1  15   1         71.44         79.53         2.86 o                         
   2  15   1        328.93        334.24         5.41 o                         
   3  15   1          0.47          3.53         1.18 o                         
   4  15   1        606.01        620.90         6.98 o                         
   5  15   1        153.20        162.56         3.77 o                         
   6  15   1        206.52        211.59         3.61 o                         
   7  15   1          0.40          0.73         1.17 o                         
   8  15   1        198.81        208.28         4.81 o                         
  -7  16   1        686.46        673.55        19.16 o                         
  -6  16   1        536.52        548.89         7.29 o                         
  -5  16   1        124.06        121.66         3.51 o                         
  -4  16   1        510.18        523.34         5.73 o                         
  -3  16   1        197.59        194.38         3.47 o                         
  -2  16   1         89.84        101.38         2.58 o                         
  -1  16   1       1190.76       1260.25        15.06 o                         
   0  16   1        230.68        191.73         4.88 o                         
   1  16   1         67.84         62.55         2.89 o                         
   2  16   1        343.53        357.77         5.92 o                         
   3  16   1        323.12        345.65         5.06 o                         
   4  16   1         25.45         23.66         1.48 o                         
   5  16   1        167.37        164.11         3.39 o                         
   6  16   1       1167.73       1174.17        16.41 o                         
   7  16   1         40.85         41.71         1.77 o                         
  -7  17   1         26.35         25.09         1.54 o                         
  -6  17   1        371.98        391.66         6.09 o                         
  -5  17   1        371.88        363.35         8.87 o                         
  -4  17   1         39.11         45.10         1.88 o                         
  -3  17   1        271.39        270.50         4.23 o                         
  -2  17   1        335.01        349.09         4.92 o                         
  -1  17   1        395.78        360.51         5.55 o                         
   0  17   1         75.72         80.41         3.00 o                         
   1  17   1         10.01         12.45         1.79 o                         
   2  17   1        111.90        110.92         2.51 o                         
   3  17   1        391.52        403.24         5.56 o                         
   4  17   1         62.73         68.72         2.21 o                         
   5  17   1         24.54         26.03         1.55 o                         
   6  17   1        346.33        345.68        10.74 o                         
   7  17   1         11.30          7.89         3.56 o                         
  -6  18   1          0.04          0.87         1.12 o                         
  -5  18   1          0.64          0.20         1.19 o                         
  -4  18   1        123.72        126.11         3.75 o                         
  -3  18   1         31.36         31.90         1.69 o                         
  -2  18   1        526.47        565.56         6.99 o                         
  -1  18   1         73.56         65.23         2.10 o                         
   0  18   1          1.59          1.83         1.63 o                         
   1  18   1         91.96         91.97         2.49 o                         
   2  18   1       1073.26       1092.05        11.04 o                         
   3  18   1        424.63        468.69         7.24 o                         
   4  18   1          3.19          2.85         1.23 o                         
   5  18   1        357.47        339.67         6.52 o                         
   6  18   1          2.34          3.64         1.33 o                         
  -5  19   1          0.72          1.55         1.31 o                         
  -4  19   1          1.41          0.62         1.05 o                         
  -3  19   1        191.27        204.26         4.36 o                         
  -2  19   1         45.26         47.71         1.92 o                         
  -1  19   1        149.41        141.33         2.84 o                         
   0  19   1          0.44          0.57         1.27 o                         
   1  19   1         36.14         33.64         1.51 o                         
   2  19   1        122.54        124.57         2.78 o                         
   3  19   1        671.54        691.66        16.75 o                         
   4  19   1         17.54         22.59         1.26 o                         
   5  19   1          0.20          1.69         1.19 o                         
  -4  20   1         96.95         79.90         3.90 o                         
  -3  20   1          0.10          1.84         1.54 o                         
  -2  20   1        216.73        209.93         4.55 o                         
  -1  20   1        251.64        243.31         3.70 o                         
   0  20   1        150.10        126.71         2.34 o                         
   1  20   1         30.25         31.65         1.63 o                         
   2  20   1        125.74        113.82         3.13 o                         
   3  20   1          3.04          1.64         1.02 o                         
  -2  21   1         18.95         11.94         1.32 o                         
  -1  21   1        100.04         80.49         3.23 o                         
   0  21   1         22.78         23.35         1.45 o                         
   1  21   1          1.73         -0.06         1.59 o                         
   2  21   1         55.43         45.35         3.89 o                         
 -12   0   2        417.60        446.05        11.97 o                         
 -10   0   2       1041.92       1048.21        15.16 o                         
  -8   0   2        246.13        283.20         4.52 o                         
  -6   0   2       2987.49       2651.87       109.81 o                         
  -4   0   2        508.32        535.99        27.69 o                         
  -2   0   2      34225.64      30224.95       731.04 o                         
   0   0   2       2260.64       2068.02        52.14 o                         
   2   0   2        338.49        297.30        15.63 o                         
   4   0   2      20662.47      19881.57      1166.57 o                         
   6   0   2          0.25          0.48         0.99 o                         
   8   0   2        181.88        198.46         2.95 o                         
  10   0   2        193.14        234.61         4.17 o                         
 -11   1   2         69.03         76.66         1.54 o                         
 -10   1   2        712.30        719.99         7.22 o                         
  -9   1   2        308.28        344.30         3.62 o                         
  -8   1   2        291.96        285.51         3.13 o                         
  -7   1   2       1165.24       1150.72         7.15 o                         
  -6   1   2          2.75         18.21         3.15 o                         
  -5   1   2         20.12         31.70         4.73 o                         
  -4   1   2       6765.61       6930.90       109.50 o                         
  -3   1   2        120.62        137.25         4.87 o                         
  -2   1   2       2262.52       2344.50        59.43 o                         
  -1   1   2       4649.77       4178.37       203.74 o                         
   0   1   2       2750.63       2556.15        40.33 o                         
   1   1   2         54.62         63.65         3.04 o                         
   2   1   2        280.20        276.90         6.02 o                         
   3   1   2          1.12          2.26         1.16 o                         
   4   1   2        498.71        567.59        13.77 o                         
   5   1   2          0.65         -0.72         3.61 o                         
   6   1   2        330.57        300.36         2.86 o                         
   7   1   2         81.53         73.14         1.11 o                         
   8   1   2         60.63         57.79         1.05 o                         
   9   1   2       1089.81       1123.98         8.18 o                         
  10   1   2         48.22         56.81         1.33 o                         
  11   1   2        184.83        212.67         4.12 o                         
 -11   2   2        212.85        224.18         3.41 o                         
 -10   2   2         32.61         42.94         1.36 o                         
  -9   2   2          0.00          1.89         0.97 o                         
  -8   2   2       1238.95       1161.06         8.07 o                         
  -7   2   2        238.37        261.56         2.61 o                         
  -6   2   2       4100.89       4336.50       215.16 o                         
  -5   2   2       3057.89       3458.70        96.87 o                         
  -4   2   2         31.98         29.03         2.81 o                         
  -3   2   2       1261.07       1217.37        19.18 o                         
  -2   2   2        820.13        763.26        14.22 o                         
  -1   2   2       1689.24       1597.49        33.39 o                         
   0   2   2       2419.45       2322.02        33.56 o                         
   1   2   2      50715.90      44387.84      1070.82 o                         
   2   2   2        955.23        906.88        18.93 o                         
   3   2   2        437.05        473.72         9.58 o                         
   4   2   2         36.78         31.53         2.63 o                         
   5   2   2         16.27         17.36         3.08 o                         
   6   2   2        991.38        907.73         6.26 o                         
   7   2   2      13221.86      12858.90        66.98 o                         
   8   2   2        660.57        646.64         4.80 o                         
   9   2   2       1427.81       1461.17        10.44 o                         
  10   2   2          0.29          1.08         0.83 o                         
  11   2   2         12.68         15.22         1.17 o                         
 -11   3   2        244.17        244.08         3.22 o                         
 -10   3   2       3372.40       3354.36        26.37 o                         
  -9   3   2         47.79         60.81         1.82 o                         
  -8   3   2          2.22          1.41         0.87 o                         
  -7   3   2       1220.10       1263.72         8.77 o                         
  -6   3   2        671.49        621.41         7.06 o                         
  -5   3   2        273.58        269.73         8.35 o                         
  -4   3   2       2041.09       2283.76        36.46 o                         
  -3   3   2       5255.47       5867.42        94.20 o                         
  -2   3   2       1101.94        997.96        21.16 o                         
  -1   3   2        882.78        848.34        16.21 o                         
   0   3   2       5905.49       5443.89        94.43 o                         
   1   3   2       2075.68       1820.34        34.33 o                         
   2   3   2       4098.29       4329.09        90.35 o                         
   3   3   2       1444.76       1514.54        31.40 o                         
   4   3   2        102.73        110.47         5.84 o                         
   5   3   2       3301.65       3400.03        66.75 o                         
   6   3   2       4478.95       4060.89        22.54 o                         
   7   3   2        556.19        575.54         3.94 o                         
   8   3   2        876.25        894.54         6.28 o                         
   9   3   2          0.13          1.34         0.77 o                         
  10   3   2          4.23          3.73         0.81 o                         
  11   3   2         57.43         54.13         2.18 o                         
 -11   4   2        440.16        491.37         5.98 o                         
 -10   4   2        284.24        314.14         3.82 o                         
  -9   4   2       2655.13       2636.06        19.35 o                         
  -8   4   2       1081.37       1143.07         8.67 o                         
  -7   4   2         28.75         26.94         1.03 o                         
  -6   4   2         69.08         83.13         1.56 o                         
  -5   4   2          2.32          3.75         1.80 o                         
  -4   4   2        684.67        779.65        15.18 o                         
  -3   4   2       2788.88       2845.51        66.31 o                         
  -2   4   2        117.06        159.14         4.82 o                         
  -1   4   2       9638.73       9195.17       225.94 o                         
   0   4   2         60.21         67.59         2.05 o                         
   1   4   2        479.19        441.74        10.64 o                         
   2   4   2        135.71        138.49         4.70 o                         
   3   4   2       4335.33       4436.15        94.24 o                         
   4   4   2       2377.33       2705.04        47.48 o                         
   5   4   2       1532.18       1741.02        34.05 o                         
   6   4   2        273.27        270.67         2.43 o                         
   7   4   2         45.03         45.49         1.16 o                         
   8   4   2         63.94         71.49         1.42 o                         
   9   4   2         70.98         64.09         1.37 o                         
  10   4   2        119.43        137.91         2.34 o                         
  11   4   2        111.88        104.77         2.73 o                         
 -11   5   2         34.48         37.64         1.12 o                         
 -10   5   2         44.16         35.87         1.30 o                         
  -9   5   2        402.05        440.25         4.41 o                         
  -8   5   2        392.37        371.92         3.96 o                         
  -7   5   2        839.70        846.00         7.65 o                         
  -6   5   2       2726.11       2724.62        19.12 o                         
  -5   5   2       3314.96       3464.84        91.05 o                         
  -4   5   2        483.89        533.27        15.82 o                         
  -3   5   2       1396.47       1408.52        29.22 o                         
  -2   5   2        819.16        801.04        13.50 o                         
  -1   5   2       4895.21       4174.46        59.26 o                         
   0   5   2      84438.59      73832.55      1019.66 o                         
   1   5   2        752.30        634.55        20.42 o                         
   2   5   2       7272.25       7250.15       113.74 o                         
   3   5   2          3.25         10.17         3.12 o                         
   4   5   2         12.07         11.05         2.60 o                         
   5   5   2        541.47        483.00         8.01 o                         
   6   5   2       1537.03       1519.57         9.45 o                         
   7   5   2        149.75        148.52         1.76 o                         
   8   5   2       5069.05       4937.45        29.43 o                         
   9   5   2       1155.29       1169.89         8.91 o                         
  10   5   2         57.11         52.16         1.41 o                         
  11   5   2        182.41        166.44         4.39 o                         
 -11   6   2          2.23          1.10         0.76 o                         
 -10   6   2          8.90          8.82         0.95 o                         
  -9   6   2          6.20         17.38         1.10 o                         
  -8   6   2       1970.11       1922.79        16.36 o                         
  -7   6   2        702.41        707.87         6.80 o                         
  -6   6   2       1457.52       1515.06        13.83 o                         
  -5   6   2       7374.17       7528.17       158.70 o                         
  -4   6   2          9.09          7.69         1.94 o                         
  -3   6   2        428.46        427.38        13.59 o                         
  -2   6   2         89.78         83.14         5.14 o                         
  -1   6   2          8.62         16.00         1.15 o                         
   0   6   2       9262.73       8727.26       153.40 o                         
   1   6   2       9241.83       9201.51       228.01 o                         
   2   6   2         17.88         33.36         3.42 o                         
   3   6   2       1691.16       1727.66        28.47 o                         
   4   6   2         89.14         65.46         3.98 o                         
   5   6   2       1343.60       1331.49        13.07 o                         
   6   6   2        163.58        145.62         1.85 o                         
   7   6   2       4646.67       4773.24        28.94 o                         
   8   6   2        207.08        199.40         2.58 o                         
   9   6   2        134.38        143.28         2.16 o                         
  10   6   2         59.51         57.96         1.69 o                         
  11   6   2         18.03         16.83         1.54 o                         
 -11   7   2         48.53         53.81         1.91 o                         
 -10   7   2          5.90          3.18         0.82 o                         
  -9   7   2         26.91         34.46         1.32 o                         
  -8   7   2          1.71          0.19         1.12 o                         
  -7   7   2        186.70        184.09         2.92 o                         
  -6   7   2       2315.36       2243.09        19.67 o                         
  -5   7   2         45.70         36.88         1.59 o                         
  -4   7   2        365.03        465.18        19.59 o                         
  -3   7   2       1678.39       1626.19        30.13 o                         
  -2   7   2       3485.00       3306.63        64.28 o                         
  -1   7   2        698.01        685.82        10.69 o                         
   0   7   2       1314.66       1123.54        21.45 o                         
   1   7   2        350.30        378.81        20.49 o                         
   2   7   2        567.55        551.82        15.92 o                         
   3   7   2       1249.52       1352.72        25.83 o                         
   4   7   2        564.62        560.20        14.89 o                         
   5   7   2       4510.34       4412.06        34.75 o                         
   6   7   2         28.59         29.58         1.09 o                         
   7   7   2        177.08        199.50         2.50 o                         
   8   7   2         22.98         21.01         1.11 o                         
   9   7   2         26.59         30.58         1.26 o                         
  10   7   2        274.09        273.71         3.87 o                         
 -11   8   2        116.60        108.00         1.92 o                         
 -10   8   2         34.01         35.95         1.52 o                         
  -9   8   2        294.73        288.27         3.65 o                         
  -8   8   2        228.16        226.39         3.54 o                         
  -7   8   2         93.30         98.27         2.15 o                         
  -6   8   2         70.93         73.60         2.05 o                         
  -5   8   2       1172.40       1164.99        11.88 o                         
  -4   8   2        148.97        136.18         7.38 o                         
  -3   8   2          9.11          2.77         2.25 o                         
  -2   8   2       1687.29       1735.78        44.07 o                         
  -1   8   2        168.81        174.39         7.97 o                         
   0   8   2       1994.18       1826.98        42.70 o                         
   1   8   2          8.88          3.69         2.86 o                         
   2   8   2         45.43         39.94         4.17 o                         
   3   8   2       1873.37       2104.49        33.86 o                         
   4   8   2       8495.62       8627.82        80.71 o                         
   5   8   2       1058.02       1103.91        10.59 o                         
   6   8   2         24.63         21.82         1.30 o                         
   7   8   2        501.20        486.39         5.02 o                         
   8   8   2        440.81        424.19         4.20 o                         
   9   8   2        310.34        296.64         4.05 o                         
  10   8   2        350.77        358.48         5.36 o                         
 -10   9   2          4.31          6.74         1.25 o                         
  -9   9   2        201.89        202.14         2.80 o                         
  -8   9   2          0.04          0.27         1.14 o                         
  -7   9   2        177.86        195.94         3.45 o                         
  -6   9   2       1604.41       1595.06        15.95 o                         
  -5   9   2        498.73        529.33         9.16 o                         
  -4   9   2        362.75        344.81         6.50 o                         
  -3   9   2       1112.50       1074.79        25.40 o                         
  -2   9   2        258.92        266.19        10.47 o                         
  -1   9   2         66.25         65.72         4.11 o                         
   0   9   2       1387.66       1501.80        49.66 o                         
   1   9   2       1905.45       1987.39        42.87 o                         
   2   9   2       1523.16       1492.70        66.40 o                         
   3   9   2         22.27         25.73         2.60 o                         
   4   9   2        860.56        802.49         7.48 o                         
   5   9   2         29.09         26.47         1.46 o                         
   6   9   2        167.97        195.96         3.43 o                         
   7   9   2        866.23        873.51         8.56 o                         
   8   9   2        527.38        520.38         5.41 o                         
   9   9   2          3.68          5.86         1.05 o                         
  10   9   2          8.03         10.60         0.81 o                         
 -10  10   2        111.07        121.66         2.32 o                         
  -9  10   2        352.48        334.89         4.41 o                         
  -8  10   2          0.16          1.22         1.17 o                         
  -7  10   2        376.46        366.55         5.15 o                         
  -6  10   2        256.82        249.01         4.21 o                         
  -5  10   2        878.89        895.28        10.18 o                         
  -4  10   2         17.65          9.75         1.18 o                         
  -3  10   2        554.75        572.90         9.92 o                         
  -2  10   2        513.87        525.82        17.74 o                         
  -1  10   2        109.18        110.69         6.48 o                         
   0  10   2        987.55       1045.92        23.18 o                         
   1  10   2       1496.63       1362.46        46.96 o                         
   2  10   2         35.64         26.27         3.55 o                         
   3  10   2        442.71        442.11         4.99 o                         
   4  10   2         41.20         32.26         1.33 o                         
   5  10   2          6.15          6.30         1.29 o                         
   6  10   2        433.80        457.20         5.89 o                         
   7  10   2        469.77        495.24         6.05 o                         
   8  10   2        108.38        107.68         2.42 o                         
   9  10   2         85.59         93.87         1.97 o                         
  10  10   2         86.15         75.01         1.94 o                         
 -10  11   2        293.48        277.01         5.04 o                         
  -9  11   2         10.04         13.25         1.09 o                         
  -8  11   2        315.44        320.83         4.90 o                         
  -7  11   2        781.31        823.08         8.75 o                         
  -6  11   2        212.62        214.36         4.01 o                         
  -5  11   2         60.74         63.81         2.43 o                         
  -4  11   2        366.77        361.46         5.55 o                         
  -3  11   2         25.10         37.07         1.76 o                         
  -2  11   2        753.17        789.11        10.46 o                         
  -1  11   2        438.23        416.22         7.50 o                         
   0  11   2          0.00          0.03         1.29 o                         
   1  11   2        312.18        308.08         6.10 o                         
   2  11   2          0.12          1.17         1.02 o                         
   3  11   2         94.51        100.10         2.24 o                         
   4  11   2         20.99         21.02         1.25 o                         
   5  11   2        186.39        187.42         4.55 o                         
   6  11   2         21.27         22.71         1.79 o                         
   7  11   2          4.08          4.33         1.23 o                         
   8  11   2         33.11         32.80         1.63 o                         
   9  11   2         34.63         42.63         1.40 o                         
  -9  12   2        219.31        234.78         3.97 o                         
  -8  12   2        306.82        329.37         5.26 o                         
  -7  12   2       1243.08       1278.78        13.62 o                         
  -6  12   2       6113.58       6228.31        55.66 o                         
  -5  12   2        882.39        885.83        10.35 o                         
  -4  12   2        237.40        220.77         3.75 o                         
  -3  12   2        224.71        241.96         5.42 o                         
  -2  12   2         54.08         55.19         2.52 o                         
  -1  12   2         45.27         60.75         3.37 o                         
   0  12   2         42.34         46.54         2.88 o                         
   1  12   2        407.78        413.82         7.16 o                         
   2  12   2        830.65        824.66         9.31 o                         
   3  12   2        537.13        579.16         6.95 o                         
   4  12   2        366.98        357.76         4.61 o                         
   5  12   2        143.85        139.70         3.73 o                         
   6  12   2        215.51        203.54         3.98 o                         
   7  12   2        111.10        108.78         2.52 o                         
   8  12   2        216.17        216.69         3.00 o                         
   9  12   2        141.23        147.31         3.66 o                         
  -9  13   2         12.18          5.91         0.83 o                         
  -8  13   2         80.27         85.96         2.22 o                         
  -7  13   2         20.67         22.88         1.48 o                         
  -6  13   2        206.14        223.84         4.12 o                         
  -5  13   2        307.25        314.24         4.69 o                         
  -4  13   2         17.60         21.63         1.37 o                         
  -3  13   2         46.99         49.44         2.09 o                         
  -2  13   2          1.66          4.13         1.60 o                         
  -1  13   2        577.44        554.72         8.75 o                         
   0  13   2        147.89        172.53         6.31 o                         
   1  13   2        120.96        125.34         4.38 o                         
   2  13   2        241.89        225.49         3.72 o                         
   3  13   2        239.97        237.68         3.66 o                         
   4  13   2        846.86        839.60         8.79 o                         
   5  13   2        348.67        354.32         5.85 o                         
   6  13   2         83.72        104.66         3.25 o                         
   7  13   2        143.32        143.29         2.93 o                         
   8  13   2          0.35          1.10         0.79 o                         
   9  13   2          4.64          7.73         0.90 o                         
  -9  14   2        173.42        173.88         5.87 o                         
  -8  14   2          3.78          2.91         0.81 o                         
  -7  14   2       2092.05       2160.46        21.64 o                         
  -6  14   2        560.41        574.03         7.06 o                         
  -5  14   2          8.01         10.54         1.45 o                         
  -4  14   2        565.84        574.62         6.64 o                         
  -3  14   2        859.77        907.02         9.47 o                         
  -2  14   2        150.00        148.27         3.98 o                         
  -1  14   2        447.75        474.36         7.67 o                         
   0  14   2        166.21        173.36         5.08 o                         
   1  14   2         15.71         14.43         1.59 o                         
   2  14   2        805.58        782.86         9.27 o                         
   3  14   2        189.91        195.81         3.33 o                         
   4  14   2        577.45        611.68         7.62 o                         
   5  14   2        283.50        293.76         4.94 o                         
   6  14   2        661.74        702.75        11.47 o                         
   7  14   2         28.31         26.51         1.35 o                         
   8  14   2        527.60        552.74         7.74 o                         
  -8  15   2         71.07         62.60         1.82 o                         
  -7  15   2        579.63        605.05         7.75 o                         
  -6  15   2        636.90        677.71        10.79 o                         
  -5  15   2        116.10        121.81         2.91 o                         
  -4  15   2          7.91          8.29         1.20 o                         
  -3  15   2         34.50         38.79         1.77 o                         
  -2  15   2        124.89        122.54         3.04 o                         
  -1  15   2         37.04         45.79         2.32 o                         
   0  15   2         89.04         87.91         3.51 o                         
   1  15   2        161.90        174.25         4.16 o                         
   2  15   2          6.68          8.40         1.62 o                         
   3  15   2         61.44         69.16         3.03 o                         
   4  15   2         49.59         50.42         2.00 o                         
   5  15   2        649.02        643.75         8.70 o                         
   6  15   2        363.71        376.40         5.66 o                         
   7  15   2          0.58         -0.19         1.23 o                         
   8  15   2         57.35         55.02         1.95 o                         
  -8  16   2         62.37         49.07         3.89 o                         
  -7  16   2        164.19        161.02         3.57 o                         
  -6  16   2       1401.41       1394.50        16.27 o                         
  -5  16   2          5.81          8.40         1.41 o                         
  -4  16   2        115.59        120.13         2.48 o                         
  -3  16   2          1.51          2.13         1.20 o                         
  -2  16   2        239.35        257.56         4.41 o                         
  -1  16   2         14.73         11.59         1.83 o                         
   0  16   2          4.53          5.16         2.03 o                         
   1  16   2         28.15         31.28         2.06 o                         
   2  16   2        202.03        200.50         4.10 o                         
   3  16   2        108.03        115.67         3.09 o                         
   4  16   2         36.36         39.56         1.68 o                         
   5  16   2         63.21         73.60         2.36 o                         
   6  16   2         70.93         65.59         2.49 o                         
   7  16   2          7.10          8.78         1.27 o                         
  -7  17   2          0.64          0.43         1.22 o                         
  -6  17   2        179.01        191.77         3.98 o                         
  -5  17   2        252.54        259.77         4.89 o                         
  -4  17   2          6.55          8.86         1.27 o                         
  -3  17   2         43.95         43.49         1.84 o                         
  -2  17   2        283.37        297.97         4.77 o                         
  -1  17   2        179.53        177.39         4.01 o                         
   0  17   2         89.34         95.73         3.37 o                         
   1  17   2        109.40        121.43         3.45 o                         
   2  17   2         15.30         15.54         1.47 o                         
   3  17   2        448.64        452.80         6.26 o                         
   4  17   2          0.03          0.23         1.46 o                         
   5  17   2         90.94         96.65         2.69 o                         
   6  17   2        108.36        100.45         2.52 o                         
  -6  18   2          1.09          0.76         0.80 o                         
  -5  18   2         63.61         73.59         2.35 o                         
  -4  18   2         83.19        100.69         2.84 o                         
  -3  18   2        177.30        173.16         3.49 o                         
  -2  18   2        605.63        637.07         8.90 o                         
  -1  18   2        141.14        137.50         3.03 o                         
   0  18   2        201.37        207.93         4.43 o                         
   1  18   2         23.44         22.38         1.64 o                         
   2  18   2        168.74        164.82         3.52 o                         
   3  18   2        151.15        163.28         3.33 o                         
   4  18   2          2.02          3.02         1.35 o                         
   5  18   2          1.10          2.16         0.90 o                         
   6  18   2          3.50          3.20         0.99 o                         
  -5  19   2          5.46          6.80         1.30 o                         
  -4  19   2         70.55         71.01         2.38 o                         
  -3  19   2        121.41        122.72         4.96 o                         
  -2  19   2         85.85         94.78         2.38 o                         
  -1  19   2        233.43        269.65         5.28 o                         
   0  19   2        431.83        420.32         6.09 o                         
   1  19   2         54.94         53.23         1.84 o                         
   2  19   2          0.04         -0.10         1.22 o                         
   3  19   2        358.42        361.25         6.01 o                         
   4  19   2        156.80        156.27         3.14 o                         
   5  19   2        164.88        138.31         7.53 o                         
  -4  20   2         11.75         14.11         1.27 o                         
  -3  20   2          6.64         11.12         2.04 o                         
  -2  20   2          8.03          6.47         1.29 o                         
  -1  20   2          1.61          2.75         1.17 o                         
   0  20   2          1.50          1.35         0.97 o                         
   1  20   2          0.06         -0.09         1.07 o                         
   2  20   2        111.12        110.31         3.06 o                         
   3  20   2        449.13        415.81         6.62 o                         
  -2  21   2         22.06         16.95         1.43 o                         
  -1  21   2         18.52         22.95         1.33 o                         
   0  21   2          7.66          4.81         1.28 o                         
   1  21   2        199.61        197.20         5.68 o                         
 -11   0   3          0.04          2.30         1.16 o                         
  -9   0   3       2096.74       2006.17        21.39 o                         
  -7   0   3       1037.67       1028.62        10.93 o                         
  -5   0   3       3936.46       4146.98       113.97 o                         
  -3   0   3        200.60        206.44         8.34 o                         
  -1   0   3       1583.60       1451.29        54.58 o                         
   1   0   3         53.34         49.62         3.96 o                         
   3   0   3         29.73         37.91         4.51 o                         
   5   0   3         13.77         19.28         5.99 o                         
   7   0   3        415.86        421.06         4.14 o                         
   9   0   3        227.48        225.30         3.10 o                         
  11   0   3         50.64         50.94         2.86 o                         
 -12   1   3        103.85        122.55         2.50 o                         
 -11   1   3         12.84         11.01         0.98 o                         
 -10   1   3         78.51         72.46         1.99 o                         
  -9   1   3       3710.53       3463.18        24.37 o                         
  -8   1   3         46.70         44.00         1.23 o                         
  -7   1   3        677.48        669.57         5.31 o                         
  -6   1   3         10.91          5.32         2.56 o                         
  -5   1   3        250.80        281.62        16.23 o                         
  -4   1   3       1799.31       1893.35        39.37 o                         
  -3   1   3        230.91        327.98         9.95 o                         
  -2   1   3        259.62        252.39         9.50 o                         
  -1   1   3       1437.19       1291.06        27.63 o                         
   0   1   3          8.48          8.55         1.13 o                         
   1   1   3        145.08        119.33         5.05 o                         
   2   1   3         49.90         40.29         2.93 o                         
   3   1   3         16.58         11.99         1.88 o                         
   4   1   3         98.08        103.21         4.85 o                         
   5   1   3          5.55         13.55         4.57 o                         
   6   1   3          6.66          7.12         0.61 o                         
   7   1   3       1174.32       1153.74         7.28 o                         
   8   1   3       2429.88       2340.60        13.01 o                         
   9   1   3         20.35         23.54         0.87 o                         
  10   1   3         92.03         98.56         1.75 o                         
  11   1   3        569.48        575.63        15.63 o                         
 -12   2   3          0.19          1.48         0.77 o                         
 -11   2   3        127.77        126.33         2.21 o                         
 -10   2   3       1023.28       1039.01         8.72 o                         
  -9   2   3        123.21        129.20         2.14 o                         
  -8   2   3        231.21        240.15         2.79 o                         
  -7   2   3        420.26        421.95         4.03 o                         
  -6   2   3        663.82        782.54        26.40 o                         
  -5   2   3         16.65         11.40         2.33 o                         
  -4   2   3       1503.71       1554.09        41.28 o                         
  -3   2   3          0.04          1.67         1.07 o                         
  -2   2   3        913.54        924.23        18.90 o                         
  -1   2   3       6171.96       5708.43       141.95 o                         
   0   2   3        185.43        163.52         4.29 o                         
   1   2   3         14.99          8.04         2.11 o                         
   2   2   3         35.34         43.62         2.42 o                         
   3   2   3        111.82        119.02         3.83 o                         
   4   2   3         19.42         16.73         1.86 o                         
   5   2   3         78.58         65.57         7.37 o                         
   6   2   3        136.04        125.34         1.44 o                         
   7   2   3        259.50        243.75         2.23 o                         
   8   2   3       1019.62       1017.31         6.45 o                         
   9   2   3         13.50         17.58         0.86 o                         
  10   2   3          0.86          2.25         0.92 o                         
  11   2   3         61.43         61.05         3.86 o                         
 -11   3   3        272.45        263.56         3.45 o                         
 -10   3   3        341.79        339.26         3.76 o                         
  -9   3   3         63.07         69.02         1.68 o                         
  -8   3   3        193.65        216.78         2.73 o                         
  -7   3   3          2.72          5.28         0.77 o                         
  -6   3   3          4.61         13.50         1.31 o                         
  -5   3   3        672.70        737.63        16.65 o                         
  -4   3   3       2847.34       3018.56        46.59 o                         
  -3   3   3       1013.36       1107.54        19.14 o                         
  -2   3   3        585.23        560.57        12.41 o                         
  -1   3   3       6577.59       6136.33       152.36 o                         
   0   3   3       6014.75       5753.46        89.82 o                         
   1   3   3        280.00        250.75         8.29 o                         
   2   3   3        419.10        440.51        10.00 o                         
   3   3   3       3954.60       3902.06        57.66 o                         
   4   3   3        209.33        192.12         6.87 o                         
   5   3   3          0.04         -1.98         3.88 o                         
   6   3   3         52.31         50.62         0.96 o                         
   7   3   3        473.45        487.12         3.35 o                         
   8   3   3       4387.57       4266.65        23.59 o                         
   9   3   3        105.91        111.68         1.72 o                         
  10   3   3        121.79        139.56         2.38 o                         
  11   3   3         12.06         10.69         2.27 o                         
 -11   4   3         32.06         34.02         1.11 o                         
 -10   4   3        184.46        197.63         2.90 o                         
  -9   4   3        751.15        734.91         7.01 o                         
  -8   4   3          1.94          2.17         0.88 o                         
  -7   4   3        352.70        363.01         3.94 o                         
  -6   4   3        832.89        836.87         7.71 o                         
  -5   4   3       2920.96       3117.65        54.82 o                         
  -4   4   3       1680.82       1777.29        29.57 o                         
  -3   4   3         40.13         51.35         2.45 o                         
  -2   4   3         45.90         61.50         3.05 o                         
  -1   4   3       1332.42       1326.43        36.23 o                         
   0   4   3        317.84        313.94         7.78 o                         
   1   4   3         41.63         35.50         3.66 o                         
   2   4   3        444.04        475.13        11.69 o                         
   3   4   3       1126.76       1120.50        20.46 o                         
   4   4   3        256.32        325.35         9.78 o                         
   5   4   3          2.08          3.13         2.17 o                         
   6   4   3        246.55        229.81         2.12 o                         
   7   4   3       2426.85       2442.82        13.54 o                         
   8   4   3        859.20        821.30         5.77 o                         
   9   4   3        110.56        112.43         1.87 o                         
  10   4   3         73.39         73.48         1.79 o                         
  11   4   3         54.40         53.09         2.75 o                         
 -11   5   3        240.04        240.98         2.97 o                         
 -10   5   3        308.76        284.05         3.47 o                         
  -9   5   3       1755.07       1676.94        14.14 o                         
  -8   5   3         23.01         19.16         1.28 o                         
  -7   5   3          2.00          1.44         0.94 o                         
  -6   5   3       1064.59       1066.60         9.27 o                         
  -5   5   3       1107.57       1216.35        40.00 o                         
  -4   5   3       2202.83       2135.91        34.89 o                         
  -3   5   3        143.34        163.49         5.14 o                         
  -2   5   3        448.05        419.83        14.10 o                         
  -1   5   3       2225.58       2225.88        46.77 o                         
   0   5   3      29899.63      27736.66       386.50 o                         
   1   5   3        226.60        202.46         8.03 o                         
   2   5   3        183.53        201.36         5.91 o                         
   3   5   3       2534.11       2654.23        61.32 o                         
   4   5   3         38.04         40.31         3.62 o                         
   5   5   3        129.47        143.70         2.49 o                         
   6   5   3         58.22         62.84         1.07 o                         
   7   5   3         20.73         13.78         0.82 o                         
   8   5   3        164.94        156.30         2.06 o                         
   9   5   3        339.80        360.65         3.55 o                         
  10   5   3         11.53         11.91         1.04 o                         
  11   5   3         90.62         95.07         5.02 o                         
 -11   6   3         76.07         50.69         1.34 o                         
 -10   6   3        409.79        391.72         4.38 o                         
  -9   6   3         76.34         77.58         2.30 o                         
  -8   6   3       2275.82       2345.09        20.57 o                         
  -7   6   3         45.43         42.87         1.55 o                         
  -6   6   3          1.80          2.73         1.07 o                         
  -5   6   3        516.84        501.51        19.30 o                         
  -4   6   3        174.46        162.38        13.22 o                         
  -3   6   3         70.72         75.54         3.70 o                         
  -2   6   3        441.05        396.21         6.87 o                         
  -1   6   3        102.32        112.22         4.08 o                         
   0   6   3         80.66         95.87         4.78 o                         
   1   6   3       6234.69       6018.85       213.13 o                         
   2   6   3        283.88        367.44         9.69 o                         
   3   6   3         49.70         61.61         3.64 o                         
   4   6   3        570.54        642.61        18.16 o                         
   5   6   3       1070.33       1077.28         8.19 o                         
   6   6   3         51.47         62.89         1.20 o                         
   7   6   3        617.37        591.60         4.63 o                         
   8   6   3        333.74        321.07         3.40 o                         
   9   6   3         59.85         53.67         1.36 o                         
  10   6   3        347.84        376.03         5.12 o                         
 -11   7   3         11.90         18.57         0.93 o                         
 -10   7   3        119.54        100.75         1.83 o                         
  -9   7   3       1261.77       1205.51        11.59 o                         
  -8   7   3       2222.28       2250.18        19.29 o                         
  -7   7   3        258.24        265.30         3.79 o                         
  -6   7   3        124.73        122.84         2.37 o                         
  -5   7   3          0.71          0.91         1.03 o                         
  -4   7   3        529.10        487.68        14.82 o                         
  -3   7   3        717.25        697.16        16.82 o                         
  -2   7   3       1070.48       1170.15        20.51 o                         
  -1   7   3        188.49        160.51         3.85 o                         
   0   7   3        131.16        130.54         5.77 o                         
   1   7   3       2486.83       2198.23        58.51 o                         
   2   7   3        191.85        180.24         8.10 o                         
   3   7   3       4945.61       5200.15        96.06 o                         
   4   7   3        312.86        286.09         4.88 o                         
   5   7   3        438.12        424.78         4.12 o                         
   6   7   3        166.05        158.96         2.15 o                         
   7   7   3         57.78         52.56         1.38 o                         
   8   7   3        257.74        255.86         3.05 o                         
   9   7   3         13.98          9.52         1.09 o                         
  10   7   3         14.18         20.39         1.24 o                         
 -11   8   3         66.70         63.67         1.69 o                         
 -10   8   3          4.15          4.46         1.01 o                         
  -9   8   3         16.30         15.59         1.28 o                         
  -8   8   3       2770.74       2748.82        23.73 o                         
  -7   8   3        214.87        236.80         3.52 o                         
  -6   8   3        220.00        221.51         3.45 o                         
  -5   8   3         16.69         14.74         1.12 o                         
  -4   8   3        136.90        125.01         9.92 o                         
  -3   8   3       2359.84       2304.91        49.84 o                         
  -2   8   3       3597.61       3699.73        61.27 o                         
  -1   8   3        559.96        558.84        16.12 o                         
   0   8   3         75.30         72.01         3.78 o                         
   1   8   3        579.57        594.66        20.12 o                         
   2   8   3        650.64        610.80        13.91 o                         
   3   8   3        152.54        157.93         5.28 o                         
   4   8   3        365.26        421.68         4.85 o                         
   5   8   3        108.16        105.79         2.17 o                         
   6   8   3         29.85         26.83         1.17 o                         
   7   8   3       1060.81       1143.58         9.16 o                         
   8   8   3         37.42         56.73         1.68 o                         
   9   8   3         45.69         39.98         1.88 o                         
  10   8   3         15.60         14.52         1.07 o                         
 -10   9   3        142.70        145.35         2.72 o                         
  -9   9   3         57.92         63.23         1.76 o                         
  -8   9   3        246.07        226.66         4.60 o                         
  -7   9   3          5.18         11.23         1.32 o                         
  -6   9   3          0.39          0.82         1.23 o                         
  -5   9   3        485.91        507.15         6.36 o                         
  -4   9   3        204.93        184.82         3.36 o                         
  -3   9   3       1889.17       1962.36        37.18 o                         
  -2   9   3        714.45        828.16        20.47 o                         
  -1   9   3        136.01         89.86        10.47 o                         
   0   9   3      15054.00      14873.23       335.75 o                         
   1   9   3        238.01        200.30         9.17 o                         
   2   9   3       1182.51       1134.58        22.99 o                         
   3   9   3         47.14         23.54         1.50 o                         
   4   9   3          2.88          3.66         0.87 o                         
   5   9   3         99.01         92.23         2.51 o                         
   6   9   3        371.11        337.46         4.50 o                         
   7   9   3        677.95        627.69         6.95 o                         
   8   9   3         80.37         64.25         1.80 o                         
   9   9   3         86.97         90.50         2.31 o                         
  10   9   3          1.32          1.44         0.68 o                         
 -10  10   3         89.51         94.07         1.98 o                         
  -9  10   3        177.89        175.97         2.75 o                         
  -8  10   3        806.14        852.22        10.44 o                         
  -7  10   3         49.93         58.73         1.96 o                         
  -6  10   3         49.22         56.23         2.25 o                         
  -5  10   3       3248.80       3081.87        31.26 o                         
  -4  10   3       1511.80       1346.77        12.69 o                         
  -3  10   3        556.64        603.34         9.13 o                         
  -2  10   3       1154.80       1165.39        27.12 o                         
  -1  10   3         83.63         84.76         9.56 o                         
   0  10   3         70.87         61.02         7.32 o                         
   1  10   3       6873.82       6631.36       122.73 o                         
   2  10   3        611.12        566.38         8.94 o                         
   3  10   3       1437.67       1390.49        12.59 o                         
   4  10   3       3934.95       3753.76        28.67 o                         
   5  10   3        182.26        204.95         3.38 o                         
   6  10   3       1478.50       1408.38        14.02 o                         
   7  10   3       1464.24       1426.09        16.45 o                         
   8  10   3        328.82        352.59         4.75 o                         
   9  10   3         35.00         46.10         1.35 o                         
 -10  11   3        319.77        320.34         4.97 o                         
  -9  11   3        164.23        146.62         2.87 o                         
  -8  11   3       1601.09       1645.28        18.62 o                         
  -7  11   3         77.06         88.31         2.44 o                         
  -6  11   3       2099.12       2110.87        21.14 o                         
  -5  11   3       4810.61       4725.87        50.48 o                         
  -4  11   3        548.58        558.46         6.96 o                         
  -3  11   3       1023.90        967.47        11.58 o                         
  -2  11   3        477.49        454.50         7.99 o                         
  -1  11   3          6.17          5.33         1.63 o                         
   0  11   3       1573.18       1604.76        19.06 o                         
   1  11   3       3005.29       2885.97        29.31 o                         
   2  11   3       2850.76       2788.08        23.77 o                         
   3  11   3       2276.43       2170.46        18.33 o                         
   4  11   3          0.36          1.72         1.06 o                         
   5  11   3        493.74        510.47         6.22 o                         
   6  11   3       2084.96       2065.81        20.78 o                         
   7  11   3        134.22        149.09         3.29 o                         
   8  11   3         73.07         66.03         1.79 o                         
   9  11   3          2.17          1.23         0.92 o                         
 -10  12   3         48.83         40.83         2.35 o                         
  -9  12   3          7.45          8.93         1.14 o                         
  -8  12   3       1278.71       1344.55        16.09 o                         
  -7  12   3       2089.31       2186.66        21.64 o                         
  -6  12   3        280.87        293.21         4.81 o                         
  -5  12   3        192.26        204.66         4.49 o                         
  -4  12   3        293.88        284.10         4.60 o                         
  -3  12   3         76.11         76.31         2.50 o                         
  -2  12   3        235.30        262.95         8.32 o                         
  -1  12   3         19.69         21.87         2.24 o                         
   0  12   3         15.72         19.46         1.67 o                         
   1  12   3         49.28         43.45         1.92 o                         
   2  12   3       1401.71       1393.45        12.66 o                         
   3  12   3        389.37        392.44         5.03 o                         
   4  12   3        596.95        584.22         7.15 o                         
   5  12   3         76.23         83.28         2.45 o                         
   6  12   3        123.62        136.20         3.19 o                         
   7  12   3         62.03         58.35         2.07 o                         
   8  12   3        437.76        448.99         5.79 o                         
   9  12   3        113.84        113.97         3.21 o                         
  -9  13   3         32.81         38.28         1.73 o                         
  -8  13   3        236.06        243.53         3.63 o                         
  -7  13   3          0.34          0.71         1.44 o                         
  -6  13   3        759.23        804.54         9.16 o                         
  -5  13   3        308.51        327.62         5.77 o                         
  -4  13   3        367.55        353.70         4.81 o                         
  -3  13   3        413.58        416.74         5.79 o                         
  -2  13   3          0.65          4.35         1.71 o                         
  -1  13   3         59.98         71.05         2.99 o                         
   0  13   3        297.46        292.60         6.64 o                         
   1  13   3        401.28        421.06         6.92 o                         
   2  13   3          1.33          2.92         1.12 o                         
   3  13   3       6198.58       6030.10        47.25 o                         
   4  13   3        187.50        185.14         3.39 o                         
   5  13   3        647.58        648.60         8.10 o                         
   6  13   3        283.82        267.46         4.79 o                         
   7  13   3         83.13         81.91         2.11 o                         
   8  13   3         40.24         39.46         1.39 o                         
  -9  14   3         69.75         61.12         2.05 o                         
  -8  14   3         34.33         36.04         1.41 o                         
  -7  14   3       1086.22       1097.74        12.86 o                         
  -6  14   3        288.41        304.13         4.75 o                         
  -5  14   3        570.65        550.69         7.15 o                         
  -4  14   3          0.36          0.88         1.18 o                         
  -3  14   3          6.60          7.17         1.31 o                         
  -2  14   3        164.31        168.32         3.99 o                         
  -1  14   3        213.62        204.42         4.98 o                         
   0  14   3        849.33        824.70        12.54 o                         
   1  14   3        103.20        100.84         2.69 o                         
   2  14   3       1241.50       1237.24        13.48 o                         
   3  14   3       1057.86       1087.17        10.31 o                         
   4  14   3       4458.69       4580.39        44.36 o                         
   5  14   3         52.52         50.71         2.19 o                         
   6  14   3       2035.25       2090.56        23.87 o                         
   7  14   3         39.86         26.35         1.30 o                         
   8  14   3        334.02        345.87         6.88 o                         
  -8  15   3        210.56        209.40         5.48 o                         
  -7  15   3          5.19          6.29         1.13 o                         
  -6  15   3        961.39       1004.82        13.10 o                         
  -5  15   3        473.93        472.52         7.22 o                         
  -4  15   3         68.52         76.08         2.04 o                         
  -3  15   3         44.82         47.80         2.00 o                         
  -2  15   3        580.73        626.40         8.24 o                         
  -1  15   3        506.02        459.25         7.32 o                         
   0  15   3       1315.65       1230.92        16.37 o                         
   1  15   3        252.51        262.08         4.28 o                         
   2  15   3       3228.69       3267.80        32.73 o                         
   3  15   3        210.05        218.85         3.98 o                         
   4  15   3         57.41         66.06         2.91 o                         
   5  15   3          5.47          3.63         1.43 o                         
   6  15   3        553.47        604.98         8.56 o                         
   7  15   3          4.02          3.82         1.10 o                         
  -8  16   3         11.79          9.00         1.94 o                         
  -7  16   3       1862.62       1855.07        25.53 o                         
  -6  16   3       1860.80       1876.54        23.40 o                         
  -5  16   3         33.17         32.77         1.58 o                         
  -4  16   3        265.78        255.89         4.02 o                         
  -3  16   3          0.15          0.44         1.26 o                         
  -2  16   3       1137.11       1063.06        11.27 o                         
  -1  16   3        143.40        129.69         4.89 o                         
   0  16   3        100.00         85.75         3.13 o                         
   1  16   3          0.09          2.21         1.42 o                         
   2  16   3       1631.46       1682.00        17.48 o                         
   3  16   3         24.50         27.02         1.90 o                         
   4  16   3        109.11        103.66         2.63 o                         
   5  16   3        373.79        380.39         5.83 o                         
   6  16   3         13.30         16.87         1.29 o                         
   7  16   3        113.50        118.10         3.39 o                         
  -7  17   3          6.08          4.16         1.22 o                         
  -6  17   3        203.98        222.50         4.29 o                         
  -5  17   3        108.99        123.87         2.98 o                         
  -4  17   3          7.39         11.67         1.18 o                         
  -3  17   3          0.55         -0.18         1.19 o                         
  -2  17   3        156.51        152.37         3.31 o                         
  -1  17   3         12.05          8.55         1.72 o                         
   0  17   3        113.86        107.41         3.89 o                         
   1  17   3        191.92        224.49         4.46 o                         
   2  17   3       1266.46       1326.50        14.54 o                         
   3  17   3        140.19        129.79         3.19 o                         
   4  17   3         14.61         17.03         1.64 o                         
   5  17   3        172.26        164.27         3.51 o                         
   6  17   3        194.55        201.13         3.34 o                         
  -6  18   3        327.82        295.09         6.98 o                         
  -5  18   3         47.57         53.62         2.05 o                         
  -4  18   3        470.88        513.65         7.76 o                         
  -3  18   3        134.36        131.62         3.00 o                         
  -2  18   3         22.40         24.95         1.44 o                         
  -1  18   3        170.32        144.76         3.19 o                         
   0  18   3        949.23        960.74        13.13 o                         
   1  18   3          8.84          9.13         1.49 o                         
   2  18   3         10.01         12.80         1.42 o                         
   3  18   3         83.74         89.18         2.60 o                         
   4  18   3          6.96         11.08         1.22 o                         
   5  18   3        209.80        209.45         4.36 o                         
  -5  19   3         42.97         41.06         1.93 o                         
  -4  19   3         30.15         31.99         1.76 o                         
  -3  19   3        570.66        557.30        11.09 o                         
  -2  19   3         15.98         21.79         1.41 o                         
  -1  19   3          0.61          3.08         1.13 o                         
   0  19   3        455.13        436.06         6.03 o                         
   1  19   3        234.47        234.81         3.79 o                         
   2  19   3         23.24         21.05         1.44 o                         
   3  19   3         29.59         25.83         1.54 o                         
   4  19   3          3.82          3.21         0.96 o                         
  -4  20   3          2.17          0.78         0.94 o                         
  -3  20   3         46.03         31.70         3.11 o                         
  -2  20   3        338.36        294.88         6.10 o                         
  -1  20   3         13.18         13.41         1.34 o                         
   0  20   3        148.03        133.02         3.18 o                         
   1  20   3         64.91         77.62         2.73 o                         
   2  20   3        168.79        187.21         6.06 o                         
   3  20   3         57.73         50.13         1.72 o                         
  -2  21   3         13.86         15.55         1.89 o                         
  -1  21   3         52.24         47.08         2.20 o                         
   0  21   3        178.69        151.79         7.78 o                         
   1  21   3         91.24         80.55         3.89 o                         
 -12   0   4         48.33         52.53         2.69 o                         
 -10   0   4        180.62        216.82         3.93 o                         
  -8   0   4       1345.22       1289.76        13.34 o                         
  -6   0   4        286.37        324.77        19.70 o                         
  -4   0   4       8911.01       9257.52       165.09 o                         
  -2   0   4      26593.56      27163.10       933.35 o                         
   0   0   4          3.57          1.37         1.73 o                         
   2   0   4      23945.01      22503.42       541.57 o                         
   4   0   4       1466.76       1621.20       100.17 o                         
   6   0   4        212.72        191.15         2.90 o                         
   8   0   4      51209.68      50170.76       372.80 o                         
  10   0   4         25.73         22.59         2.06 o                         
 -12   1   4        116.76        117.91         2.17 o                         
 -11   1   4        150.72        165.44         2.74 o                         
 -10   1   4        538.86        524.94         4.95 o                         
  -9   1   4        964.28        832.05         6.66 o                         
  -8   1   4         44.46         44.56         1.41 o                         
  -7   1   4        308.26        355.57         3.83 o                         
  -6   1   4       2193.80       2415.40        90.21 o                         
  -5   1   4       2286.72       2556.72        67.84 o                         
  -4   1   4        440.61        423.06        10.65 o                         
  -3   1   4        239.83        260.88        56.93 o                         
  -2   1   4      28888.19      28111.34       556.17 o                         
  -1   1   4      10653.92       9707.33       194.98 o                         
   0   1   4        645.59        551.48        15.89 o                         
   1   1   4       2893.04       2704.20        58.93 o                         
   2   1   4        560.26        693.24        22.27 o                         
   3   1   4      11036.80      11526.28       199.04 o                         
   4   1   4       1065.15       1195.45        23.00 o                         
   5   1   4        117.48        153.02        13.51 o                         
   6   1   4        129.87        129.50         1.53 o                         
   7   1   4        770.57        751.87         5.07 o                         
   8   1   4       1615.82       1603.02         8.96 o                         
   9   1   4         57.86         59.13         1.14 o                         
  10   1   4          8.15          7.80         1.01 o                         
 -12   2   4        269.46        266.99         5.03 o                         
 -11   2   4        113.30        104.17         2.09 o                         
 -10   2   4         46.97         59.16         1.56 o                         
  -9   2   4         75.04         88.52         1.88 o                         
  -8   2   4        110.49         96.75         1.76 o                         
  -7   2   4         49.51         45.74         1.21 o                         
  -6   2   4         51.89         69.30         4.76 o                         
  -5   2   4       2508.10       2630.91        65.12 o                         
  -4   2   4         48.20         68.65         4.10 o                         
  -3   2   4       1027.01       1107.75        26.98 o                         
  -2   2   4      22126.19      20477.01       407.49 o                         
  -1   2   4     167789.08     141388.89      3408.01 o                         
   0   2   4       9270.78       8824.47       116.04 o                         
   1   2   4        251.97        251.56         7.95 o                         
   2   2   4          5.44          7.74         2.31 o                         
   3   2   4        219.62        199.52         4.87 o                         
   4   2   4       4209.16       4566.01        69.75 o                         
   5   2   4         52.92        128.14         8.00 o                         
   6   2   4        306.08        290.70         2.34 o                         
   7   2   4         80.24         82.41         1.43 o                         
   8   2   4          1.37          2.33         0.70 o                         
   9   2   4         12.75         13.80         0.77 o                         
  10   2   4         14.93         14.91         1.13 o                         
 -12   3   4          0.84          1.78         1.08 o                         
 -11   3   4        352.67        349.70         4.11 o                         
 -10   3   4        105.54         82.01         2.00 o                         
  -9   3   4         32.57         31.05         1.30 o                         
  -8   3   4          2.74          2.80         0.83 o                         
  -7   3   4          7.21          6.25         0.85 o                         
  -6   3   4       4728.57       4937.84        44.43 o                         
  -5   3   4       1452.73       1633.05        35.57 o                         
  -4   3   4         87.53        100.84         5.02 o                         
  -3   3   4        362.47        407.03        11.04 o                         
  -2   3   4       6601.07       6420.38       138.32 o                         
  -1   3   4        308.70        381.75        13.77 o                         
   0   3   4      39354.24      37572.88       523.47 o                         
   1   3   4       1206.74       1040.21        22.26 o                         
   2   3   4        999.75       1097.15        23.25 o                         
   3   3   4        867.17        818.86        19.13 o                         
   4   3   4        832.57        817.36        32.62 o                         
   5   3   4          1.93          1.74         1.24 o                         
   6   3   4        307.13        279.50         2.27 o                         
   7   3   4        312.07        303.54         2.51 o                         
   8   3   4         76.52         87.55         1.33 o                         
   9   3   4         31.01         33.57         1.11 o                         
  10   3   4          2.12          2.02         0.85 o                         
 -11   4   4        234.50        218.13         2.77 o                         
 -10   4   4         13.20         17.91         1.26 o                         
  -9   4   4         46.17         42.59         1.55 o                         
  -8   4   4        202.42        183.96         2.60 o                         
  -7   4   4          0.05          1.41         0.91 o                         
  -6   4   4        117.43        120.97         2.23 o                         
  -5   4   4       1878.74       1969.86        37.79 o                         
  -4   4   4       1093.58       1110.24        20.32 o                         
  -3   4   4         12.38         11.10         1.72 o                         
  -2   4   4       1753.45       1833.63        31.02 o                         
  -1   4   4       7697.76       7526.27       237.18 o                         
   0   4   4      13347.69      12478.99       214.98 o                         
   1   4   4       1464.59       1612.02        36.93 o                         
   2   4   4      14497.07      14452.34       250.30 o                         
   3   4   4        894.53        898.77        16.39 o                         
   4   4   4         44.19         81.42         5.86 o                         
   5   4   4         39.17         35.31         0.92 o                         
   6   4   4        172.64        168.06         1.68 o                         
   7   4   4        866.08        881.19         5.47 o                         
   8   4   4       8363.09       8346.10        48.49 o                         
   9   4   4         94.54         93.87         1.73 o                         
  10   4   4         12.09         16.33         1.22 o                         
 -11   5   4          0.00          0.96         0.73 o                         
 -10   5   4        256.88        290.80         3.68 o                         
  -9   5   4       1470.22       1326.25        11.91 o                         
  -8   5   4        314.72        304.84         3.98 o                         
  -7   5   4         92.87         88.42         2.02 o                         
  -6   5   4         64.84         42.91         1.31 o                         
  -5   5   4        276.59        249.06         8.07 o                         
  -4   5   4       3417.09       3612.70        62.52 o                         
  -3   5   4       2024.75       2172.78        31.64 o                         
  -2   5   4       4120.30       4232.84        88.91 o                         
  -1   5   4       2203.56       1968.12        41.94 o                         
   0   5   4       1703.65       1656.89        31.98 o                         
   1   5   4        147.01        151.48        10.93 o                         
   2   5   4        814.63        841.36        17.29 o                         
   3   5   4      12764.91      13651.88       277.20 o                         
   4   5   4       2172.03       2333.33        54.66 o                         
   5   5   4        715.84        679.10         4.78 o                         
   6   5   4        194.69        182.49         1.82 o                         
   7   5   4        457.41        481.47         3.77 o                         
   8   5   4        262.69        256.18         2.71 o                         
   9   5   4        304.83        319.85         3.50 o                         
  10   5   4         88.17         96.72         2.61 o                         
 -11   6   4         80.52         76.35         2.41 o                         
 -10   6   4         55.95         77.06         1.73 o                         
  -9   6   4        925.87        902.27         8.67 o                         
  -8   6   4          0.86          2.42         1.07 o                         
  -7   6   4         87.06         93.46         2.27 o                         
  -6   6   4        761.99        783.12         7.73 o                         
  -5   6   4          6.69          8.52         2.49 o                         
  -4   6   4          0.00          6.22         3.33 o                         
  -3   6   4         46.99         48.79         2.76 o                         
  -2   6   4      17594.76      17419.91       267.74 o                         
  -1   6   4         15.61         22.34         1.97 o                         
   0   6   4      14300.93      13737.22       177.62 o                         
   1   6   4         30.93         26.65         2.63 o                         
   2   6   4        221.20        221.73         6.06 o                         
   3   6   4         13.21         28.95         4.20 o                         
   4   6   4       7481.89       7835.17       143.53 o                         
   5   6   4          1.52          6.44         0.64 o                         
   6   6   4          2.94          3.45         0.67 o                         
   7   6   4         78.54         69.55         1.40 o                         
   8   6   4         26.10         35.90         1.18 o                         
   9   6   4        180.99        197.85         2.60 o                         
  10   6   4        239.63        261.40         4.43 o                         
 -11   7   4          5.03          6.15         0.89 o                         
 -10   7   4         78.69         70.67         1.66 o                         
  -9   7   4        103.41        107.01         2.35 o                         
  -8   7   4       1065.52       1066.15        11.12 o                         
  -7   7   4        136.05        146.21         2.74 o                         
  -6   7   4       3985.70       3909.80        34.85 o                         
  -5   7   4        305.13        314.11         4.57 o                         
  -4   7   4        191.19        159.73         7.16 o                         
  -3   7   4         96.18         79.28         3.21 o                         
  -2   7   4        746.79        703.06        12.15 o                         
  -1   7   4        978.28       1084.28        17.04 o                         
   0   7   4       2533.23       2339.68        45.24 o                         
   1   7   4       4404.78       4558.25        87.31 o                         
   2   7   4       5876.64       6096.47        89.43 o                         
   3   7   4        151.00        188.02         7.07 o                         
   4   7   4       1010.45        951.27         9.80 o                         
   5   7   4         79.07         87.75         1.57 o                         
   6   7   4         55.20         54.08         1.32 o                         
   7   7   4        828.46        811.40         6.55 o                         
   8   7   4         10.98          6.84         1.02 o                         
   9   7   4       1094.29       1054.29        10.52 o                         
  10   7   4        100.91        114.86         2.60 o                         
 -11   8   4          0.86          1.74         0.60 o                         
 -10   8   4         20.95         24.16         1.19 o                         
  -9   8   4         33.89         39.10         1.66 o                         
  -8   8   4         54.62         52.07         1.91 o                         
  -7   8   4          5.64          5.01         1.32 o                         
  -6   8   4         41.82         38.18         1.67 o                         
  -5   8   4          8.68          9.77         1.09 o                         
  -4   8   4         18.01         35.17         3.32 o                         
  -3   8   4       1711.56       1724.27        28.40 o                         
  -2   8   4       1496.83       1409.33        23.45 o                         
  -1   8   4         76.80         71.87         8.00 o                         
   0   8   4        955.96       1015.93        23.33 o                         
   1   8   4          5.63         15.74         2.62 o                         
   2   8   4        666.75        696.89        15.53 o                         
   3   8   4        280.31        312.83        11.80 o                         
   4   8   4         37.43         30.33         1.30 o                         
   5   8   4        108.08        124.98         2.15 o                         
   6   8   4        164.37        156.28         2.12 o                         
   7   8   4         97.01         83.66         1.88 o                         
   8   8   4        499.15        500.42         5.50 o                         
   9   8   4         53.40         56.79         1.69 o                         
  10   8   4         39.92         53.33         2.22 o                         
 -11   9   4          0.85          0.83         0.78 o                         
 -10   9   4        168.18        163.21         2.97 o                         
  -9   9   4        576.71        562.86         6.58 o                         
  -8   9   4         35.18         33.24         1.68 o                         
  -7   9   4          2.93          3.83         1.16 o                         
  -6   9   4        159.85        148.91         3.12 o                         
  -5   9   4        206.84        199.07         3.34 o                         
  -4   9   4        382.91        378.19         5.53 o                         
  -3   9   4       2196.71       2264.56        56.87 o                         
  -2   9   4        774.26        819.64        17.53 o                         
  -1   9   4      10161.95      10337.55       211.80 o                         
   0   9   4       2324.71       2225.10        42.36 o                         
   1   9   4        162.11        161.25         6.61 o                         
   2   9   4        446.68        428.76        11.38 o                         
   3   9   4          2.57          1.67         0.95 o                         
   4   9   4       1898.64       1907.70        16.51 o                         
   5   9   4        396.43        415.71         4.92 o                         
   6   9   4         17.97         25.66         1.29 o                         
   7   9   4         16.16         14.94         1.25 o                         
   8   9   4        365.44        370.90         4.42 o                         
   9   9   4          0.88          2.30         0.90 o                         
  10   9   4          0.83          1.57         1.03 o                         
 -10  10   4        372.87        397.33         5.11 o                         
  -9  10   4        295.57        294.08         4.18 o                         
  -8  10   4        144.47        153.41         3.60 o                         
  -7  10   4        422.67        430.63         5.93 o                         
  -6  10   4        241.32        239.98         4.43 o                         
  -5  10   4        611.58        574.41         7.39 o                         
  -4  10   4         86.28         98.52         2.16 o                         
  -3  10   4        112.01        106.52         2.59 o                         
  -2  10   4       2745.09       2854.37        41.37 o                         
  -1  10   4        453.06        432.93        16.59 o                         
   0  10   4       4789.11       4615.23       103.44 o                         
   1  10   4        536.91        546.97        11.62 o                         
   2  10   4         32.94         32.92         1.41 o                         
   3  10   4         38.86         44.34         1.46 o                         
   4  10   4        126.85        123.29         2.52 o                         
   5  10   4          3.58          4.63         1.09 o                         
   6  10   4        509.41        476.65         5.57 o                         
   7  10   4        263.99        246.58         4.34 o                         
   8  10   4        139.14        160.56         2.71 o                         
   9  10   4        349.15        344.94         4.53 o                         
 -10  11   4         32.61         29.61         1.43 o                         
  -9  11   4          7.96         15.23         1.18 o                         
  -8  11   4        198.08        199.00         3.85 o                         
  -7  11   4        560.49        598.15         7.49 o                         
  -6  11   4       3170.29       3217.31        31.57 o                         
  -5  11   4          3.90          7.40         1.50 o                         
  -4  11   4          4.25          3.79         1.07 o                         
  -3  11   4        418.68        378.19         6.58 o                         
  -2  11   4        246.53        263.79         5.26 o                         
  -1  11   4         88.05         89.16         3.49 o                         
   0  11   4        394.83        417.02         6.82 o                         
   1  11   4        746.81        736.49         8.47 o                         
   2  11   4        169.90        210.65         3.17 o                         
   3  11   4        503.47        501.87         6.05 o                         
   4  11   4         27.38         26.39         1.37 o                         
   5  11   4        103.11         98.65         2.49 o                         
   6  11   4         20.44         25.34         1.81 o                         
   7  11   4        230.47        228.77         3.81 o                         
   8  11   4          2.68          2.04         0.95 o                         
   9  11   4          5.20          2.18         0.76 o                         
 -10  12   4         44.78         36.10         2.71 o                         
  -9  12   4          0.15          1.45         0.95 o                         
  -8  12   4        212.28        235.03         6.01 o                         
  -7  12   4          6.36          6.39         1.38 o                         
  -6  12   4          0.79          0.72         1.36 o                         
  -5  12   4        316.84        313.35         5.39 o                         
  -4  12   4        329.01        333.35         4.67 o                         
  -3  12   4         11.01         11.21         1.76 o                         
  -2  12   4          4.22          8.01         1.58 o                         
  -1  12   4         63.63         58.72         2.74 o                         
   0  12   4        454.49        438.75         6.70 o                         
   1  12   4        204.50        211.10         3.87 o                         
   2  12   4         17.20         20.44         1.27 o                         
   3  12   4         34.76         35.22         1.62 o                         
   4  12   4        844.19        824.93         9.01 o                         
   5  12   4         65.72         60.41         2.17 o                         
   6  12   4        123.61        125.46         3.42 o                         
   7  12   4        219.45        204.80         3.14 o                         
   8  12   4         39.02         32.53         1.58 o                         
   9  12   4         45.18         43.15         1.96 o                         
  -9  13   4        172.89        168.12         3.28 o                         
  -8  13   4         15.77         18.06         1.25 o                         
  -7  13   4         13.78         14.39         1.48 o                         
  -6  13   4          5.34          7.26         1.44 o                         
  -5  13   4        124.65        137.02         3.62 o                         
  -4  13   4        235.03        236.85         3.94 o                         
  -3  13   4         38.28         43.47         2.16 o                         
  -2  13   4        617.81        644.62         9.07 o                         
  -1  13   4         22.34         28.82         2.40 o                         
   0  13   4        118.66        123.87         3.09 o                         
   1  13   4         46.43         53.14         2.17 o                         
   2  13   4        180.80        180.21         3.26 o                         
   3  13   4        452.13        476.66         6.24 o                         
   4  13   4        224.05        234.53         3.94 o                         
   5  13   4        161.16        161.10         3.53 o                         
   6  13   4         50.63         44.76         1.97 o                         
   7  13   4          3.64          5.07         0.98 o                         
   8  13   4        234.58        213.66         4.59 o                         
  -9  14   4          5.21          5.43         0.89 o                         
  -8  14   4         35.91         36.54         1.37 o                         
  -7  14   4         35.20         40.92         1.71 o                         
  -6  14   4        102.09         98.20         2.46 o                         
  -5  14   4        247.58        247.40         4.50 o                         
  -4  14   4        281.28        281.17         4.22 o                         
  -3  14   4         11.46         13.86         1.56 o                         
  -2  14   4        108.70        109.17         3.30 o                         
  -1  14   4         81.97         97.44         3.69 o                         
   0  14   4        144.16        146.29         4.95 o                         
   1  14   4        957.26        973.13        11.41 o                         
   2  14   4        183.61        179.92         3.67 o                         
   3  14   4        130.10        123.73         2.68 o                         
   4  14   4         82.34         83.38         2.55 o                         
   5  14   4          0.29          0.76         1.23 o                         
   6  14   4          0.01          0.86         1.50 o                         
   7  14   4          4.79          2.35         0.98 o                         
   8  14   4          1.36          1.97         1.00 o                         
  -8  15   4        294.31        288.23         4.91 o                         
  -7  15   4        117.15        118.65         2.63 o                         
  -6  15   4         19.73         18.74         1.52 o                         
  -5  15   4        179.01        181.61         3.70 o                         
  -4  15   4         56.89         56.93         1.91 o                         
  -3  15   4        866.17        902.45        10.86 o                         
  -2  15   4         27.04         41.37         2.31 o                         
  -1  15   4         44.56         59.58         2.94 o                         
   0  15   4         79.06         67.93         2.71 o                         
   1  15   4        180.84        177.47         3.89 o                         
   2  15   4        360.64        375.39         5.68 o                         
   3  15   4        297.39        301.53         4.68 o                         
   4  15   4        147.96        150.79         3.64 o                         
   5  15   4         24.85         26.70         1.97 o                         
   6  15   4         70.69         70.37         2.17 o                         
   7  15   4         10.10          7.57         0.95 o                         
  -8  16   4        323.63        285.26         8.47 o                         
  -7  16   4        104.49        117.20         2.37 o                         
  -6  16   4         93.48         94.98         2.86 o                         
  -5  16   4          1.88          4.32         1.30 o                         
  -4  16   4          4.19          4.79         1.23 o                         
  -3  16   4         39.37         41.40         1.81 o                         
  -2  16   4        732.04        724.23         9.62 o                         
  -1  16   4        167.80        158.69         6.02 o                         
   0  16   4        472.95        497.05         9.64 o                         
   1  16   4         92.88         91.17         2.60 o                         
   2  16   4        497.93        494.53         6.90 o                         
   3  16   4         31.58         36.18         2.21 o                         
   4  16   4         58.55         58.11         2.63 o                         
   5  16   4        361.63        364.86         5.74 o                         
   6  16   4        133.47        138.49         3.00 o                         
   7  16   4        100.78        118.57         3.92 o                         
  -7  17   4         43.83         36.11         1.76 o                         
  -6  17   4       1529.51       1530.62        21.60 o                         
  -5  17   4        379.45        417.63         6.40 o                         
  -4  17   4         14.43         12.78         1.25 o                         
  -3  17   4         41.02         47.92         1.85 o                         
  -2  17   4         16.86         23.86         1.65 o                         
  -1  17   4        227.16        206.46         6.16 o                         
   0  17   4        231.87        266.83         5.33 o                         
   1  17   4         52.88         55.98         2.58 o                         
   2  17   4         16.54         18.83         1.82 o                         
   3  17   4         39.05         47.27         2.93 o                         
   4  17   4         21.63         27.85         1.87 o                         
   5  17   4        323.50        341.22         6.03 o                         
   6  17   4          1.06          1.62         0.84 o                         
  -6  18   4        295.77        287.27         8.92 o                         
  -5  18   4          1.60          2.72         1.09 o                         
  -4  18   4        519.54        536.17         8.07 o                         
  -3  18   4        886.78        898.55        12.06 o                         
  -2  18   4         51.93         62.32         2.82 o                         
  -1  18   4        308.14        292.32         4.83 o                         
   0  18   4          3.51          3.53         1.62 o                         
   1  18   4        154.11        149.75         3.61 o                         
   2  18   4          5.81          9.32         1.49 o                         
   3  18   4         65.73         63.43         2.71 o                         
   4  18   4          0.71          0.15         0.96 o                         
   5  18   4         10.40          9.97         1.08 o                         
  -5  19   4         29.89         23.73         1.67 o                         
  -4  19   4         18.99         26.08         1.63 o                         
  -3  19   4         60.09         60.39         3.55 o                         
  -2  19   4         25.09         16.67         1.33 o                         
  -1  19   4        139.11        138.02         3.17 o                         
   0  19   4         37.06         31.56         1.70 o                         
   1  19   4        615.34        622.55         7.37 o                         
   2  19   4        176.11        181.45         4.41 o                         
   3  19   4        105.41        118.28         3.59 o                         
   4  19   4        236.50        201.33         6.68 o                         
  -4  20   4          6.00          7.08         1.24 o                         
  -3  20   4         31.48         31.10         1.83 o                         
  -2  20   4        812.00        768.90        12.71 o                         
  -1  20   4         40.04         40.24         1.85 o                         
   0  20   4        226.42        243.71         4.52 o                         
   1  20   4         81.90         76.66         2.45 o                         
   2  20   4          2.22          5.67         1.03 o                         
   3  20   4         82.48         69.35         3.32 o                         
  -1  21   4        242.41        210.89         7.27 o                         
   0  21   4          2.10          3.24         1.31 o                         
 -11   0   5        567.55        494.81         9.75 o                         
  -9   0   5        664.16        603.49         8.46 o                         
  -7   0   5       1441.07       1511.24        18.56 o                         
  -5   0   5       1981.15       2084.74        52.26 o                         
  -3   0   5        685.16        741.72        25.76 o                         
  -1   0   5      21585.00      20433.02       702.73 o                         
   1   0   5        144.29        142.35         7.91 o                         
   3   0   5         34.86         36.08         3.81 o                         
   5   0   5         97.36         97.04         2.65 o                         
   7   0   5          8.97         10.17         1.05 o                         
   9   0   5         40.40         46.12         1.51 o                         
 -12   1   5        513.17        492.04         6.73 o                         
 -11   1   5        137.48        131.96         2.58 o                         
 -10   1   5         48.52         55.17         1.71 o                         
  -9   1   5       1646.01       1513.58        10.93 o                         
  -8   1   5          7.28          4.46         0.87 o                         
  -7   1   5         23.11         24.79         1.15 o                         
  -6   1   5       2975.44       3207.53        77.75 o                         
  -5   1   5       7785.34       8472.61       154.91 o                         
  -4   1   5        873.60        964.47        26.27 o                         
  -3   1   5       3956.41       4310.20        70.71 o                         
  -2   1   5        176.08        153.22        12.71 o                         
  -1   1   5       2239.50       2086.38        55.54 o                         
   0   1   5        143.86        118.88         3.66 o                         
   1   1   5        103.89        128.44         4.60 o                         
   2   1   5         15.39         19.74         2.78 o                         
   3   1   5         84.12        100.00         4.08 o                         
   4   1   5          6.39          6.11         2.46 o                         
   5   1   5         19.83         15.58         0.93 o                         
   6   1   5         61.61         59.11         1.06 o                         
   7   1   5         65.40         63.82         1.13 o                         
   8   1   5       1446.87       1427.50         8.05 o                         
   9   1   5         65.35         67.80         1.29 o                         
  10   1   5         21.77         25.90         1.78 o                         
 -12   2   5         22.43         31.82         1.13 o                         
 -11   2   5        125.53        128.21         2.22 o                         
 -10   2   5        152.06        176.90         2.64 o                         
  -9   2   5        434.50        413.68         4.19 o                         
  -8   2   5        282.09        212.16         2.94 o                         
  -7   2   5       1029.17       1014.10         9.68 o                         
  -6   2   5       3820.29       3924.26        42.23 o                         
  -5   2   5         95.24         95.54         9.39 o                         
  -4   2   5       1048.86       1069.60        24.93 o                         
  -3   2   5        932.59        960.04        24.54 o                         
  -2   2   5       3154.43       3011.62       141.31 o                         
  -1   2   5       1351.05       1237.85        29.02 o                         
   0   2   5       1333.54       1355.76        21.78 o                         
   1   2   5          1.59          5.73         2.41 o                         
   2   2   5         12.09         12.06         2.20 o                         
   3   2   5        277.93        277.57         7.22 o                         
   4   2   5         15.95         15.43         3.06 o                         
   5   2   5         28.99         29.51         0.93 o                         
   6   2   5         33.89         29.17         0.75 o                         
   7   2   5         94.70         91.23         1.24 o                         
   8   2   5       1354.41       1352.80         7.94 o                         
   9   2   5        154.69        160.56         2.13 o                         
  10   2   5         17.60         21.12         1.76 o                         
 -12   3   5         42.79         28.17         1.09 o                         
 -11   3   5        250.99        241.43         3.16 o                         
 -10   3   5         75.20         71.67         1.98 o                         
  -9   3   5        211.83        175.03         2.52 o                         
  -8   3   5        151.28        123.75         2.18 o                         
  -7   3   5        192.76        202.20         3.12 o                         
  -6   3   5       5574.41       5904.69        49.79 o                         
  -5   3   5        466.81        542.26        18.72 o                         
  -4   3   5        294.38        299.50         9.94 o                         
  -3   3   5        276.26        275.39         8.84 o                         
  -2   3   5          3.55          2.59         1.81 o                         
  -1   3   5        126.53        109.13         6.88 o                         
   0   3   5       1081.51       1001.59        15.81 o                         
   1   3   5          0.01          0.24         2.04 o                         
   2   3   5        703.53        684.80        16.62 o                         
   3   3   5        289.47        275.28         6.57 o                         
   4   3   5        124.64         96.51         6.14 o                         
   5   3   5          1.21          1.83         0.60 o                         
   6   3   5        399.59        397.68         2.84 o                         
   7   3   5        205.48        203.29         1.96 o                         
   8   3   5         84.89         80.71         1.25 o                         
   9   3   5          5.33          5.43         0.82 o                         
  10   3   5         32.45         32.94         1.86 o                         
 -11   4   5         21.55         13.94         0.97 o                         
 -10   4   5        110.31        143.85         2.51 o                         
  -9   4   5        332.71        321.30         4.13 o                         
  -8   4   5        131.73        137.91         2.48 o                         
  -7   4   5        570.79        585.22         6.30 o                         
  -6   4   5        525.94        545.88         7.43 o                         
  -5   4   5        831.85        923.50        21.02 o                         
  -4   4   5       2205.90       2176.54        41.10 o                         
  -3   4   5         21.42         24.77         1.88 o                         
  -2   4   5        889.92        833.70        20.53 o                         
  -1   4   5      18156.56      16613.60       332.43 o                         
   0   4   5       3324.65       3197.97        70.41 o                         
   1   4   5        869.36        888.60        23.77 o                         
   2   4   5       1351.18       1245.88        33.37 o                         
   3   4   5        624.04        630.22        11.44 o                         
   4   4   5        222.43        189.67        10.54 o                         
   5   4   5        270.90        245.57         2.23 o                         
   6   4   5         97.58         96.24         1.29 o                         
   7   4   5        103.92         97.41         1.40 o                         
   8   4   5         46.97         50.41         1.23 o                         
   9   4   5          1.61          3.63         0.86 o                         
  10   4   5        116.60        113.15         3.07 o                         
 -11   5   5         11.91         10.95         0.87 o                         
 -10   5   5        311.98        327.46         3.98 o                         
  -9   5   5        703.63        666.62         6.90 o                         
  -8   5   5          8.04          5.63         1.13 o                         
  -7   5   5         20.27         25.41         1.70 o                         
  -6   5   5        354.72        360.60         4.94 o                         
  -5   5   5       3195.79       3445.02        82.78 o                         
  -4   5   5         83.28        105.22         4.70 o                         
  -3   5   5         86.06         98.89         5.48 o                         
  -2   5   5       2161.98       2271.95        34.50 o                         
  -1   5   5         77.79         80.03         3.58 o                         
   0   5   5      10533.59      10262.42       180.22 o                         
   1   5   5         29.49         20.72         2.31 o                         
   2   5   5         20.68         24.62         2.18 o                         
   3   5   5         44.33         36.80         3.47 o                         
   4   5   5       3759.29       3759.67        93.73 o                         
   5   5   5        191.59        178.36         1.86 o                         
   6   5   5         63.88         67.47         1.20 o                         
   7   5   5        206.52        194.64         2.10 o                         
   8   5   5        453.97        450.00         4.20 o                         
   9   5   5        160.27        178.11         2.63 o                         
  10   5   5         70.44         63.77         1.94 o                         
 -11   6   5        154.23        145.83         2.41 o                         
 -10   6   5         37.92         37.73         1.30 o                         
  -9   6   5       1363.90       1336.31        12.65 o                         
  -8   6   5        386.50        356.39         4.55 o                         
  -7   6   5        668.88        657.75         7.49 o                         
  -6   6   5         63.87         85.57         1.87 o                         
  -5   6   5          6.06          4.68         1.62 o                         
  -4   6   5       1321.99       1316.13        24.16 o                         
  -3   6   5        512.99        574.44        11.33 o                         
  -2   6   5       1148.34       1290.53        20.81 o                         
  -1   6   5        157.17        115.33         3.37 o                         
   0   6   5       7706.81       7341.90        90.93 o                         
   1   6   5         76.96         73.06         4.12 o                         
   2   6   5       2061.33       2140.76        34.45 o                         
   3   6   5        191.38        194.56        10.58 o                         
   4   6   5        245.72        246.26         3.49 o                         
   5   6   5       1306.99       1405.52         9.26 o                         
   6   6   5        313.12        280.05         2.68 o                         
   7   6   5        696.00        617.03         4.87 o                         
   8   6   5         72.29         68.06         1.45 o                         
   9   6   5        509.61        521.47         5.84 o                         
  10   6   5         31.69         43.06         2.20 o                         
 -11   7   5        160.74        136.04         2.32 o                         
 -10   7   5        206.34        192.45         3.07 o                         
  -9   7   5        211.59        239.61         3.63 o                         
  -8   7   5       1387.33       1356.33        12.92 o                         
  -7   7   5        487.36        467.77         5.97 o                         
  -6   7   5        354.21        328.25         4.39 o                         
  -5   7   5        107.32        102.99         2.25 o                         
  -4   7   5        121.07        102.89         6.74 o                         
  -3   7   5       2141.89       2141.95        38.82 o                         
  -2   7   5        316.96        300.23         8.39 o                         
  -1   7   5       1696.93       1596.80        23.53 o                         
   0   7   5        186.90        218.29         6.11 o                         
   1   7   5        198.70        245.01         6.92 o                         
   2   7   5          5.46          9.31         1.81 o                         
   3   7   5        321.38        336.31        12.75 o                         
   4   7   5         67.38         76.86         1.58 o                         
   5   7   5        128.07        130.87         2.02 o                         
   6   7   5        293.83        306.28         2.94 o                         
   7   7   5       3307.36       3074.08        20.96 o                         
   8   7   5        163.65        154.66         2.59 o                         
   9   7   5        313.27        316.26         4.12 o                         
  10   7   5        208.13        227.62         8.07 o                         
 -11   8   5         23.97         29.55         1.14 o                         
 -10   8   5         25.88         39.51         1.30 o                         
  -9   8   5          0.72          0.41         1.30 o                         
  -8   8   5        129.96        131.54         2.92 o                         
  -7   8   5        154.51        157.64         3.08 o                         
  -6   8   5        193.32        209.90         3.83 o                         
  -5   8   5        435.71        415.81         4.67 o                         
  -4   8   5        560.03        508.05         9.61 o                         
  -3   8   5       3524.57       3660.63        51.58 o                         
  -2   8   5         88.17        100.80         3.44 o                         
  -1   8   5       1902.88       1928.41        26.67 o                         
   0   8   5         44.01         40.16         3.66 o                         
   1   8   5       4849.53       4677.89        85.34 o                         
   2   8   5       4483.79       4585.80        76.77 o                         
   3   8   5          1.44         -0.08         0.97 o                         
   4   8   5        595.15        565.44         5.91 o                         
   5   8   5        179.16        199.64         3.00 o                         
   6   8   5        248.07        242.86         3.02 o                         
   7   8   5        476.40        406.59         4.29 o                         
   8   8   5        255.57        257.88         3.58 o                         
   9   8   5          0.17          0.88         0.93 o                         
  10   8   5        509.09        509.97        14.32 o                         
 -11   9   5          4.84          5.89         0.91 o                         
 -10   9   5        127.43        136.75         2.61 o                         
  -9   9   5         49.16         43.62         1.62 o                         
  -8   9   5        901.11        919.50        10.42 o                         
  -7   9   5        757.11        797.55         9.25 o                         
  -6   9   5        227.99        230.66         3.81 o                         
  -5   9   5        192.26        186.77         3.71 o                         
  -4   9   5         33.04         33.95         1.41 o                         
  -3   9   5         20.68         21.66         2.24 o                         
  -2   9   5        941.12       1045.82        17.58 o                         
  -1   9   5        569.63        614.87        12.96 o                         
   0   9   5       1576.34       1513.01        28.88 o                         
   1   9   5        572.01        533.79        15.40 o                         
   2   9   5        874.68        902.86        15.77 o                         
   3   9   5       4459.54       4252.62        31.51 o                         
   4   9   5        440.56        440.03         5.30 o                         
   5   9   5        126.88        130.16         2.36 o                         
   6   9   5        399.76        410.92         4.63 o                         
   7   9   5        584.51        515.51         5.55 o                         
   8   9   5        142.64        139.55         2.65 o                         
   9   9   5         27.53         23.95         1.02 o                         
 -10  10   5          8.21          9.68         0.83 o                         
  -9  10   5        116.40        115.62         2.66 o                         
  -8  10   5          0.00          2.08         1.41 o                         
  -7  10   5        540.61        536.28         7.31 o                         
  -6  10   5       2909.78       2793.32        25.24 o                         
  -5  10   5          7.45         12.34         1.26 o                         
  -4  10   5       1477.66       1438.52        13.56 o                         
  -3  10   5          8.97          5.91         1.30 o                         
  -2  10   5        655.21        629.90         8.93 o                         
  -1  10   5         60.92         64.62         2.41 o                         
   0  10   5       3607.95       3436.28        43.31 o                         
   1  10   5        159.01        171.51         3.66 o                         
   2  10   5        275.64        312.81         4.15 o                         
   3  10   5         66.75         74.92         1.99 o                         
   4  10   5        260.68        240.74         3.61 o                         
   5  10   5       1041.22       1075.70        10.35 o                         
   6  10   5        665.62        597.04         6.75 o                         
   7  10   5        109.80        139.50         2.51 o                         
   8  10   5          2.84          0.01         0.90 o                         
   9  10   5        390.64        402.92         6.09 o                         
 -10  11   5         70.62         64.11         1.61 o                         
  -9  11   5        223.92        227.32         3.64 o                         
  -8  11   5       1040.65       1077.59        12.09 o                         
  -7  11   5        135.04        136.06         3.62 o                         
  -6  11   5       2755.61       2717.01        28.25 o                         
  -5  11   5        387.19        398.33         6.84 o                         
  -4  11   5         71.01         75.45         2.11 o                         
  -3  11   5        191.32        209.89         5.19 o                         
  -2  11   5          9.14          4.65         1.40 o                         
  -1  11   5        134.09        129.83         3.42 o                         
   0  11   5        211.42        211.92         4.64 o                         
   1  11   5        868.04        903.94         9.02 o                         
   2  11   5       1677.82       1582.35        14.78 o                         
   3  11   5          0.05          1.96         1.00 o                         
   4  11   5         68.24         85.71         2.11 o                         
   5  11   5        379.33        351.02         4.81 o                         
   6  11   5          3.12          6.01         1.31 o                         
   7  11   5        275.44        228.27         3.35 o                         
   8  11   5         92.32         84.86         2.27 o                         
   9  11   5        154.82        131.99         2.58 o                         
 -10  12   5         41.60         45.49         1.90 o                         
  -9  12   5          0.17          0.72         0.98 o                         
  -8  12   5         12.46         16.71         1.35 o                         
  -7  12   5         16.90         16.99         1.68 o                         
  -6  12   5        169.89        185.96         4.21 o                         
  -5  12   5       1753.57       1732.70        18.38 o                         
  -4  12   5         14.17         17.81         1.42 o                         
  -3  12   5        735.45        802.82        10.61 o                         
  -2  12   5         99.63        124.16         3.76 o                         
  -1  12   5        271.75        262.16         5.70 o                         
   0  12   5        570.81        559.51         8.33 o                         
   1  12   5       1780.84       1827.71        17.24 o                         
   2  12   5        879.03        846.00         9.15 o                         
   3  12   5       3094.36       3035.18        25.10 o                         
   4  12   5        936.15        906.32         9.30 o                         
   5  12   5        363.77        380.95         5.47 o                         
   6  12   5         13.66         12.67         1.32 o                         
   7  12   5         74.32         60.83         1.70 o                         
   8  12   5         22.33         22.41         1.33 o                         
  -9  13   5         29.82         31.58         1.22 o                         
  -8  13   5        584.04        577.02         8.48 o                         
  -7  13   5         46.60         51.63         1.85 o                         
  -6  13   5        270.04        293.22         4.66 o                         
  -5  13   5        151.09        148.39         3.33 o                         
  -4  13   5        592.09        627.05         7.51 o                         
  -3  13   5         22.62         33.96         2.05 o                         
  -2  13   5        393.21        366.34         6.86 o                         
  -1  13   5       1592.29       1572.82        18.78 o                         
   0  13   5        532.78        537.68         7.77 o                         
   1  13   5         11.88          6.83         1.42 o                         
   2  13   5        578.70        602.13         8.25 o                         
   3  13   5       4489.95       4453.80        37.49 o                         
   4  13   5        104.49        114.74         2.78 o                         
   5  13   5        211.10        215.19         4.03 o                         
   6  13   5         93.96         76.62         2.38 o                         
   7  13   5        116.77        115.25         2.28 o                         
   8  13   5        143.45        137.89         2.93 o                         
  -9  14   5          3.42          2.67         0.84 o                         
  -8  14   5         30.05         31.05         1.20 o                         
  -7  14   5         38.53         39.11         2.28 o                         
  -6  14   5       1225.13       1262.54        14.36 o                         
  -5  14   5        362.93        368.80         6.42 o                         
  -4  14   5         58.35         63.79         2.10 o                         
  -3  14   5        132.10        131.01         3.36 o                         
  -2  14   5        596.60        572.86         8.84 o                         
  -1  14   5        107.28         87.46         3.42 o                         
   0  14   5        309.32        349.27         5.40 o                         
   1  14   5       1580.57       1632.70        17.28 o                         
   2  14   5         43.44         40.28         1.86 o                         
   3  14   5        114.16        118.67         2.80 o                         
   4  14   5          0.20          0.86         1.49 o                         
   5  14   5        996.97        990.22        14.80 o                         
   6  14   5        144.54        143.00         3.16 o                         
   7  14   5        625.91        673.61         8.31 o                         
   8  14   5        227.63        186.89         5.01 o                         
  -8  15   5         51.61         51.05         1.81 o                         
  -7  15   5        710.14        713.30         8.47 o                         
  -6  15   5        147.94        149.14         3.72 o                         
  -5  15   5        115.03        120.13         2.87 o                         
  -4  15   5         11.40         13.54         1.33 o                         
  -3  15   5         94.90         97.44         3.21 o                         
  -2  15   5         11.07         17.73         2.26 o                         
  -1  15   5          3.90         10.17         1.62 o                         
   0  15   5         42.54         44.09         2.24 o                         
   1  15   5        145.59        145.96         3.23 o                         
   2  15   5       3041.59       3132.54        33.84 o                         
   3  15   5        107.14        106.08         2.78 o                         
   4  15   5         15.96         19.07         1.79 o                         
   5  15   5         22.62         23.10         2.14 o                         
   6  15   5        254.47        226.32         3.75 o                         
   7  15   5         88.25         92.37         1.94 o                         
  -8  16   5         97.14         70.66         4.15 o                         
  -7  16   5         56.46         56.42         1.93 o                         
  -6  16   5        124.43        130.00         2.86 o                         
  -5  16   5        241.19        260.30         4.71 o                         
  -4  16   5        137.36        136.85         3.02 o                         
  -3  16   5          4.29          5.11         1.44 o                         
  -2  16   5         14.07         16.20         1.78 o                         
  -1  16   5         14.50          9.87         2.03 o                         
   0  16   5       1255.65       1313.78        17.43 o                         
   1  16   5       2276.20       2336.37        24.93 o                         
   2  16   5        386.19        424.58         6.74 o                         
   3  16   5         18.30         21.50         1.89 o                         
   4  16   5          5.20          3.50         1.42 o                         
   5  16   5         45.98         45.61         2.16 o                         
   6  16   5         21.23         16.06         1.02 o                         
  -7  17   5         50.71         36.57         2.28 o                         
  -6  17   5        385.59        387.08         8.94 o                         
  -5  17   5        105.14         98.21         2.67 o                         
  -4  17   5          7.54          8.73         1.52 o                         
  -3  17   5        140.19        142.80         2.72 o                         
  -2  17   5        278.97        257.56         4.20 o                         
  -1  17   5        252.23        250.13         4.96 o                         
   0  17   5        124.16        139.70         3.68 o                         
   1  17   5        119.72        111.67         3.47 o                         
   2  17   5        833.65        838.51        11.08 o                         
   3  17   5        236.66        239.36         5.57 o                         
   4  17   5          0.25          0.98         1.22 o                         
   5  17   5         90.61         89.06         3.15 o                         
   6  17   5        123.31        119.76         3.38 o                         
  -6  18   5        117.54        103.51         2.62 o                         
  -5  18   5        116.66        109.85         2.76 o                         
  -4  18   5          5.44          8.68         1.57 o                         
  -3  18   5        306.18        327.23         5.60 o                         
  -2  18   5          0.76          0.67         1.25 o                         
  -1  18   5        182.63        157.52         3.85 o                         
   0  18   5         18.38         21.21         2.29 o                         
   1  18   5         90.88         81.44         2.81 o                         
   2  18   5         93.24         97.04         3.11 o                         
   3  18   5         96.98         99.21         2.68 o                         
   4  18   5         10.81          6.04         1.02 o                         
   5  18   5         36.31         30.52         1.98 o                         
  -5  19   5         77.00         69.90         3.64 o                         
  -4  19   5         55.87         60.41         2.36 o                         
  -3  19   5        448.33        438.25         7.68 o                         
  -2  19   5        118.42        114.53         2.75 o                         
  -1  19   5         39.60         44.99         2.93 o                         
   0  19   5         19.09         21.85         1.72 o                         
   1  19   5        289.78        310.89         6.94 o                         
   2  19   5          0.01          1.10         1.33 o                         
   3  19   5        240.87        249.13         5.92 o                         
   4  19   5         45.35         43.98         2.88 o                         
  -3  20   5          5.98          5.37         1.22 o                         
  -2  20   5          3.22          2.87         1.17 o                         
  -1  20   5        188.65        193.90         3.82 o                         
   0  20   5        416.01        428.38         6.37 o                         
   1  20   5        927.74        869.39        13.86 o                         
   2  20   5        770.57        724.28        11.36 o                         
 -12   0   6         60.73         68.01         1.97 o                         
 -10   0   6        283.26        261.34         4.57 o                         
  -8   0   6        726.70        730.75         9.78 o                         
  -6   0   6       1341.66       1484.83        28.24 o                         
  -4   0   6       5268.54       5981.05       154.43 o                         
  -2   0   6       9512.81       9806.27       345.13 o                         
   0   0   6         55.06         37.20         3.91 o                         
   2   0   6        761.13        842.29        26.52 o                         
   4   0   6          0.22          6.36         2.82 o                         
   6   0   6      21920.29      21035.65       139.06 o                         
   8   0   6        250.25        258.66         3.26 o                         
 -12   1   6          3.14          1.44         0.61 o                         
 -11   1   6        193.91        168.44         3.36 o                         
 -10   1   6          5.85          9.20         0.92 o                         
  -9   1   6        788.70        742.80         6.16 o                         
  -8   1   6          8.74          3.11         0.89 o                         
  -7   1   6        181.78        192.30         3.08 o                         
  -6   1   6         16.60         11.47         1.57 o                         
  -5   1   6       2708.00       3190.80        52.71 o                         
  -4   1   6         61.54         72.51         5.73 o                         
  -3   1   6       2173.17       2102.62        41.78 o                         
  -2   1   6      27254.68      25705.84       498.83 o                         
  -1   1   6       7013.76       7284.40       181.23 o                         
   0   1   6        456.68        413.60         9.30 o                         
   1   1   6       5364.48       5556.95        88.22 o                         
   2   1   6        217.19        230.48         8.45 o                         
   3   1   6       1024.16       1159.50        28.19 o                         
   4   1   6       2391.21       2506.30        52.02 o                         
   5   1   6        530.66        515.43         3.87 o                         
   6   1   6        388.12        402.39         2.97 o                         
   7   1   6        907.01        900.55         5.44 o                         
   8   1   6        357.99        374.79         3.08 o                         
   9   1   6        174.72        175.93         2.29 o                         
  10   1   6          6.03          4.53         2.43 o                         
 -12   2   6        180.82        168.45         3.33 o                         
 -11   2   6        204.82        218.19         3.17 o                         
 -10   2   6        307.17        336.30         4.30 o                         
  -9   2   6          0.40          1.23         0.92 o                         
  -8   2   6        167.50        174.50         2.93 o                         
  -7   2   6        683.87        664.21         7.16 o                         
  -6   2   6       1107.54       1095.93        13.37 o                         
  -5   2   6        179.15        189.08         7.18 o                         
  -4   2   6        431.37        429.69        19.70 o                         
  -3   2   6       8740.55       8675.93       154.32 o                         
  -2   2   6       4500.92       4479.00       228.76 o                         
  -1   2   6       4393.20       3891.55        80.90 o                         
   0   2   6       6292.28       6211.44        89.96 o                         
   1   2   6       1123.83        988.29        36.87 o                         
   2   2   6      12557.50      12755.85       195.83 o                         
   3   2   6       2011.06       2458.06        41.75 o                         
   4   2   6         64.29         58.23         5.10 o                         
   5   2   6       1492.16       1392.75         7.96 o                         
   6   2   6          1.84          2.39         0.60 o                         
   7   2   6        749.46        762.62         4.63 o                         
   8   2   6        176.78        184.80         1.81 o                         
   9   2   6         66.55         94.01         1.58 o                         
  10   2   6          3.75          2.43         2.11 o                         
 -12   3   6        558.08        548.14         8.49 o                         
 -11   3   6         38.72         36.11         1.24 o                         
 -10   3   6         23.81         29.70         1.35 o                         
  -9   3   6         26.81         25.89         1.17 o                         
  -8   3   6        606.12        522.46         6.66 o                         
  -7   3   6          0.13          3.38         0.92 o                         
  -6   3   6          9.61         22.53         1.72 o                         
  -5   3   6       2587.36       2798.98        52.41 o                         
  -4   3   6       1800.88       1933.63        45.95 o                         
  -3   3   6       3223.17       3251.20        59.46 o                         
  -2   3   6      35905.47      33483.68      1406.67 o                         
  -1   3   6        860.83        728.85        29.07 o                         
   0   3   6       1069.39       1019.11        16.63 o                         
   1   3   6       4439.19       4552.97        84.30 o                         
   2   3   6        173.70        189.04         5.19 o                         
   3   3   6        365.65        403.70         9.28 o                         
   4   3   6        861.45        691.26        19.35 o                         
   5   3   6       1975.32       1877.04        10.40 o                         
   6   3   6         21.92         17.62         0.70 o                         
   7   3   6        348.93        345.50         2.84 o                         
   8   3   6        307.18        318.63         2.70 o                         
   9   3   6        115.18        120.46         1.88 o                         
  10   3   6         12.68         12.90         1.74 o                         
 -11   4   6        177.62        185.33         2.61 o                         
 -10   4   6        266.15        282.10         3.54 o                         
  -9   4   6        796.11        761.32         7.25 o                         
  -8   4   6          2.79          3.85         1.28 o                         
  -7   4   6          2.95          5.53         1.08 o                         
  -6   4   6       3254.13       3382.16        29.69 o                         
  -5   4   6        342.02        344.01        12.76 o                         
  -4   4   6        408.60        424.85        12.99 o                         
  -3   4   6        243.72        272.91        10.53 o                         
  -2   4   6       2816.66       2643.63        56.93 o                         
  -1   4   6      35066.26      35046.28       602.53 o                         
   0   4   6       7170.45       7284.25       115.92 o                         
   1   4   6       1045.28       1144.53        29.97 o                         
   2   4   6       2347.14       2416.40        40.57 o                         
   3   4   6         84.52         84.68         3.78 o                         
   4   4   6        144.16        121.48        11.05 o                         
   5   4   6       3136.16       3002.70        16.56 o                         
   6   4   6       2650.35       2727.44        14.75 o                         
   7   4   6       2461.07       2448.89        14.04 o                         
   8   4   6          8.97          8.60         0.75 o                         
   9   4   6          1.51          1.25         0.89 o                         
  10   4   6        151.10        150.34         3.97 o                         
 -11   5   6        762.90        744.63         7.82 o                         
 -10   5   6        190.19        185.70         2.86 o                         
  -9   5   6        420.02        392.67         4.66 o                         
  -8   5   6        832.81        820.39         8.96 o                         
  -7   5   6        537.23        522.10         6.27 o                         
  -6   5   6        437.16        411.78         5.52 o                         
  -5   5   6          0.01         17.84         3.72 o                         
  -4   5   6       1456.99       1561.77        35.89 o                         
  -3   5   6        496.05        498.87        10.24 o                         
  -2   5   6       1841.58       2004.66        34.09 o                         
  -1   5   6       3708.18       3553.03        48.89 o                         
   0   5   6        774.04        852.02        23.54 o                         
   1   5   6         66.30         50.67         3.95 o                         
   2   5   6       3617.07       3873.72        54.01 o                         
   3   5   6       1641.19       1746.84        32.01 o                         
   4   5   6         19.74         15.38         0.90 o                         
   5   5   6         47.62         41.97         1.00 o                         
   6   5   6          9.75         19.15         0.86 o                         
   7   5   6         45.78         39.98         1.07 o                         
   8   5   6       2519.48       2589.60        18.34 o                         
   9   5   6          2.63          3.29         1.05 o                         
  10   5   6        429.49        406.70         9.53 o                         
 -11   6   6        163.81        160.93         2.38 o                         
 -10   6   6        141.64        151.82         2.45 o                         
  -9   6   6        211.92        190.98         3.48 o                         
  -8   6   6        188.42        188.96         3.40 o                         
  -7   6   6          1.05          3.32         1.12 o                         
  -6   6   6       1625.46       1602.39        13.76 o                         
  -5   6   6          0.42          3.63         1.39 o                         
  -4   6   6       1473.56       1354.54        26.91 o                         
  -3   6   6        289.03        299.45         7.83 o                         
  -2   6   6          9.02          4.59         1.56 o                         
  -1   6   6        145.09        120.82         3.64 o                         
   0   6   6       1245.36       1261.64        19.73 o                         
   1   6   6       1137.57       1152.55        21.88 o                         
   2   6   6       8295.09       8796.18       116.43 o                         
   3   6   6       8901.38       9424.51       197.21 o                         
   4   6   6          6.74         14.55         0.90 o                         
   5   6   6        440.66        450.97         3.99 o                         
   6   6   6        347.36        319.83         3.06 o                         
   7   6   6        174.80        158.24         2.31 o                         
   8   6   6       1933.12       1949.65        16.45 o                         
   9   6   6         12.95         21.95         1.30 o                         
  10   6   6         74.40         72.96         4.23 o                         
 -11   7   6         68.56         66.62         1.91 o                         
 -10   7   6         18.83         22.50         1.22 o                         
  -9   7   6        317.46        308.06         4.56 o                         
  -8   7   6         12.45         19.24         1.45 o                         
  -7   7   6        441.03        423.59         5.92 o                         
  -6   7   6        224.86        218.90         3.34 o                         
  -5   7   6         13.65          8.89         0.90 o                         
  -4   7   6        354.20        369.15        10.63 o                         
  -3   7   6        108.05         99.07         3.56 o                         
  -2   7   6        376.48        436.06         8.43 o                         
  -1   7   6       4307.69       4373.18        65.68 o                         
   0   7   6        103.83        128.81         5.17 o                         
   1   7   6         30.54         30.27         3.30 o                         
   2   7   6        332.19        348.04         9.19 o                         
   3   7   6        190.75        192.12         3.61 o                         
   4   7   6         33.38         23.60         1.19 o                         
   5   7   6         84.64        123.73         2.12 o                         
   6   7   6        350.48        321.13         3.20 o                         
   7   7   6       1249.27       1188.49         8.42 o                         
   8   7   6        144.52        155.31         3.11 o                         
   9   7   6          1.88          2.67         0.98 o                         
  10   7   6         24.56         19.60         2.43 o                         
 -11   8   6         19.46         20.47         1.00 o                         
 -10   8   6        185.77        187.96         2.61 o                         
  -9   8   6       1677.94       1691.22        16.07 o                         
  -8   8   6        163.07        159.41         3.15 o                         
  -7   8   6        269.28        268.67         4.76 o                         
  -6   8   6        959.16        962.74         9.76 o                         
  -5   8   6        194.58        200.50         3.21 o                         
  -4   8   6        415.69        435.51         6.22 o                         
  -3   8   6         75.44         62.94         4.02 o                         
  -2   8   6       2771.85       2954.47        49.82 o                         
  -1   8   6       2068.46       2314.43        34.32 o                         
   0   8   6       8604.69       8344.09       149.31 o                         
   1   8   6        498.86        490.82        16.92 o                         
   2   8   6       1263.04       1323.94        27.02 o                         
   3   8   6          0.52          0.71         1.08 o                         
   4   8   6        131.45        142.71         2.74 o                         
   5   8   6        224.95        164.72         2.85 o                         
   6   8   6         87.03         64.61         1.85 o                         
   7   8   6        666.64        683.81         5.73 o                         
   8   8   6        907.98        911.83        10.47 o                         
   9   8   6        401.38        423.09         5.54 o                         
 -11   9   6          6.69          4.01         1.13 o                         
 -10   9   6        183.16        182.03         2.80 o                         
  -9   9   6        241.35        246.79         3.91 o                         
  -8   9   6        242.73        244.45         3.98 o                         
  -7   9   6       1743.75       1709.84        19.16 o                         
  -6   9   6       4367.03       4229.28        36.68 o                         
  -5   9   6         88.91         99.72         2.32 o                         
  -4   9   6        457.46        475.06         7.73 o                         
  -3   9   6       2798.21       2858.31        36.55 o                         
  -2   9   6         11.90         11.29         1.63 o                         
  -1   9   6       1972.31       1991.28        41.89 o                         
   0   9   6         41.14         52.24         4.05 o                         
   1   9   6         15.97         18.11         2.56 o                         
   2   9   6         22.21         16.60         1.28 o                         
   3   9   6        550.18        547.12         6.10 o                         
   4   9   6        383.05        382.43         5.00 o                         
   5   9   6         57.73         58.15         1.80 o                         
   6   9   6        134.05        149.21         2.58 o                         
   7   9   6         32.46         41.95         1.44 o                         
   8   9   6        136.22        130.56         2.57 o                         
   9   9   6        103.09        132.77         2.90 o                         
 -10  10   6          9.57         14.45         0.93 o                         
  -9  10   6        778.92        772.08        10.06 o                         
  -8  10   6       1241.33       1267.96        15.61 o                         
  -7  10   6       1393.96       1362.01        17.43 o                         
  -6  10   6        641.00        642.98         7.87 o                         
  -5  10   6         24.86         31.78         1.73 o                         
  -4  10   6         42.94         36.64         1.82 o                         
  -3  10   6       1835.62       1746.03        20.45 o                         
  -2  10   6        147.71        127.45         3.24 o                         
  -1  10   6         46.49         36.81         1.73 o                         
   0  10   6         22.91         29.65         1.82 o                         
   1  10   6         44.85         35.08         1.44 o                         
   2  10   6        201.07        159.53         2.71 o                         
   3  10   6       1137.97       1157.59        10.04 o                         
   4  10   6        147.58        146.99         2.80 o                         
   5  10   6         45.38         45.00         1.60 o                         
   6  10   6          3.80          5.26         1.14 o                         
   7  10   6        159.77        142.73         2.40 o                         
   8  10   6        314.01        293.98         4.43 o                         
   9  10   6          0.27          0.27         0.79 o                         
 -10  11   6          3.02          2.38         0.66 o                         
  -9  11   6        327.41        317.01         4.75 o                         
  -8  11   6        141.93        146.48         3.27 o                         
  -7  11   6       1822.89       1855.78        23.45 o                         
  -6  11   6       1050.75       1050.99        11.80 o                         
  -5  11   6         10.85         10.35         1.27 o                         
  -4  11   6        351.48        345.10         5.11 o                         
  -3  11   6         91.59         98.90         2.97 o                         
  -2  11   6        485.70        460.01         6.48 o                         
  -1  11   6          2.43          4.62         1.43 o                         
   0  11   6       1199.10       1237.43        13.68 o                         
   1  11   6        344.41        323.38         4.37 o                         
   2  11   6        107.95        114.43         2.36 o                         
   3  11   6          4.97          4.66         1.14 o                         
   4  11   6        179.28        172.64         2.93 o                         
   5  11   6          0.11          0.90         1.10 o                         
   6  11   6         44.61         31.30         1.47 o                         
   7  11   6          4.01          6.47         1.14 o                         
   8  11   6         65.36         65.88         1.94 o                         
   9  11   6         39.42         32.84         2.05 o                         
 -10  12   6        301.89        305.48         9.16 o                         
  -9  12   6        414.64        423.36         5.19 o                         
  -8  12   6         14.50         12.78         1.75 o                         
  -7  12   6        886.79        929.03        11.70 o                         
  -6  12   6        608.92        619.81         8.27 o                         
  -5  12   6        641.72        634.10         8.02 o                         
  -4  12   6          2.78          3.15         1.36 o                         
  -3  12   6        582.20        586.67         9.08 o                         
  -2  12   6        460.53        478.63         7.53 o                         
  -1  12   6         40.41         56.65         2.73 o                         
   0  12   6         49.08         49.24         2.48 o                         
   1  12   6       2084.36       2042.99        19.06 o                         
   2  12   6        815.51        803.87         9.58 o                         
   3  12   6         94.29         97.24         2.55 o                         
   4  12   6          0.41          2.12         1.18 o                         
   5  12   6        532.96        512.43         7.22 o                         
   6  12   6         11.23         13.52         1.35 o                         
   7  12   6          0.32          3.61         1.04 o                         
   8  12   6         15.83          8.33         0.91 o                         
  -9  13   6          0.62          1.15         0.68 o                         
  -8  13   6        397.60        400.44         6.06 o                         
  -7  13   6        305.49        331.84         5.36 o                         
  -6  13   6        653.88        651.91        11.10 o                         
  -5  13   6         88.83         87.91         2.74 o                         
  -4  13   6        464.74        467.64         5.97 o                         
  -3  13   6        124.91        146.27         3.96 o                         
  -2  13   6        620.09        613.54         9.60 o                         
  -1  13   6        247.48        269.00         5.77 o                         
   0  13   6         44.53         43.94         2.15 o                         
   1  13   6        317.34        304.00         4.78 o                         
   2  13   6         19.60         19.94         1.47 o                         
   3  13   6        572.71        578.39         7.36 o                         
   4  13   6        158.55        163.28         3.42 o                         
   5  13   6          0.80          2.10         1.36 o                         
   6  13   6         24.97         30.06         1.51 o                         
   7  13   6        108.76        104.83         2.02 o                         
   8  13   6         88.48         93.77         2.45 o                         
  -9  14   6        195.85        181.69         3.69 o                         
  -8  14   6          5.00          4.63         0.80 o                         
  -7  14   6        961.04        956.60        10.86 o                         
  -6  14   6         18.86         21.46         1.95 o                         
  -5  14   6         14.22         16.84         1.79 o                         
  -4  14   6         24.03         24.36         1.52 o                         
  -3  14   6         47.89         43.80         2.37 o                         
  -2  14   6         34.45         32.56         2.71 o                         
  -1  14   6         61.34         80.75         2.75 o                         
   0  14   6        159.55        179.56         3.97 o                         
   1  14   6       1510.53       1538.23        16.78 o                         
   2  14   6        457.20        454.46         6.57 o                         
   3  14   6          3.32          3.79         1.36 o                         
   4  14   6        180.30        179.47         4.22 o                         
   5  14   6        483.38        495.07         8.53 o                         
   6  14   6          9.16         11.04         1.37 o                         
   7  14   6          8.33          8.95         1.09 o                         
  -8  15   6        748.08        744.79         9.48 o                         
  -7  15   6        558.59        580.81         9.31 o                         
  -6  15   6         17.99         20.16         1.58 o                         
  -5  15   6         12.83         12.37         1.48 o                         
  -4  15   6         88.38         86.52         2.34 o                         
  -3  15   6         18.76         20.89         1.79 o                         
  -2  15   6         92.42         94.59         3.86 o                         
  -1  15   6         25.93         27.84         1.91 o                         
   0  15   6         95.73         95.89         3.47 o                         
   1  15   6          2.07          1.61         1.48 o                         
   2  15   6        106.89         99.43         3.11 o                         
   3  15   6         51.12         51.38         2.24 o                         
   4  15   6        283.56        294.25         5.39 o                         
   5  15   6         19.86         18.50         1.62 o                         
   6  15   6        113.95        121.26         2.37 o                         
   7  15   6         41.51         36.65         2.48 o                         
  -7  16   6        870.22        867.02        11.90 o                         
  -6  16   6         25.14         25.97         1.55 o                         
  -5  16   6        128.44        124.28         3.60 o                         
  -4  16   6         11.40         15.65         1.80 o                         
  -3  16   6        620.40        644.93         8.28 o                         
  -2  16   6        689.38        693.19        10.31 o                         
  -1  16   6        841.58        864.62        11.89 o                         
   0  16   6         14.93         21.79         1.88 o                         
   1  16   6         58.81         55.93         2.28 o                         
   2  16   6         88.04         84.70         2.71 o                         
   3  16   6         35.66         38.17         1.99 o                         
   4  16   6         40.10         43.81         1.79 o                         
   5  16   6          5.96          9.57         1.38 o                         
   6  16   6          0.86          2.66         0.85 o                         
  -7  17   6       1818.23       1646.23        36.66 o                         
  -6  17   6         10.47          9.37         0.99 o                         
  -5  17   6        127.97        134.62         3.31 o                         
  -4  17   6         32.32         33.95         2.02 o                         
  -3  17   6         15.78         14.77         1.38 o                         
  -2  17   6          4.58          2.56         1.71 o                         
  -1  17   6        102.59         99.98         3.62 o                         
   0  17   6        241.82        251.63         4.94 o                         
   1  17   6         12.31         12.00         1.78 o                         
   2  17   6        252.41        257.09         5.30 o                         
   3  17   6        317.46        328.07         7.78 o                         
   4  17   6        399.01        393.13         7.06 o                         
   5  17   6         56.90         61.94         2.25 o                         
  -6  18   6         33.71         26.09         1.45 o                         
  -5  18   6         71.58         64.10         1.98 o                         
  -4  18   6        134.83        141.32         4.19 o                         
  -3  18   6        146.85        170.32         3.57 o                         
  -2  18   6        195.17        175.01         3.84 o                         
  -1  18   6         16.76         15.17         1.61 o                         
   0  18   6        110.05        107.80         3.76 o                         
   1  18   6        138.29        138.48         3.82 o                         
   2  18   6        140.86        148.18         4.45 o                         
   3  18   6          5.33          7.58         1.39 o                         
   4  18   6        116.97        109.96         3.16 o                         
   5  18   6        244.75        197.59         9.39 o                         
  -5  19   6        406.19        374.44        12.71 o                         
  -4  19   6          5.96          5.60         1.17 o                         
  -3  19   6          9.57          8.75         1.45 o                         
  -2  19   6         14.41          9.45         1.32 o                         
  -1  19   6         28.60         25.20         1.61 o                         
   0  19   6          0.97         -0.26         1.20 o                         
   1  19   6        535.65        541.96        12.86 o                         
   2  19   6         21.15         28.62         1.67 o                         
   3  19   6          9.07         13.94         1.45 o                         
  -3  20   6        141.42        115.68         4.29 o                         
  -2  20   6        503.96        391.65        14.26 o                         
  -1  20   6          2.75          1.33         1.03 o                         
   0  20   6        330.00        315.72         5.26 o                         
   1  20   6          7.66         10.87         1.12 o                         
   2  20   6        313.15        305.75         9.44 o                         
 -11   0   7        205.07        198.02         5.84 o                         
  -9   0   7          3.18         11.80         1.47 o                         
  -7   0   7         40.75         46.64         2.06 o                         
  -5   0   7        616.78        790.02        31.09 o                         
  -3   0   7         25.07         53.33        14.98 o                         
  -1   0   7      13562.10      12874.53       447.81 o                         
   1   0   7        133.06        146.73        13.04 o                         
   3   0   7        699.79        705.02        24.75 o                         
   5   0   7         35.50         39.42         1.18 o                         
   7   0   7        231.41        225.02         3.32 o                         
   9   0   7         99.16        106.15         2.42 o                         
 -12   1   7        369.72        396.43         6.14 o                         
 -11   1   7          3.26          1.60         1.23 o                         
 -10   1   7        425.83        361.72         4.32 o                         
  -9   1   7         79.03         63.58         1.63 o                         
  -8   1   7        150.37        173.99         2.68 o                         
  -7   1   7          0.47          1.98         0.90 o                         
  -6   1   7          0.10          2.17         0.92 o                         
  -5   1   7       7663.28       8067.71       148.16 o                         
  -4   1   7        635.10        723.94        17.27 o                         
  -3   1   7        128.30        141.89         6.58 o                         
  -2   1   7       1417.63       1366.82        31.76 o                         
  -1   1   7      10073.79       9447.99       191.22 o                         
   0   1   7         88.39         97.96         3.74 o                         
   1   1   7        478.65        537.79        12.02 o                         
   2   1   7        221.93        245.59         8.43 o                         
   3   1   7          0.21          1.82         2.71 o                         
   4   1   7         15.17         16.57         3.66 o                         
   5   1   7          1.21          1.17         0.53 o                         
   6   1   7        369.76        361.16         2.76 o                         
   7   1   7       1319.25       1293.82         7.42 o                         
   8   1   7         12.13         15.91         0.79 o                         
   9   1   7         27.94         33.33         1.20 o                         
 -12   2   7        233.87        216.89         3.39 o                         
 -11   2   7         69.89         68.14         1.70 o                         
 -10   2   7        826.01        693.86         7.05 o                         
  -9   2   7        211.29        226.13         2.80 o                         
  -8   2   7        321.11        292.67         4.06 o                         
  -7   2   7          0.03          1.57         0.91 o                         
  -6   2   7       1300.88       1260.89        13.63 o                         
  -5   2   7        280.82        330.86        10.49 o                         
  -4   2   7          4.95          2.16         2.57 o                         
  -3   2   7       2632.09       2904.19        64.90 o                         
  -2   2   7       2143.98       2056.12        71.91 o                         
  -1   2   7       3096.19       3032.48        56.83 o                         
   0   2   7        549.24        580.99        11.86 o                         
   1   2   7        562.86        551.03        12.87 o                         
   2   2   7         32.99         27.69         3.95 o                         
   3   2   7         85.94         91.59         4.56 o                         
   4   2   7         14.37         12.05         1.70 o                         
   5   2   7         48.63         45.56         0.87 o                         
   6   2   7          3.70          4.80         0.64 o                         
   7   2   7        281.91        275.35         2.33 o                         
   8   2   7          6.98          6.85         0.72 o                         
   9   2   7          0.04          1.09         0.86 o                         
 -12   3   7         23.79         19.46         1.02 o                         
 -11   3   7         44.18         64.97         1.48 o                         
 -10   3   7         42.13         22.90         1.27 o                         
  -9   3   7         14.34         15.30         1.21 o                         
  -8   3   7          0.21          0.94         1.07 o                         
  -7   3   7       1872.86       1886.78        16.02 o                         
  -6   3   7         11.31         24.47         1.27 o                         
  -5   3   7        123.57         73.81         6.58 o                         
  -4   3   7          1.43          3.39         2.20 o                         
  -3   3   7       1230.79       1186.01        23.49 o                         
  -2   3   7       4972.77       4904.17       221.96 o                         
  -1   3   7        709.69        780.07        15.84 o                         
   0   3   7        948.82        966.61        17.67 o                         
   1   3   7       1132.80       1063.79        32.23 o                         
   2   3   7         99.40         92.16         3.87 o                         
   3   3   7         55.73         67.65         3.61 o                         
   4   3   7         44.33         44.92         1.39 o                         
   5   3   7        250.63        248.74         2.11 o                         
   6   3   7        240.37        250.13         2.19 o                         
   7   3   7        673.10        679.35         4.73 o                         
   8   3   7          5.54          5.90         0.72 o                         
   9   3   7         20.10         23.47         1.07 o                         
  10   3   7        391.42        429.83        17.01 o                         
 -11   4   7        438.59        419.24         4.66 o                         
 -10   4   7          7.99          7.40         0.95 o                         
  -9   4   7        366.50        357.30         4.24 o                         
  -8   4   7        392.49        394.43         5.61 o                         
  -7   4   7       1025.92       1000.22         9.86 o                         
  -6   4   7       3353.98       3388.53        28.87 o                         
  -5   4   7        769.29        903.29        19.30 o                         
  -4   4   7       3592.58       3524.66        61.10 o                         
  -3   4   7       1256.78       1274.52        24.49 o                         
  -2   4   7          3.50          1.25         3.26 o                         
  -1   4   7       1759.78       1692.57        27.76 o                         
   0   4   7         22.00         11.86         2.65 o                         
   1   4   7          8.24         11.41         3.55 o                         
   2   4   7        210.85        242.11         9.44 o                         
   3   4   7       2032.12       2102.76        37.28 o                         
   4   4   7          2.30          2.14         0.74 o                         
   5   4   7         33.46         31.16         0.91 o                         
   6   4   7        141.98        129.48         1.74 o                         
   7   4   7          2.31          1.86         0.74 o                         
   8   4   7         72.67         79.11         1.43 o                         
   9   4   7         28.56         33.37         1.32 o                         
  10   4   7          2.31          4.21         2.11 o                         
 -11   5   7         14.02          7.43         0.82 o                         
 -10   5   7         78.20         72.56         1.71 o                         
  -9   5   7          9.81          6.37         1.23 o                         
  -8   5   7        118.64        108.59         2.63 o                         
  -7   5   7        301.69        282.69         4.19 o                         
  -6   5   7        121.05        135.49         3.49 o                         
  -5   5   7       2243.09       2496.05        33.75 o                         
  -4   5   7       3369.66       3461.35        91.64 o                         
  -3   5   7       2936.95       3162.13        48.72 o                         
  -2   5   7       1950.80       1916.73        40.64 o                         
  -1   5   7      15388.25      14848.69       195.73 o                         
   0   5   7         29.82         15.60         2.61 o                         
   1   5   7        131.22        122.88         9.10 o                         
   2   5   7        555.48        602.56        15.59 o                         
   3   5   7        156.25        179.14         6.26 o                         
   4   5   7       1278.58       1258.57         9.83 o                         
   5   5   7         45.02         46.49         1.12 o                         
   6   5   7         88.16         84.93         1.43 o                         
   7   5   7        771.62        729.13         5.55 o                         
   8   5   7        247.44        258.29         3.16 o                         
   9   5   7         10.52          8.17         1.21 o                         
  10   5   7          0.10          2.43         1.78 o                         
 -11   6   7         23.89         23.84         1.01 o                         
 -10   6   7        373.20        352.42         4.19 o                         
  -9   6   7         48.24         47.58         1.77 o                         
  -8   6   7        136.72        155.36         3.04 o                         
  -7   6   7       1235.20       1198.64        11.05 o                         
  -6   6   7        440.45        441.31         6.11 o                         
  -5   6   7       1600.12       1591.02        16.75 o                         
  -4   6   7        650.50        627.11        16.15 o                         
  -3   6   7       1545.70       1629.68        26.84 o                         
  -2   6   7        314.54        277.49         9.58 o                         
  -1   6   7        303.72        287.14         9.12 o                         
   0   6   7       5791.97       5681.01        95.06 o                         
   1   6   7        153.60        146.79         5.56 o                         
   2   6   7        234.94        251.58         6.37 o                         
   3   6   7        482.37        575.12         7.70 o                         
   4   6   7        116.31         89.04         1.60 o                         
   5   6   7         50.61         52.93         1.30 o                         
   6   6   7         93.30         85.39         1.53 o                         
   7   6   7          2.49          3.34         0.91 o                         
   8   6   7        100.08         97.24         2.07 o                         
   9   6   7        250.79        231.45         3.65 o                         
  10   6   7          6.19          2.43         1.46 o                         
 -11   7   7        111.16        117.13         2.20 o                         
 -10   7   7        151.31        162.00         2.82 o                         
  -9   7   7          3.53          6.68         1.32 o                         
  -8   7   7        319.53        303.59         4.90 o                         
  -7   7   7        786.09        786.43        11.85 o                         
  -6   7   7         72.64         62.54         2.19 o                         
  -5   7   7       5084.73       4895.35        36.24 o                         
  -4   7   7          0.02          2.15         1.39 o                         
  -3   7   7        338.49        395.56        10.92 o                         
  -2   7   7         41.50         68.94         2.83 o                         
  -1   7   7       6737.83       6930.57       111.42 o                         
   0   7   7       3120.94       2999.29        52.05 o                         
   1   7   7       1286.66       1283.43        24.02 o                         
   2   7   7        502.25        505.38        13.09 o                         
   3   7   7          4.34          3.70         1.14 o                         
   4   7   7         17.19         14.47         1.15 o                         
   5   7   7         89.93         59.79         1.55 o                         
   6   7   7        131.16        107.16         1.72 o                         
   7   7   7         46.63         49.30         1.34 o                         
   8   7   7         86.04         93.06         2.20 o                         
   9   7   7        181.59        202.59         3.07 o                         
 -11   8   7         50.98         42.17         1.24 o                         
 -10   8   7        145.05        153.05         2.56 o                         
  -9   8   7        847.88        837.66         9.75 o                         
  -8   8   7         62.78         65.11         2.16 o                         
  -7   8   7       1263.48       1242.68        13.52 o                         
  -6   8   7       6089.45       6055.12        49.92 o                         
  -5   8   7        423.84        450.01         5.65 o                         
  -4   8   7         56.31         73.65         2.11 o                         
  -3   8   7          0.20          1.41         1.77 o                         
  -2   8   7         10.07          9.64         1.75 o                         
  -1   8   7        688.68        662.84        17.19 o                         
   0   8   7       6339.24       5928.82       109.28 o                         
   1   8   7         15.35          6.98         3.24 o                         
   2   8   7        119.70        107.06         3.18 o                         
   3   8   7        279.64        275.16         4.31 o                         
   4   8   7         52.31         44.49         1.77 o                         
   5   8   7         13.93         19.21         1.33 o                         
   6   8   7       3594.14       3387.82        23.17 o                         
   7   8   7         39.85         35.36         1.26 o                         
   8   8   7        109.08        104.01         2.83 o                         
   9   8   7          3.23          5.02         0.98 o                         
 -11   9   7        102.90         94.20         3.84 o                         
 -10   9   7         54.97         63.20         1.80 o                         
  -9   9   7         19.97         18.77         1.32 o                         
  -8   9   7         65.40         68.45         2.21 o                         
  -7   9   7        711.44        726.17         9.49 o                         
  -6   9   7        727.10        727.68         8.20 o                         
  -5   9   7        226.53        227.83         3.85 o                         
  -4   9   7         15.96         20.20         1.28 o                         
  -3   9   7        130.91        163.01         4.42 o                         
  -2   9   7       1156.90       1133.75        16.88 o                         
  -1   9   7       1661.32       1577.84        30.22 o                         
   0   9   7          2.19          2.18         1.49 o                         
   1   9   7       1258.34       1206.07        16.22 o                         
   2   9   7       1236.13       1129.18        10.61 o                         
   3   9   7         18.56         13.88         1.26 o                         
   4   9   7         99.76        109.96         2.45 o                         
   5   9   7       1605.37       1505.31        13.49 o                         
   6   9   7         11.67         10.28         1.09 o                         
   7   9   7         21.35         35.54         1.28 o                         
   8   9   7        359.02        330.24         4.72 o                         
   9   9   7        195.02        201.36         4.16 o                         
 -10  10   7        171.54        188.90         2.60 o                         
  -9  10   7        225.52        233.67         4.42 o                         
  -8  10   7       1228.04       1265.79        18.30 o                         
  -7  10   7       1570.53       1577.71        18.67 o                         
  -6  10   7          0.64          2.08         1.49 o                         
  -5  10   7        160.93        168.13         3.44 o                         
  -4  10   7         36.00         34.02         2.01 o                         
  -3  10   7        433.40        444.33         9.66 o                         
  -2  10   7        557.95        589.32         9.67 o                         
  -1  10   7         71.60         86.81         2.64 o                         
   0  10   7       3135.97       3156.91        40.85 o                         
   1  10   7        152.45        130.86         2.98 o                         
   2  10   7       2134.79       2057.71        18.47 o                         
   3  10   7        259.09        275.99         4.59 o                         
   4  10   7        270.24        267.37         3.92 o                         
   5  10   7         82.54         87.74         2.18 o                         
   6  10   7        937.44        870.39         8.75 o                         
   7  10   7        160.83        167.15         2.99 o                         
   8  10   7         39.65         50.49         1.79 o                         
   9  10   7        438.42        423.37         9.57 o                         
 -10  11   7          0.53          0.93         0.71 o                         
  -9  11   7        163.37        170.65         3.19 o                         
  -8  11   7         29.07         31.23         1.94 o                         
  -7  11   7         94.33         94.51         3.13 o                         
  -6  11   7          4.63          7.43         1.45 o                         
  -5  11   7         29.22         27.59         1.89 o                         
  -4  11   7          1.77          1.01         1.28 o                         
  -3  11   7         47.03         40.83         2.38 o                         
  -2  11   7       1591.72       1626.84        19.60 o                         
  -1  11   7       1122.47       1128.76        14.48 o                         
   0  11   7        668.31        688.34         9.24 o                         
   1  11   7         17.66         17.81         1.30 o                         
   2  11   7       3904.18       3754.48        35.12 o                         
   3  11   7       2802.01       2708.94        25.09 o                         
   4  11   7          5.16          6.34         1.13 o                         
   5  11   7        735.55        688.80         6.77 o                         
   6  11   7          0.05          3.23         1.10 o                         
   7  11   7          8.89         11.19         1.16 o                         
   8  11   7        125.24        122.99         2.44 o                         
  -9  12   7         12.23         13.02         1.02 o                         
  -8  12   7        360.54        363.95         5.42 o                         
  -7  12   7        107.40        105.77         2.90 o                         
  -6  12   7        949.35        935.69        11.80 o                         
  -5  12   7        114.69        121.13         3.13 o                         
  -4  12   7        674.36        663.35         8.24 o                         
  -3  12   7         21.66         22.70         2.18 o                         
  -2  12   7        586.74        636.77         9.46 o                         
  -1  12   7       1040.01       1031.14        13.58 o                         
   0  12   7       1363.06       1371.39        16.23 o                         
   1  12   7       4572.43       4416.16        40.53 o                         
   2  12   7        374.30        349.52         6.05 o                         
   3  12   7       1522.42       1523.72        15.88 o                         
   4  12   7          2.08          2.48         1.32 o                         
   5  12   7        398.48        386.63         5.25 o                         
   6  12   7        262.47        230.85         3.61 o                         
   7  12   7         37.39         45.69         1.46 o                         
   8  12   7         22.70         16.16         0.98 o                         
  -9  13   7         20.43         18.02         0.82 o                         
  -8  13   7        264.39        284.04         4.34 o                         
  -7  13   7         18.78         20.73         1.46 o                         
  -6  13   7        583.82        576.37         9.01 o                         
  -5  13   7         51.26         47.72         2.16 o                         
  -4  13   7        208.11        221.95         4.30 o                         
  -3  13   7        252.97        295.85         8.84 o                         
  -2  13   7         25.72         38.75         2.49 o                         
  -1  13   7         38.46         32.66         2.74 o                         
   0  13   7          3.46          7.48         1.54 o                         
   1  13   7       1890.60       1896.24        20.02 o                         
   2  13   7       1807.77       1802.05        18.31 o                         
   3  13   7         35.24         34.78         1.94 o                         
   4  13   7        430.80        438.38         6.45 o                         
   5  13   7       1249.99       1253.65        14.08 o                         
   6  13   7         23.97         20.49         1.35 o                         
   7  13   7          2.06          2.95         1.09 o                         
  -9  14   7          2.62          2.52         0.99 o                         
  -8  14   7       1448.20       1459.10        19.35 o                         
  -7  14   7        155.06        170.15         3.74 o                         
  -6  14   7         98.84         97.32         2.89 o                         
  -5  14   7         97.41        102.99         2.96 o                         
  -4  14   7        356.80        377.03         6.57 o                         
  -3  14   7        315.75        268.40         6.04 o                         
  -2  14   7        710.69        659.06         9.92 o                         
  -1  14   7        107.89        101.07         3.65 o                         
   0  14   7          0.02          0.65         1.56 o                         
   1  14   7       2919.49       2977.59        31.73 o                         
   2  14   7       2937.36       2980.24        31.96 o                         
   3  14   7        884.58        899.75        12.79 o                         
   4  14   7         22.04         23.15         1.82 o                         
   5  14   7         15.87         15.08         1.39 o                         
   6  14   7        144.15        148.55         2.76 o                         
   7  14   7         57.23         52.81         1.72 o                         
  -8  15   7          7.76          8.46         0.95 o                         
  -7  15   7        603.55        623.79         9.86 o                         
  -6  15   7         12.39         14.96         1.46 o                         
  -5  15   7         47.67         56.65         2.39 o                         
  -4  15   7         18.63         24.39         1.92 o                         
  -3  15   7        208.34        187.18         5.42 o                         
  -2  15   7          4.21         11.76         1.85 o                         
  -1  15   7          0.78          4.47         1.36 o                         
   0  15   7         65.32         58.91         2.70 o                         
   1  15   7          1.97          2.38         1.44 o                         
   2  15   7       2808.16       2830.42        30.56 o                         
   3  15   7        304.91        311.69         5.47 o                         
   4  15   7        127.08        131.65         3.28 o                         
   5  15   7          0.62          3.89         1.28 o                         
   6  15   7        270.61        277.19         4.26 o                         
  -7  16   7        183.32        185.69         6.55 o                         
  -6  16   7          4.39          6.61         1.17 o                         
  -5  16   7         86.48         96.24         2.82 o                         
  -4  16   7        212.36        206.78         4.21 o                         
  -3  16   7         16.05         15.65         1.78 o                         
  -2  16   7        336.75        347.36         7.55 o                         
  -1  16   7        503.65        484.32         9.19 o                         
   0  16   7          9.83         10.59         1.63 o                         
   1  16   7       1368.59       1370.08        16.94 o                         
   2  16   7       1035.13       1060.39        14.11 o                         
   3  16   7        106.18        109.38         2.95 o                         
   4  16   7         26.30         27.13         1.70 o                         
   5  16   7        388.30        424.33         7.92 o                         
   6  16   7        819.74        863.06        14.54 o                         
  -7  17   7          5.01          3.00         1.05 o                         
  -6  17   7        156.83        153.56         4.59 o                         
  -5  17   7          9.27          8.91         1.31 o                         
  -4  17   7        407.32        387.06         6.30 o                         
  -3  17   7        159.26        177.06         3.62 o                         
  -2  17   7         25.16         20.76         2.14 o                         
  -1  17   7        346.38        334.42         8.57 o                         
   0  17   7         57.60         72.10         3.01 o                         
   1  17   7        101.95        100.21         3.18 o                         
   2  17   7         30.86         27.22         1.96 o                         
   3  17   7        201.60        200.90         4.50 o                         
   4  17   7         24.37         37.98         2.31 o                         
   5  17   7        126.95        123.03         3.66 o                         
  -6  18   7         37.08         32.18         1.74 o                         
  -5  18   7          1.70          1.72         1.29 o                         
  -4  18   7         10.33         17.47         1.57 o                         
  -3  18   7        161.92        144.15         3.95 o                         
  -2  18   7          5.01          3.38         1.43 o                         
  -1  18   7          2.98          1.57         1.33 o                         
   0  18   7         92.52         84.98         3.36 o                         
   1  18   7        150.61        125.11         3.38 o                         
   2  18   7        543.72        571.29        11.23 o                         
   3  18   7         64.38         70.67         2.50 o                         
   4  18   7        584.05        584.68        11.48 o                         
  -5  19   7         14.59         11.96         1.86 o                         
  -4  19   7         15.94         13.41         1.25 o                         
  -3  19   7         22.40         19.58         1.38 o                         
  -2  19   7         60.99         64.17         2.25 o                         
  -1  19   7        140.44        144.92         3.26 o                         
   0  19   7         51.04         50.69         1.91 o                         
   1  19   7        222.04        210.75         4.46 o                         
   2  19   7         83.54         97.83         4.18 o                         
   3  19   7          3.93          1.15         1.19 o                         
  -3  20   7         26.49         21.41         2.17 o                         
  -2  20   7        102.57         89.32         3.37 o                         
  -1  20   7        141.19        121.84         2.68 o                         
   0  20   7          8.39          8.09         1.19 o                         
   1  20   7        260.87        232.56         4.92 o                         
 -12   0   8        648.08        678.30        11.38 o                         
 -10   0   8          1.87          4.55         1.27 o                         
  -8   0   8         38.45         35.87         2.00 o                         
  -6   0   8        236.89        256.00         4.94 o                         
  -4   0   8        280.94        288.34        12.77 o                         
  -2   0   8        163.65        199.69        16.20 o                         
   0   0   8       2489.55       2745.98        86.42 o                         
   2   0   8        272.52        310.68        10.33 o                         
   4   0   8        335.89        415.34         5.29 o                         
   6   0   8       2023.78       2021.43        15.78 o                         
   8   0   8        791.05        816.74         8.70 o                         
 -12   1   8        181.02        167.98         3.24 o                         
 -11   1   8         11.21         16.21         1.28 o                         
 -10   1   8         11.99         11.74         1.10 o                         
  -9   1   8        594.08        584.63         5.84 o                         
  -8   1   8        180.38        202.22         2.79 o                         
  -7   1   8         44.53         53.16         1.80 o                         
  -6   1   8        242.32        258.96         4.25 o                         
  -5   1   8        201.38        244.43        12.49 o                         
  -4   1   8        417.44        510.23        12.70 o                         
  -3   1   8        989.78       1058.02        36.36 o                         
  -2   1   8       2857.98       2819.41        61.04 o                         
  -1   1   8       5128.07       4943.61        73.07 o                         
   0   1   8         41.94         35.62         2.52 o                         
   1   1   8       1700.19       1736.52        36.81 o                         
   2   1   8      12506.17      12697.90       222.70 o                         
   3   1   8        753.31        777.93        20.56 o                         
   4   1   8        544.88        566.36         4.55 o                         
   5   1   8        169.27        154.35         1.68 o                         
   6   1   8       1232.69       1243.96         7.21 o                         
   7   1   8       3001.74       2980.23        16.11 o                         
   8   1   8         36.89         47.24         1.14 o                         
   9   1   8         50.90         56.78         1.66 o                         
 -12   2   8        105.88        122.59         3.14 o                         
 -11   2   8        529.36        518.20         6.83 o                         
 -10   2   8         20.27         25.37         1.36 o                         
  -9   2   8        920.80        845.82         7.44 o                         
  -8   2   8        358.84        352.96         4.34 o                         
  -7   2   8         10.51         12.49         1.08 o                         
  -6   2   8         29.45         29.07         1.60 o                         
  -5   2   8        449.38        455.38        17.71 o                         
  -4   2   8       4505.02       4519.19        76.80 o                         
  -3   2   8       6367.27       6242.71       131.22 o                         
  -2   2   8       1018.78       1178.00        99.52 o                         
  -1   2   8        115.46        151.52         4.72 o                         
   0   2   8         71.98         67.72         3.68 o                         
   1   2   8       1915.07       1891.60        34.27 o                         
   2   2   8         12.65          7.69         2.45 o                         
   3   2   8       6329.57       6680.59       106.72 o                         
   4   2   8        497.01        458.90         3.66 o                         
   5   2   8         47.52         45.02         0.99 o                         
   6   2   8        716.30        681.73         4.41 o                         
   7   2   8      17071.15      17107.29        89.86 o                         
   8   2   8         80.87         82.98         1.45 o                         
   9   2   8          5.36          6.99         1.15 o                         
 -11   3   8          1.52          3.16         0.78 o                         
 -10   3   8         21.27         11.68         1.13 o                         
  -9   3   8          7.38         12.66         1.15 o                         
  -8   3   8        690.78        691.22         9.79 o                         
  -7   3   8        418.87        382.14         4.35 o                         
  -6   3   8         21.82         35.54         1.36 o                         
  -5   3   8         14.12          6.30         4.23 o                         
  -4   3   8       5602.29       6035.13       111.09 o                         
  -3   3   8       3802.20       3763.60        82.98 o                         
  -2   3   8          0.03          4.56         3.62 o                         
  -1   3   8       5607.34       5996.34        88.05 o                         
   0   3   8        161.93        197.50         6.43 o                         
   1   3   8         56.04         44.65         3.79 o                         
   2   3   8      17228.12      18026.22       278.68 o                         
   3   3   8        418.90        466.39        11.52 o                         
   4   3   8        137.27        125.36         1.69 o                         
   5   3   8         25.77         33.39         0.89 o                         
   6   3   8        723.08        701.65         4.74 o                         
   7   3   8       1187.38       1126.78         7.39 o                         
   8   3   8       2614.73       2696.87        19.60 o                         
   9   3   8          0.26          1.54         0.87 o                         
 -11   4   8        149.10        143.14         2.17 o                         
 -10   4   8          7.92          9.17         0.99 o                         
  -9   4   8        125.94        139.52         2.65 o                         
  -8   4   8        145.22        148.08         2.99 o                         
  -7   4   8          0.67          1.25         1.05 o                         
  -6   4   8       3033.64       2857.71        24.90 o                         
  -5   4   8        105.78        124.81         4.97 o                         
  -4   4   8        432.80        389.62        10.36 o                         
  -3   4   8      15652.66      15687.93       244.06 o                         
  -2   4   8       1014.86       1039.05        34.11 o                         
  -1   4   8       1555.27       1556.34        26.32 o                         
   0   4   8       3497.08       3661.96        69.52 o                         
   1   4   8         22.29         18.75         5.18 o                         
   2   4   8        757.20        945.07        20.37 o                         
   3   4   8       6104.30       6385.17       107.32 o                         
   4   4   8         64.08         67.79         1.33 o                         
   5   4   8        484.75        453.14         3.59 o                         
   6   4   8          1.03          4.05         0.73 o                         
   7   4   8          1.99          3.60         0.81 o                         
   8   4   8        341.65        361.75         3.90 o                         
   9   4   8         90.91         66.73         1.80 o                         
 -11   5   8         10.84         11.07         0.84 o                         
 -10   5   8          0.84          2.56         0.94 o                         
  -9   5   8         13.79         15.17         1.30 o                         
  -8   5   8         17.99         22.30         1.52 o                         
  -7   5   8        398.85        411.89         5.26 o                         
  -6   5   8        310.13        300.39         4.06 o                         
  -5   5   8          1.10          2.56         1.21 o                         
  -4   5   8          2.19          2.24         1.64 o                         
  -3   5   8         48.20         58.95         3.14 o                         
  -2   5   8        361.51        389.91        10.92 o                         
  -1   5   8          2.72          0.41         1.59 o                         
   0   5   8        366.80        429.47        15.44 o                         
   1   5   8         18.00         23.58         4.51 o                         
   2   5   8          3.49          5.36         1.71 o                         
   3   5   8        773.49        725.37         7.21 o                         
   4   5   8        729.22        741.20         6.24 o                         
   5   5   8        205.61        210.46         2.38 o                         
   6   5   8       1419.62       1370.76         9.70 o                         
   7   5   8        234.67        254.20         2.99 o                         
   8   5   8         42.87         46.28         1.37 o                         
   9   5   8         57.74         63.29         2.21 o                         
 -11   6   8         59.70         77.62         1.79 o                         
 -10   6   8          1.71          1.06         1.01 o                         
  -9   6   8         80.76         85.85         2.29 o                         
  -8   6   8         64.45         65.00         2.09 o                         
  -7   6   8       2171.28       2144.77        18.09 o                         
  -6   6   8         75.06         78.62         1.89 o                         
  -5   6   8        255.92        256.83         4.00 o                         
  -4   6   8        491.12        488.25        14.55 o                         
  -3   6   8        115.56        127.10         5.29 o                         
  -2   6   8        387.38        462.26         9.94 o                         
  -1   6   8       7703.33       8256.31       148.43 o                         
   0   6   8       1531.55       1309.54        49.90 o                         
   1   6   8        183.54        206.72         6.12 o                         
   2   6   8       1411.79       1435.59        23.51 o                         
   3   6   8        119.28        147.65         3.15 o                         
   4   6   8          2.34          2.41         0.75 o                         
   5   6   8        118.24         96.60         1.65 o                         
   6   6   8       3504.90       3138.06        20.75 o                         
   7   6   8         89.46        119.12         3.11 o                         
   8   6   8        608.04        622.75         6.95 o                         
   9   6   8          8.01          5.51         1.19 o                         
 -11   7   8         75.38         63.35         1.70 o                         
 -10   7   8          0.02          0.07         0.93 o                         
  -9   7   8        490.08        486.66         6.30 o                         
  -8   7   8          5.03          6.37         1.36 o                         
  -7   7   8         10.46          9.81         1.22 o                         
  -6   7   8        303.64        320.39         4.61 o                         
  -5   7   8         48.20         52.92         1.81 o                         
  -4   7   8       1321.23       1401.85        17.09 o                         
  -3   7   8          0.76          1.39         2.63 o                         
  -2   7   8        862.46        902.65        15.27 o                         
  -1   7   8          6.63          0.70         1.78 o                         
   0   7   8       3830.93       3727.06        72.24 o                         
   1   7   8       2949.32       2938.00        56.90 o                         
   2   7   8        278.67        226.22         3.80 o                         
   3   7   8        432.59        441.88         5.51 o                         
   4   7   8        209.96        244.21         3.65 o                         
   5   7   8          1.67          2.45         0.94 o                         
   6   7   8         32.05         29.48         1.09 o                         
   7   7   8        214.80        212.47         2.86 o                         
   8   7   8        498.74        478.23         6.03 o                         
   9   7   8         47.26         52.35         2.24 o                         
 -11   8   8        262.41        269.12         5.26 o                         
 -10   8   8          7.20          7.71         1.00 o                         
  -9   8   8         12.49         16.02         1.35 o                         
  -8   8   8       1499.30       1494.36        16.02 o                         
  -7   8   8       2289.93       2271.19        20.73 o                         
  -6   8   8       4295.89       4158.80        35.37 o                         
  -5   8   8         75.89         70.01         2.08 o                         
  -4   8   8        477.86        452.65         6.12 o                         
  -3   8   8        546.37        578.68        10.75 o                         
  -2   8   8          8.90          8.26         1.82 o                         
  -1   8   8        688.03        673.73        15.75 o                         
   0   8   8        960.90       1030.83        34.49 o                         
   1   8   8        254.26        253.90         6.58 o                         
   2   8   8        490.11        402.63         5.43 o                         
   3   8   8         34.95         36.97         1.96 o                         
   4   8   8         62.27         62.61         2.37 o                         
   5   8   8        254.67        223.96         3.31 o                         
   6   8   8          6.18          3.80         0.82 o                         
   7   8   8         36.73         51.11         1.57 o                         
   8   8   8         30.12         34.91         1.53 o                         
   9   8   8        110.20        148.33         4.04 o                         
 -10   9   8        188.39        198.49         3.02 o                         
  -9   9   8        632.74        628.92         8.04 o                         
  -8   9   8         91.76         97.62         2.81 o                         
  -7   9   8        574.23        572.16         8.80 o                         
  -6   9   8        278.00        283.56         4.06 o                         
  -5   9   8        220.20        208.55         3.91 o                         
  -4   9   8        177.49        177.78         3.87 o                         
  -3   9   8        390.29        417.77         7.85 o                         
  -2   9   8       1408.46       1313.95        16.79 o                         
  -1   9   8        710.49        707.21         9.34 o                         
   0   9   8       1711.89       1765.89        22.30 o                         
   1   9   8         62.65         83.73         3.22 o                         
   2   9   8          0.04          3.53         1.34 o                         
   3   9   8         38.03         30.34         1.49 o                         
   4   9   8       1329.88       1315.47        12.65 o                         
   5   9   8       1160.39       1040.60         9.55 o                         
   6   9   8        373.50        357.78         4.05 o                         
   7   9   8       1512.18       1596.23        15.40 o                         
   8   9   8        432.37        432.58         5.92 o                         
   9   9   8         32.49         33.61         2.05 o                         
 -10  10   8         15.04          7.51         0.75 o                         
  -9  10   8        334.97        339.09         5.22 o                         
  -8  10   8        205.12        216.37         5.15 o                         
  -7  10   8        973.99        963.87        11.71 o                         
  -6  10   8          5.89          4.75         1.31 o                         
  -5  10   8        774.39        764.90        10.34 o                         
  -4  10   8        538.51        546.51         8.92 o                         
  -3  10   8        217.10        236.26         5.69 o                         
  -2  10   8        155.31        164.52         4.22 o                         
  -1  10   8        961.00        958.77        10.82 o                         
   0  10   8        926.00        870.82        12.69 o                         
   1  10   8        305.59        283.26         4.74 o                         
   2  10   8        196.77        186.49         3.59 o                         
   3  10   8         49.36         46.87         1.82 o                         
   4  10   8         59.65         60.77         1.90 o                         
   5  10   8        333.15        302.10         3.98 o                         
   6  10   8       1423.28       1261.18        11.15 o                         
   7  10   8          6.23          4.34         1.17 o                         
   8  10   8        467.34        488.01         5.76 o                         
 -10  11   8          6.18          5.46         0.79 o                         
  -9  11   8        751.48        766.69         9.16 o                         
  -8  11   8         45.20         51.70         2.14 o                         
  -7  11   8          2.65          3.66         1.42 o                         
  -6  11   8         78.88         72.18         2.22 o                         
  -5  11   8        380.95        409.39         6.60 o                         
  -4  11   8        261.47        268.32         5.76 o                         
  -3  11   8          8.63         11.29         1.85 o                         
  -2  11   8         73.29         85.54         3.01 o                         
  -1  11   8          1.77          1.80         1.52 o                         
   0  11   8          6.85          5.63         1.61 o                         
   1  11   8       2348.61       2245.01        22.56 o                         
   2  11   8       2574.85       2516.26        26.27 o                         
   3  11   8        814.59        785.31         9.14 o                         
   4  11   8        108.75         86.87         2.37 o                         
   5  11   8        265.01        257.36         3.72 o                         
   6  11   8         26.07         29.79         1.35 o                         
   7  11   8          0.94          0.61         1.09 o                         
   8  11   8          3.36          7.63         0.76 o                         
  -9  12   8        376.60        378.35         4.55 o                         
  -8  12   8        830.46        857.71        10.52 o                         
  -7  12   8       1065.70       1069.89        13.39 o                         
  -6  12   8        130.98        116.91         3.19 o                         
  -5  12   8          6.34          4.62         1.48 o                         
  -4  12   8         72.90         76.18         3.88 o                         
  -3  12   8         45.92         40.42         2.43 o                         
  -2  12   8        168.12        169.37         5.08 o                         
  -1  12   8        602.73        643.80        10.08 o                         
   0  12   8       3499.43       3445.14        43.12 o                         
   1  12   8        396.63        378.42         6.04 o                         
   2  12   8        712.29        691.55         9.37 o                         
   3  12   8        406.13        427.64         6.33 o                         
   4  12   8         88.08         96.07         2.43 o                         
   5  12   8         22.22         17.12         1.29 o                         
   6  12   8          3.55          4.94         1.08 o                         
   7  12   8        144.23        153.73         2.81 o                         
   8  12   8         13.69         13.26         0.97 o                         
  -9  13   8        167.55        159.68         3.53 o                         
  -8  13   8         41.47         40.44         1.51 o                         
  -7  13   8         10.47         12.27         1.31 o                         
  -6  13   8        321.01        329.76         5.46 o                         
  -5  13   8        126.15        134.99         4.61 o                         
  -4  13   8         58.77         66.71         3.00 o                         
  -3  13   8         53.96         37.08         2.77 o                         
  -2  13   8         95.83        114.15         3.60 o                         
  -1  13   8        673.16        668.98        10.33 o                         
   0  13   8       1256.25       1274.95        15.45 o                         
   1  13   8        102.09        107.95         2.83 o                         
   2  13   8        663.50        681.77         8.89 o                         
   3  13   8          0.53          1.44         1.38 o                         
   4  13   8        134.67        132.78         3.51 o                         
   5  13   8          0.44          1.11         1.08 o                         
   6  13   8         68.95         66.04         1.82 o                         
   7  13   8         15.90          9.82         0.99 o                         
  -9  14   8        155.58        137.18         7.29 o                         
  -8  14   8        125.12        114.56         3.83 o                         
  -7  14   8          1.95          3.04         1.32 o                         
  -6  14   8        282.63        288.95         5.41 o                         
  -5  14   8         92.56         88.49         2.93 o                         
  -4  14   8          0.79          0.07         1.78 o                         
  -3  14   8        118.24         85.29         3.47 o                         
  -2  14   8        327.50        331.75         7.23 o                         
  -1  14   8         17.87         21.18         2.32 o                         
   0  14   8        222.87        225.56         5.17 o                         
   1  14   8         14.77         16.07         1.56 o                         
   2  14   8        172.12        177.41         4.14 o                         
   3  14   8        273.76        262.65         5.26 o                         
   4  14   8         45.66         45.96         2.23 o                         
   5  14   8        534.43        528.25         8.34 o                         
   6  14   8         62.74         55.12         1.59 o                         
   7  14   8          2.64          3.06         1.11 o                         
  -8  15   8        522.05        508.64         7.99 o                         
  -7  15   8        482.17        515.42        10.79 o                         
  -6  15   8        105.99        119.22         2.90 o                         
  -5  15   8         56.27         62.22         2.29 o                         
  -4  15   8         67.23         60.65         2.53 o                         
  -3  15   8         44.41         40.07         2.38 o                         
  -2  15   8          2.09          1.89         2.11 o                         
  -1  15   8        155.05        184.77         4.26 o                         
   0  15   8        550.65        571.49        10.20 o                         
   1  15   8        689.28        717.14        10.06 o                         
   2  15   8          7.92          8.06         1.46 o                         
   3  15   8         18.07         17.28         2.06 o                         
   4  15   8         26.92         33.06         1.95 o                         
   5  15   8        471.58        496.93        11.89 o                         
   6  15   8        187.42        178.69         3.27 o                         
  -7  16   8        488.14        515.81         9.43 o                         
  -6  16   8         50.67         59.02         1.93 o                         
  -5  16   8        779.93        779.09        11.80 o                         
  -4  16   8          4.12          5.29         1.62 o                         
  -3  16   8          1.25          2.83         1.61 o                         
  -2  16   8         80.16         68.20         3.05 o                         
  -1  16   8         75.67         90.08         4.68 o                         
   0  16   8       2089.87       2132.88        43.77 o                         
   1  16   8         42.13         38.86         2.59 o                         
   2  16   8        460.01        463.19         7.74 o                         
   3  16   8          4.39          6.49         1.37 o                         
   4  16   8          4.43          3.94         1.38 o                         
   5  16   8         60.42         58.49         2.91 o                         
  -6  17   8        172.60        170.65         3.37 o                         
  -5  17   8        211.57        217.12         4.00 o                         
  -4  17   8          6.65          8.66         1.42 o                         
  -3  17   8        183.29        179.96         4.21 o                         
  -2  17   8          6.29          5.34         1.49 o                         
  -1  17   8          9.51         11.47         2.12 o                         
   0  17   8        351.71        348.19         6.81 o                         
   1  17   8         25.90         21.45         1.96 o                         
   2  17   8        749.68        784.64        14.25 o                         
   3  17   8         61.02         54.49         2.55 o                         
   4  17   8         10.99          9.83         1.43 o                         
   5  17   8         34.83         27.33         1.54 o                         
  -6  18   8         80.34         54.50         2.97 o                         
  -5  18   8        146.06        149.83         3.29 o                         
  -4  18   8         17.39         12.82         1.31 o                         
  -3  18   8        812.67        767.04        10.22 o                         
  -2  18   8        549.13        577.88         7.54 o                         
  -1  18   8         16.23         22.10         2.18 o                         
   0  18   8        184.22        181.22         4.62 o                         
   1  18   8        492.84        490.69         9.29 o                         
   2  18   8        249.44        273.05        12.00 o                         
   3  18   8        176.60        176.47         4.47 o                         
   4  18   8        393.80        349.10         8.60 o                         
  -4  19   8          1.73          0.77         0.86 o                         
  -3  19   8          0.63          0.76         0.99 o                         
  -2  19   8         12.36         20.08         1.69 o                         
  -1  19   8          4.75          2.42         1.00 o                         
   0  19   8        660.88        695.68        10.15 o                         
   1  19   8          0.89         -0.42         1.19 o                         
   2  19   8         35.46         37.51         1.82 o                         
  -2  20   8        113.29        105.12         2.92 o                         
  -1  20   8         44.36         44.52         1.68 o                         
   0  20   8          0.64          0.56         0.94 o                         
 -11   0   9         62.11         61.48         2.51 o                         
  -9   0   9       1854.67       1717.97        19.92 o                         
  -7   0   9        172.32        141.81         3.50 o                         
  -5   0   9       4421.54       4754.21       106.98 o                         
  -3   0   9       5912.95       6485.37       239.53 o                         
  -1   0   9        775.63        762.40        26.78 o                         
   1   0   9        269.06        292.58        16.13 o                         
   3   0   9        852.57        886.82        30.98 o                         
   5   0   9         18.10         21.25         1.16 o                         
   7   0   9        184.28        183.72         2.85 o                         
   9   0   9          9.68          7.64         1.45 o                         
 -12   1   9        250.73        273.92         5.77 o                         
 -11   1   9          9.50         11.44         1.03 o                         
 -10   1   9        380.85        334.87         3.93 o                         
  -9   1   9        369.69        338.48         4.45 o                         
  -8   1   9          9.65         12.14         1.13 o                         
  -7   1   9       2254.95       2289.88        17.76 o                         
  -6   1   9         21.74         42.06         1.41 o                         
  -5   1   9         92.69         92.31         6.02 o                         
  -4   1   9       3085.16       2992.69        53.60 o                         
  -3   1   9        456.17        569.52        24.22 o                         
  -2   1   9         15.08         15.38         2.90 o                         
  -1   1   9       6818.31       6867.59       100.29 o                         
   0   1   9        228.83        213.62         7.49 o                         
   1   1   9        201.38        220.97         9.51 o                         
   2   1   9       1718.99       1797.08        35.25 o                         
   3   1   9       1650.58       1679.53        54.62 o                         
   4   1   9          0.64          0.37         0.56 o                         
   5   1   9         22.39         21.47         0.84 o                         
   6   1   9        145.71        134.11         1.65 o                         
   7   1   9          6.94          6.88         0.73 o                         
   8   1   9         25.99         28.29         1.15 o                         
   9   1   9          2.12          2.28         1.35 o                         
 -12   2   9          5.57          9.45         1.09 o                         
 -11   2   9         86.78         94.65         1.98 o                         
 -10   2   9         53.15         41.05         1.40 o                         
  -9   2   9         97.99        101.51         2.04 o                         
  -8   2   9       3499.21       3473.89        26.08 o                         
  -7   2   9        346.46        333.63         4.18 o                         
  -6   2   9       1850.67       1727.65        14.76 o                         
  -5   2   9       2153.46       2285.97        44.68 o                         
  -4   2   9        225.63        238.69        10.70 o                         
  -3   2   9        168.87        209.13        13.66 o                         
  -2   2   9        239.62        242.64        13.91 o                         
  -1   2   9       1139.87       1153.85        19.26 o                         
   0   2   9        183.48        134.21         5.41 o                         
   1   2   9        598.82        643.82        18.46 o                         
   2   2   9        305.36        333.61        10.58 o                         
   3   2   9        127.49        132.17         3.20 o                         
   4   2   9        139.03        142.65         1.54 o                         
   5   2   9        117.78        116.59         1.61 o                         
   6   2   9         63.39         62.39         1.29 o                         
   7   2   9          0.00          1.38         0.71 o                         
   8   2   9          0.00          0.67         0.87 o                         
   9   2   9          5.49          6.50         1.24 o                         
 -11   3   9         48.99         52.51         1.59 o                         
 -10   3   9        436.98        378.36         4.55 o                         
  -9   3   9        240.05        206.18         3.13 o                         
  -8   3   9        219.18        220.97         3.64 o                         
  -7   3   9        249.65        240.31         3.41 o                         
  -6   3   9        893.53        813.26         8.84 o                         
  -5   3   9        127.32        136.90         4.65 o                         
  -4   3   9       1596.44       1588.08        44.69 o                         
  -3   3   9       1787.16       1575.12        48.88 o                         
  -2   3   9         61.90         76.68         7.43 o                         
  -1   3   9        549.60        529.04        11.99 o                         
   0   3   9        100.96        106.73         4.92 o                         
   1   3   9        599.82        597.99        17.51 o                         
   2   3   9       2322.11       2350.45        41.20 o                         
   3   3   9        130.10        127.88         2.49 o                         
   4   3   9         10.84         12.30         0.71 o                         
   5   3   9         10.70         13.27         0.79 o                         
   6   3   9         61.90         62.95         1.33 o                         
   7   3   9        136.55        145.15         2.15 o                         
   8   3   9         22.93         26.55         1.11 o                         
   9   3   9         17.60         22.16         1.59 o                         
 -11   4   9         22.10         23.66         1.10 o                         
 -10   4   9         66.85         67.05         1.78 o                         
  -9   4   9       1428.27       1350.68        13.09 o                         
  -8   4   9         65.66         71.10         1.98 o                         
  -7   4   9          7.51          7.54         1.26 o                         
  -6   4   9          0.22          6.11         1.07 o                         
  -5   4   9        182.36        160.22         3.79 o                         
  -4   4   9        920.33        948.66        21.52 o                         
  -3   4   9        315.05        222.47        10.75 o                         
  -2   4   9        474.33        385.82        13.91 o                         
  -1   4   9         26.49         35.77         2.96 o                         
   0   4   9        586.27        609.37        15.18 o                         
   1   4   9        707.52        758.48        19.57 o                         
   2   4   9        516.01        561.62        13.98 o                         
   3   4   9        156.86        149.43         2.18 o                         
   4   4   9         23.72         24.92         1.07 o                         
   5   4   9         88.94         88.98         1.59 o                         
   6   4   9          3.41          4.22         0.86 o                         
   7   4   9        585.78        627.10         5.84 o                         
   8   4   9        121.01        129.23         2.25 o                         
   9   4   9         70.53         71.15         3.42 o                         
 -11   5   9         35.51         33.68         1.27 o                         
 -10   5   9         15.33         15.45         1.21 o                         
  -9   5   9        823.61        802.16         8.27 o                         
  -8   5   9          0.33          1.74         1.07 o                         
  -7   5   9        588.00        582.24         7.73 o                         
  -6   5   9       1253.82       1270.10        11.46 o                         
  -5   5   9          1.32          1.59         1.02 o                         
  -4   5   9        708.26        793.15        22.74 o                         
  -3   5   9         23.62         30.62         2.82 o                         
  -2   5   9          0.28          2.57         1.46 o                         
  -1   5   9       4493.04       4410.20        67.31 o                         
   0   5   9        194.56        228.82         9.47 o                         
   1   5   9        131.36        155.37        18.87 o                         
   2   5   9        869.91        955.52        21.10 o                         
   3   5   9       1922.67       1817.65        14.74 o                         
   4   5   9         75.28         69.05         1.61 o                         
   5   5   9        100.93        101.19         1.77 o                         
   6   5   9         24.11         23.23         1.15 o                         
   7   5   9          9.65          8.80         1.00 o                         
   8   5   9        217.37        216.77         3.18 o                         
   9   5   9          6.74         10.86         1.52 o                         
 -11   6   9        119.68        105.68         2.13 o                         
 -10   6   9        288.18        281.72         3.62 o                         
  -9   6   9        389.16        388.33         5.33 o                         
  -8   6   9         11.78         16.29         1.23 o                         
  -7   6   9        994.13        997.46         9.79 o                         
  -6   6   9        325.95        298.79         4.59 o                         
  -5   6   9       2178.41       2173.15        19.22 o                         
  -4   6   9        114.14        135.60         3.31 o                         
  -3   6   9          9.68         19.91         2.25 o                         
  -2   6   9       1860.08       1936.31        27.77 o                         
  -1   6   9       2914.13       2775.43        63.24 o                         
   0   6   9       1196.32       1230.15        34.61 o                         
   1   6   9         76.66         69.92         3.59 o                         
   2   6   9       1077.60       1108.46        10.58 o                         
   3   6   9         14.01         18.41         1.14 o                         
   4   6   9         62.19         49.99         1.49 o                         
   5   6   9          0.25          1.55         0.99 o                         
   6   6   9        985.45        900.51         7.26 o                         
   7   6   9        285.95        272.24         3.61 o                         
   8   6   9        102.26        104.25         2.04 o                         
   9   6   9         18.01         25.01         1.45 o                         
 -11   7   9          6.61          6.83         0.87 o                         
 -10   7   9         79.38         61.89         1.67 o                         
  -9   7   9        155.60        149.03         2.87 o                         
  -8   7   9        248.15        253.14         4.30 o                         
  -7   7   9       1456.40       1430.66        13.91 o                         
  -6   7   9        588.55        574.81         6.25 o                         
  -5   7   9         13.56         18.81         1.36 o                         
  -4   7   9        879.43        911.07        11.31 o                         
  -3   7   9       2077.56       2136.67        26.62 o                         
  -2   7   9        505.62        547.84        13.88 o                         
  -1   7   9       9786.51       9280.15       167.76 o                         
   0   7   9       1175.50       1117.02        27.99 o                         
   1   7   9        311.75        295.47         9.15 o                         
   2   7   9       2877.77       2765.24        23.90 o                         
   3   7   9          3.53          3.19         1.13 o                         
   4   7   9         23.37         19.83         1.38 o                         
   5   7   9        301.01        281.19         4.40 o                         
   6   7   9         33.67         25.89         1.07 o                         
   7   7   9         59.51         66.67         1.54 o                         
   8   7   9        105.47        106.17         2.44 o                         
   9   7   9         21.75         27.05         1.36 o                         
 -11   8   9        259.18        243.03         4.42 o                         
 -10   8   9         96.33         98.51         2.31 o                         
  -9   8   9        171.33        168.78         3.40 o                         
  -8   8   9        723.96        748.26         9.02 o                         
  -7   8   9       2151.04       2139.26        21.41 o                         
  -6   8   9          3.63          5.70         1.22 o                         
  -5   8   9        788.41        735.07         8.20 o                         
  -4   8   9          8.06          5.57         1.12 o                         
  -3   8   9        189.82        167.56         4.68 o                         
  -2   8   9          0.05          5.06         1.42 o                         
  -1   8   9        161.71        158.13         4.14 o                         
   0   8   9       2026.47       1976.05        26.67 o                         
   1   8   9          0.32          3.29         1.09 o                         
   2   8   9        120.16         98.36         2.61 o                         
   3   8   9        357.67        357.79         4.93 o                         
   4   8   9       1333.17       1347.47        12.62 o                         
   5   8   9        732.70        660.10         6.73 o                         
   6   8   9          0.04          1.32         0.81 o                         
   7   8   9       1030.20       1042.84         9.40 o                         
   8   8   9        134.00        124.01         2.76 o                         
   9   8   9        273.17        257.19        10.53 o                         
 -10   9   9        242.48        269.98         3.86 o                         
  -9   9   9        400.49        399.56         5.83 o                         
  -8   9   9        463.48        473.77         6.65 o                         
  -7   9   9       1009.67        991.12        12.19 o                         
  -6   9   9        833.10        869.92         8.91 o                         
  -5   9   9          3.49          4.85         1.35 o                         
  -4   9   9        317.71        334.28         6.82 o                         
  -3   9   9         40.16         46.80         2.53 o                         
  -2   9   9        169.02        169.79         4.44 o                         
  -1   9   9        139.08        134.06         3.41 o                         
   0   9   9       1208.60       1261.66        14.21 o                         
   1   9   9        554.33        549.95         6.91 o                         
   2   9   9        683.48        691.97         8.98 o                         
   3   9   9         34.26         32.95         1.67 o                         
   4   9   9         85.53         75.02         2.09 o                         
   5   9   9          1.33          5.06         1.11 o                         
   6   9   9        262.78        217.69         3.12 o                         
   7   9   9        123.85        120.05         2.72 o                         
   8   9   9        130.50        147.33         2.62 o                         
 -10  10   9         74.41         69.89         1.60 o                         
  -9  10   9        946.05        952.39        11.23 o                         
  -8  10   9        224.63        230.62         4.91 o                         
  -7  10   9        806.68        809.19        10.53 o                         
  -6  10   9       1171.56       1152.71        12.40 o                         
  -5  10   9       1117.70       1144.67        13.68 o                         
  -4  10   9       1706.71       1784.18        22.60 o                         
  -3  10   9         89.74         82.85         4.09 o                         
  -2  10   9        220.85        251.63         6.12 o                         
  -1  10   9        546.44        539.23         7.67 o                         
   0  10   9          4.06          9.06         1.38 o                         
   1  10   9       2157.92       2017.34        20.43 o                         
   2  10   9        347.69        321.33         5.11 o                         
   3  10   9         70.83         76.19         2.34 o                         
   4  10   9        699.23        658.05         7.18 o                         
   5  10   9         40.93         49.99         1.67 o                         
   6  10   9          0.02          4.80         1.04 o                         
   7  10   9          1.23          0.08         1.04 o                         
   8  10   9        542.14        612.03         7.99 o                         
 -10  11   9         10.32          7.05         0.96 o                         
  -9  11   9        255.65        266.08         5.29 o                         
  -8  11   9        484.95        506.84         7.32 o                         
  -7  11   9         99.48        107.35         3.25 o                         
  -6  11   9          2.94          5.06         1.32 o                         
  -5  11   9          8.40         11.18         1.75 o                         
  -4  11   9          0.27          3.40         1.89 o                         
  -3  11   9         74.06         74.11         4.04 o                         
  -2  11   9          0.51          1.82         1.67 o                         
  -1  11   9        289.25        284.32         5.44 o                         
   0  11   9       2739.99       2621.81        30.72 o                         
   1  11   9       1943.90       1835.47        18.25 o                         
   2  11   9       6402.40       6145.89        64.76 o                         
   3  11   9        150.29        161.63         3.23 o                         
   4  11   9         27.63         29.72         1.55 o                         
   5  11   9         13.21         11.06         1.06 o                         
   6  11   9          4.88         14.29         1.17 o                         
   7  11   9        166.46        171.18         3.16 o                         
   8  11   9         25.10          9.25         0.84 o                         
  -9  12   9          6.92          5.85         0.94 o                         
  -8  12   9        253.01        259.62         4.01 o                         
  -7  12   9       2462.25       2451.18        32.16 o                         
  -6  12   9         50.44         60.83         2.80 o                         
  -5  12   9        285.77        299.58         5.50 o                         
  -4  12   9          0.81          1.71         1.78 o                         
  -3  12   9        811.26        768.80        12.22 o                         
  -2  12   9        582.47        554.78         9.23 o                         
  -1  12   9       1093.97       1104.90        16.03 o                         
   0  12   9        365.34        359.52         6.31 o                         
   1  12   9        293.50        296.69         6.70 o                         
   2  12   9        348.53        323.46         5.36 o                         
   3  12   9       1184.80       1170.38        12.69 o                         
   4  12   9         95.88        111.06         2.43 o                         
   5  12   9        509.65        471.50         5.44 o                         
   6  12   9        121.22        128.88         2.52 o                         
   7  12   9         28.69         37.02         1.52 o                         
  -9  13   9          0.14          0.80         0.81 o                         
  -8  13   9         39.88         37.51         1.73 o                         
  -7  13   9         55.74         60.74         2.29 o                         
  -6  13   9         17.71         21.96         1.94 o                         
  -5  13   9         43.38         45.35         2.65 o                         
  -4  13   9         30.36         28.53         2.10 o                         
  -3  13   9        582.50        551.80         9.70 o                         
  -2  13   9         65.75         47.93         3.04 o                         
  -1  13   9        123.55        120.30         4.31 o                         
   0  13   9        612.94        599.81         8.78 o                         
   1  13   9        876.90        905.09        12.45 o                         
   2  13   9         76.40         78.53         2.47 o                         
   3  13   9         61.06         67.27         2.85 o                         
   4  13   9        163.56        149.96         3.36 o                         
   5  13   9         64.07         52.54         1.81 o                         
   6  13   9        102.46        105.87         2.80 o                         
   7  13   9        437.10        409.82         8.20 o                         
  -8  14   9         51.28         55.98         1.86 o                         
  -7  14   9         50.87         54.00         2.29 o                         
  -6  14   9         53.83         54.74         2.45 o                         
  -5  14   9        175.99        176.35         4.00 o                         
  -4  14   9        903.73        929.41        13.74 o                         
  -3  14   9        201.17        204.98         4.87 o                         
  -2  14   9         17.11         15.02         3.24 o                         
  -1  14   9        220.89        259.61         6.11 o                         
   0  14   9          5.96          6.87         1.88 o                         
   1  14   9        125.27        110.95         3.36 o                         
   2  14   9         21.28         30.03         1.78 o                         
   3  14   9         79.99         80.63         3.35 o                         
   4  14   9         64.02         70.09         3.56 o                         
   5  14   9         84.06         94.53         2.30 o                         
   6  14   9        266.12        286.69         5.07 o                         
  -8  15   9          2.19          2.98         0.97 o                         
  -7  15   9        169.57        165.49         5.11 o                         
  -6  15   9         14.16         18.53         1.44 o                         
  -5  15   9         19.97         17.76         1.74 o                         
  -4  15   9          1.48          4.22         1.63 o                         
  -3  15   9        415.74        380.27         6.82 o                         
  -2  15   9          2.95          3.10         2.08 o                         
  -1  15   9         20.81         23.61         2.04 o                         
   0  15   9        827.66        829.46        12.46 o                         
   1  15   9        404.67        451.43         9.81 o                         
   2  15   9        194.73        207.80         5.47 o                         
   3  15   9         13.60         14.92         1.76 o                         
   4  15   9         11.27         16.01         1.55 o                         
   5  15   9         61.05         56.11         1.99 o                         
   6  15   9          2.01          7.76         1.04 o                         
  -7  16   9        646.08        616.52        12.74 o                         
  -6  16   9         44.99         50.48         2.30 o                         
  -5  16   9         20.36         26.67         1.78 o                         
  -4  16   9         16.93         19.39         2.33 o                         
  -3  16   9        509.62        462.29         7.43 o                         
  -2  16   9        189.32        165.23         4.45 o                         
  -1  16   9        484.05        501.95         8.89 o                         
   0  16   9        159.58        163.34         4.77 o                         
   1  16   9        224.75        229.87         6.99 o                         
   2  16   9          0.03          0.75         1.33 o                         
   3  16   9         19.87         20.20         1.98 o                         
   4  16   9         22.33         15.42         1.47 o                         
   5  16   9         15.03         12.65         1.37 o                         
  -6  17   9         47.07         44.67         1.61 o                         
  -5  17   9          2.49          1.93         1.12 o                         
  -4  17   9         26.61         26.00         2.19 o                         
  -3  17   9        109.72        101.38         3.05 o                         
  -2  17   9        315.32        300.69         5.13 o                         
  -1  17   9        532.04        552.13        10.03 o                         
   0  17   9        143.99        156.40         4.45 o                         
   1  17   9          4.39          6.23         1.70 o                         
   2  17   9        525.84        592.43        10.66 o                         
   3  17   9          6.03          4.28         1.71 o                         
   4  17   9         14.19         14.62         1.80 o                         
  -5  18   9          0.34          0.74         0.89 o                         
  -4  18   9         52.40         53.59         2.05 o                         
  -3  18   9        145.46        134.83         2.73 o                         
  -2  18   9          5.60          6.35         1.28 o                         
  -1  18   9        198.35        218.17         4.62 o                         
   0  18   9        268.42        268.60         6.65 o                         
   1  18   9        113.55        144.47         4.21 o                         
   2  18   9        293.78        317.92         8.56 o                         
   3  18   9        107.21        108.01         3.11 o                         
  -4  19   9        339.58        285.85        12.36 o                         
  -3  19   9          2.04          1.64         1.09 o                         
  -2  19   9        210.91        213.77         6.48 o                         
  -1  19   9         31.47         34.19         2.07 o                         
   0  19   9        353.56        367.77         7.50 o                         
   1  19   9        111.53        131.56         4.23 o                         
   2  19   9        108.16         86.18         2.77 o                         
 -10   0  10          0.02          3.15         1.51 o                         
  -8   0  10        828.84        845.93        12.18 o                         
  -6   0  10         95.42         88.16         3.15 o                         
  -4   0  10       5296.27       5668.15       150.68 o                         
  -2   0  10       3853.92       3854.55       147.38 o                         
   0   0  10        399.13        350.99        11.41 o                         
   2   0  10       4451.02       5096.96       134.46 o                         
   4   0  10        424.79        422.33         4.19 o                         
   6   0  10        934.17        938.12         9.60 o                         
   8   0  10        120.50        147.68         3.43 o                         
 -11   1  10         68.61         68.78         1.88 o                         
 -10   1  10         13.07         15.38         1.14 o                         
  -9   1  10          2.59          4.10         1.11 o                         
  -8   1  10         55.59         51.19         1.63 o                         
  -7   1  10       1703.22       1631.53        16.00 o                         
  -6   1  10        197.77        179.94         3.08 o                         
  -5   1  10         17.41         16.64         1.90 o                         
  -4   1  10          3.32          3.77         3.30 o                         
  -3   1  10       9596.92       9948.27       254.06 o                         
  -2   1  10        676.45        763.89        27.99 o                         
  -1   1  10       1999.54       2192.02        36.12 o                         
   0   1  10       1736.13       1650.57        29.10 o                         
   1   1  10       2784.15       3041.77        61.70 o                         
   2   1  10       1588.08       1631.94        36.46 o                         
   3   1  10       3963.56       4214.44        26.44 o                         
   4   1  10       1479.29       1364.62         8.40 o                         
   5   1  10       2593.08       2597.88        15.67 o                         
   6   1  10       4362.14       4233.44        24.62 o                         
   7   1  10        587.18        571.99         4.78 o                         
   8   1  10        166.18        178.87         3.15 o                         
   9   1  10        173.56        160.47         4.10 o                         
 -11   2  10        380.46        371.91         4.75 o                         
 -10   2  10          6.91          6.86         0.99 o                         
  -9   2  10        533.15        547.20         6.02 o                         
  -8   2  10        368.93        342.79         4.74 o                         
  -7   2  10         53.90         51.07         1.79 o                         
  -6   2  10        267.25        236.67         3.63 o                         
  -5   2  10        109.58        124.92         3.48 o                         
  -4   2  10        384.94        366.19        12.23 o                         
  -3   2  10        438.65        430.03        40.00 o                         
  -2   2  10       2496.16       2677.20        61.44 o                         
  -1   2  10       2386.31       2565.94        41.58 o                         
   0   2  10        314.78        301.38        14.34 o                         
   1   2  10       1330.92       1243.46        30.59 o                         
   2   2  10        766.46        788.51        17.13 o                         
   3   2  10          0.48          2.80         0.74 o                         
   4   2  10        434.88        456.20         3.73 o                         
   5   2  10       3187.03       3303.58        20.39 o                         
   6   2  10        673.97        665.50         5.51 o                         
   7   2  10       3507.97       3567.30        25.26 o                         
   8   2  10         93.42         97.12         1.93 o                         
   9   2  10         74.09         75.58         3.02 o                         
 -11   3  10          1.63          1.89         0.96 o                         
 -10   3  10         14.84         15.66         1.10 o                         
  -9   3  10         26.47         30.91         1.49 o                         
  -8   3  10         43.41         41.28         1.79 o                         
  -7   3  10        111.09        115.66         2.53 o                         
  -6   3  10       4180.34       3918.40        34.99 o                         
  -5   3  10         91.85         87.18         2.38 o                         
  -4   3  10       7577.33       7316.03       148.34 o                         
  -3   3  10        616.25        673.12        28.38 o                         
  -2   3  10        570.48        557.64        20.27 o                         
  -1   3  10       1501.59       1492.91        26.87 o                         
   0   3  10        530.83        593.88        13.91 o                         
   1   3  10        253.23        293.89        11.93 o                         
   2   3  10         96.75        112.23         5.01 o                         
   3   3  10       4812.92       4859.30        34.98 o                         
   4   3  10          0.02          3.63         0.76 o                         
   5   3  10         17.40         19.81         1.03 o                         
   6   3  10        910.63        820.94         6.63 o                         
   7   3  10        519.52        568.00         5.60 o                         
   8   3  10         35.89         39.14         1.32 o                         
   9   3  10        117.91        107.37         3.61 o                         
 -11   4  10        329.11        341.65         4.96 o                         
 -10   4  10        165.15        161.93         2.82 o                         
  -9   4  10         83.71         78.23         1.94 o                         
  -8   4  10        113.99        118.99         2.50 o                         
  -7   4  10        435.38        439.55         7.33 o                         
  -6   4  10        680.47        633.70         7.26 o                         
  -5   4  10       2313.91       2272.13        20.36 o                         
  -4   4  10       4005.59       3887.73        55.52 o                         
  -3   4  10       1973.49       1915.20        46.34 o                         
  -2   4  10        474.64        440.39        11.08 o                         
  -1   4  10       1572.09       1644.38        36.95 o                         
   0   4  10         32.69         14.36         3.18 o                         
   1   4  10       3830.31       4036.07        91.16 o                         
   2   4  10       3701.76       4042.19        38.93 o                         
   3   4  10        618.13        687.38         6.17 o                         
   4   4  10         11.04          5.97         0.90 o                         
   5   4  10        856.16        847.30         7.13 o                         
   6   4  10       2245.58       2117.60        15.63 o                         
   7   4  10       2885.77       2912.92        22.18 o                         
   8   4  10        118.81         95.50         1.92 o                         
   9   4  10         25.36         25.92         1.79 o                         
 -11   5  10         20.01         20.75         1.16 o                         
 -10   5  10         14.27         19.08         1.35 o                         
  -9   5  10          0.12          1.07         1.09 o                         
  -8   5  10         59.11         68.74         1.81 o                         
  -7   5  10        582.83        570.51         7.73 o                         
  -6   5  10        786.76        768.47         7.90 o                         
  -5   5  10         71.67         78.46         2.18 o                         
  -4   5  10        933.78        922.28        12.32 o                         
  -3   5  10       4607.66       4963.72       100.96 o                         
  -2   5  10        838.05        896.05        16.22 o                         
  -1   5  10        177.08        193.56         7.14 o                         
   0   5  10       4708.62       4546.22       100.19 o                         
   1   5  10          4.36          3.16         3.09 o                         
   2   5  10       1763.72       1725.95        16.18 o                         
   3   5  10        378.22        420.70         4.75 o                         
   4   5  10         76.12         97.14         2.00 o                         
   5   5  10          0.13          2.28         0.90 o                         
   6   5  10        316.44        281.73         3.41 o                         
   7   5  10         88.70         89.03         1.82 o                         
   8   5  10          5.35          5.53         0.97 o                         
   9   5  10        248.96        291.56         8.25 o                         
 -11   6  10         48.89         35.32         1.34 o                         
 -10   6  10         19.58         21.00         1.30 o                         
  -9   6  10        321.89        337.62         4.73 o                         
  -8   6  10        621.67        584.14         6.62 o                         
  -7   6  10       1142.06       1090.76        10.61 o                         
  -6   6  10        630.06        577.84         6.32 o                         
  -5   6  10        516.19        506.19         5.98 o                         
  -4   6  10        616.95        642.67         8.54 o                         
  -3   6  10         28.08         47.23         2.55 o                         
  -2   6  10        470.93        554.28        12.49 o                         
  -1   6  10        340.93        340.05        12.48 o                         
   0   6  10        973.95       1025.05        30.15 o                         
   1   6  10          0.50          7.41         1.14 o                         
   2   6  10       2039.83       2074.55        17.95 o                         
   3   6  10          7.35          2.08         0.99 o                         
   4   6  10        229.04        314.11         3.94 o                         
   5   6  10        229.57        182.38         2.68 o                         
   6   6  10        598.54        570.84         5.34 o                         
   7   6  10        243.90        245.58         3.77 o                         
   8   6  10          7.00         10.06         1.23 o                         
   9   6  10         14.44         14.83         2.19 o                         
 -11   7  10          3.06          4.30         0.80 o                         
 -10   7  10        145.26        121.28         2.65 o                         
  -9   7  10        362.13        370.72         4.62 o                         
  -8   7  10         76.42         80.72         2.40 o                         
  -7   7  10       1138.43       1078.08        10.62 o                         
  -6   7  10       1892.32       1842.72        16.28 o                         
  -5   7  10         76.03         85.31         2.21 o                         
  -4   7  10          8.01          6.55         1.54 o                         
  -3   7  10         14.52         19.46         2.00 o                         
  -2   7  10          0.39          0.14         1.27 o                         
  -1   7  10       2494.10       2418.43        33.70 o                         
   0   7  10        457.34        436.41         8.95 o                         
   1   7  10         81.18         80.93         1.92 o                         
   2   7  10        121.29        103.11         2.44 o                         
   3   7  10         62.93         68.88         2.08 o                         
   4   7  10          5.49          5.67         1.17 o                         
   5   7  10        265.98        281.50         3.91 o                         
   6   7  10          0.01          6.40         0.87 o                         
   7   7  10       1717.09       1728.68        14.90 o                         
   8   7  10          1.36          1.27         1.05 o                         
 -11   8  10         82.93         84.05         3.66 o                         
 -10   8  10         52.62         69.22         1.96 o                         
  -9   8  10        960.30        954.38        11.07 o                         
  -8   8  10         10.10         14.23         1.57 o                         
  -7   8  10         41.05         43.90         2.03 o                         
  -6   8  10        616.53        623.81         7.62 o                         
  -5   8  10       1462.95       1452.30        14.37 o                         
  -4   8  10        161.61        169.48         3.64 o                         
  -3   8  10        118.79        115.01         4.01 o                         
  -2   8  10        273.57        242.61         5.30 o                         
  -1   8  10       1494.77       1413.65        16.99 o                         
   0   8  10        556.82        529.15         7.30 o                         
   1   8  10        328.42        286.19         4.69 o                         
   2   8  10         42.74         52.40         2.26 o                         
   3   8  10         10.34         10.92         1.46 o                         
   4   8  10        579.52        502.62         6.47 o                         
   5   8  10          0.15          2.30         1.09 o                         
   6   8  10        764.28        666.21         6.83 o                         
   7   8  10        671.43        584.77         6.06 o                         
   8   8  10       1029.00       1147.47        16.20 o                         
 -10   9  10        135.59        148.28         3.08 o                         
  -9   9  10         74.32         73.48         2.15 o                         
  -8   9  10         25.01         24.82         1.58 o                         
  -7   9  10        760.08        766.61        10.58 o                         
  -6   9  10         60.81         67.52         2.13 o                         
  -5   9  10         28.72         34.95         1.85 o                         
  -4   9  10        105.08         95.82         3.98 o                         
  -3   9  10         28.46         29.41         2.39 o                         
  -2   9  10        152.54        164.04         4.22 o                         
  -1   9  10        113.40        123.20         3.56 o                         
   0   9  10          4.07          5.33         1.23 o                         
   1   9  10        211.28        212.67         4.06 o                         
   2   9  10       3619.68       3519.50        37.84 o                         
   3   9  10        472.96        461.56         7.02 o                         
   4   9  10         22.86         31.61         1.71 o                         
   5   9  10       1606.60       1490.27        14.44 o                         
   6   9  10         17.98         23.29         1.29 o                         
   7   9  10         46.78         48.21         1.42 o                         
   8   9  10        219.85        233.77         4.14 o                         
 -10  10  10        150.36        139.22         2.71 o                         
  -9  10  10         93.80        107.59         2.40 o                         
  -8  10  10         43.46         47.37         2.40 o                         
  -7  10  10         33.50         33.40         2.05 o                         
  -6  10  10        775.84        777.09         9.52 o                         
  -5  10  10        461.25        468.92         7.33 o                         
  -4  10  10       1013.85       1052.63        15.86 o                         
  -3  10  10        343.98        326.05         8.88 o                         
  -2  10  10         11.59         10.08         1.89 o                         
  -1  10  10        457.68        441.80         6.86 o                         
   0  10  10        633.81        626.42         8.38 o                         
   1  10  10       1642.49       1558.42        16.94 o                         
   2  10  10        292.96        299.26         5.98 o                         
   3  10  10        136.18        162.58         4.59 o                         
   4  10  10        360.18        340.46         4.73 o                         
   5  10  10        257.91        264.92         3.69 o                         
   6  10  10        194.34        207.78         3.22 o                         
   7  10  10        282.98        283.64         4.51 o                         
   8  10  10         73.14         88.55         2.53 o                         
 -10  11  10         65.95         52.79         1.94 o                         
  -9  11  10       1156.81       1172.37        13.43 o                         
  -8  11  10        134.06        136.73         3.37 o                         
  -7  11  10         66.75         62.69         2.44 o                         
  -6  11  10          4.72          4.51         1.45 o                         
  -5  11  10        156.87        154.24         4.09 o                         
  -4  11  10        311.48        320.38         6.97 o                         
  -3  11  10        377.21        354.75         8.61 o                         
  -2  11  10        560.47        550.23         9.11 o                         
  -1  11  10       1576.27       1527.09        18.49 o                         
   0  11  10         70.83         73.16         3.22 o                         
   1  11  10       2348.92       2328.17        24.70 o                         
   2  11  10       1241.51       1212.86        15.04 o                         
   3  11  10         34.19         29.36         1.55 o                         
   4  11  10        146.82        155.40         3.33 o                         
   5  11  10          4.23          3.95         0.91 o                         
   6  11  10         33.43         40.90         1.40 o                         
   7  11  10         89.60         92.37         2.21 o                         
  -9  12  10        715.05        681.67         8.69 o                         
  -8  12  10         16.31         17.43         1.31 o                         
  -7  12  10          2.58          3.78         1.67 o                         
  -6  12  10          7.91          9.90         1.71 o                         
  -5  12  10          4.78          3.95         1.73 o                         
  -4  12  10        983.97        999.83        14.13 o                         
  -3  12  10         92.67         69.48         3.42 o                         
  -2  12  10        119.51        104.51         3.67 o                         
  -1  12  10        836.38        844.62        14.16 o                         
   0  12  10        296.29        312.35         5.20 o                         
   1  12  10       2628.48       2579.73        28.71 o                         
   2  12  10         65.85         63.54         3.39 o                         
   3  12  10        110.61        112.40         2.69 o                         
   4  12  10        177.73        161.74         3.34 o                         
   5  12  10         13.05         12.06         1.12 o                         
   6  12  10         32.81         25.48         1.52 o                         
   7  12  10         73.54         87.86         1.92 o                         
  -9  13  10         88.83         73.04         2.20 o                         
  -8  13  10        127.24        129.62         2.99 o                         
  -7  13  10        847.77        898.61        14.07 o                         
  -6  13  10          6.98          5.98         1.89 o                         
  -5  13  10          8.75         10.87         1.74 o                         
  -4  13  10        189.06        177.11         4.50 o                         
  -3  13  10         35.82         34.62         2.59 o                         
  -2  13  10         38.01         35.55         2.67 o                         
  -1  13  10        222.00        228.53         5.50 o                         
   0  13  10        708.91        695.03        10.14 o                         
   1  13  10        940.86        959.23        12.51 o                         
   2  13  10        150.04        150.80         4.05 o                         
   3  13  10        135.38        132.74         3.14 o                         
   4  13  10        277.71        276.23         4.56 o                         
   5  13  10         86.41         80.17         2.71 o                         
   6  13  10        154.52        155.97         2.79 o                         
  -8  14  10        414.65        387.46         8.00 o                         
  -7  14  10          3.74          7.03         1.51 o                         
  -6  14  10        119.15        115.34         3.84 o                         
  -5  14  10        247.16        265.75         4.89 o                         
  -4  14  10        440.94        450.49         7.78 o                         
  -3  14  10         11.31         12.29         1.79 o                         
  -2  14  10         18.70         20.75         2.54 o                         
  -1  14  10        260.56        249.83         5.29 o                         
   0  14  10        108.03        116.27         3.23 o                         
   1  14  10        968.70        946.81        12.99 o                         
   2  14  10         54.76         50.03         2.37 o                         
   3  14  10          1.59          2.47         1.87 o                         
   4  14  10        142.02        147.47         3.92 o                         
   5  14  10         16.65         20.27         1.74 o                         
   6  14  10         82.89         73.14         2.15 o                         
  -8  15  10         43.16         37.19         1.78 o                         
  -7  15  10         54.87         54.79         1.98 o                         
  -6  15  10         15.06         16.98         1.46 o                         
  -5  15  10        152.77        152.82         3.90 o                         
  -4  15  10         63.28         50.88         2.12 o                         
  -3  15  10        350.30        331.06         6.26 o                         
  -2  15  10         17.17         13.51         1.84 o                         
  -1  15  10       1362.23       1360.50        17.45 o                         
   0  15  10        903.28        884.61        12.90 o                         
   1  15  10       1183.01       1208.98        16.44 o                         
   2  15  10          1.17          4.02         1.42 o                         
   3  15  10        101.07        105.06         3.42 o                         
   4  15  10         34.70         38.56         1.85 o                         
   5  15  10          0.20          0.43         1.01 o                         
  -7  16  10          1.79          2.08         0.93 o                         
  -6  16  10          0.75          1.88         1.04 o                         
  -5  16  10        263.57        269.35         5.56 o                         
  -4  16  10        597.36        594.78         9.12 o                         
  -3  16  10        787.22        756.10         9.65 o                         
  -2  16  10         16.98         12.85         1.57 o                         
  -1  16  10         60.62         55.90         3.33 o                         
   0  16  10        766.88        788.21        12.26 o                         
   1  16  10        742.48        721.05        21.39 o                         
   2  16  10          1.77          3.46         1.85 o                         
   3  16  10        180.02        178.86         4.87 o                         
   4  16  10        238.71        235.28         6.48 o                         
   5  16  10         82.38         64.19         2.59 o                         
  -6  17  10         89.07         89.15         2.13 o                         
  -5  17  10         18.27         20.69         1.48 o                         
  -4  17  10         55.07         54.09         1.76 o                         
  -3  17  10          0.39          0.82         1.31 o                         
  -2  17  10         31.28         30.28         1.84 o                         
  -1  17  10        312.76        341.41         8.22 o                         
   0  17  10        445.87        453.62         7.64 o                         
   1  17  10       1188.77       1253.82        29.64 o                         
   2  17  10          0.23          1.61         1.82 o                         
   3  17  10         36.55         38.69         2.04 o                         
   4  17  10          7.69          7.85         1.04 o                         
  -5  18  10          1.22          0.58         0.88 o                         
  -4  18  10         15.22         12.92         1.28 o                         
  -3  18  10         66.64         54.29         1.88 o                         
  -2  18  10         33.06         25.10         1.47 o                         
  -1  18  10          5.41          5.63         1.15 o                         
   0  18  10         90.77        102.55         3.58 o                         
   1  18  10         98.11        120.36         5.91 o                         
   2  18  10          3.95          4.93         1.56 o                         
   3  18  10          0.39          0.81         1.62 o                         
  -3  19  10        522.23        550.63        12.50 o                         
  -2  19  10        148.64        151.56         4.60 o                         
  -1  19  10          0.79          0.15         1.07 o                         
   0  19  10        411.57        384.96         9.54 o                         
   1  19  10          3.22          4.10         1.17 o                         
 -11   0  11         34.56         38.62         1.95 o                         
  -9   0  11        616.45        611.41        10.85 o                         
  -7   0  11       5065.01       5109.04        59.54 o                         
  -5   0  11         14.21         26.59         2.34 o                         
  -3   0  11        428.62        483.60        32.55 o                         
  -1   0  11         14.26         11.12         3.58 o                         
   1   0  11         34.75         44.90         6.03 o                         
   3   0  11         29.23         32.85         1.48 o                         
   5   0  11        170.23        168.54         3.20 o                         
   7   0  11        133.34        139.06         2.95 o                         
 -11   1  11          1.81          4.19         0.94 o                         
 -10   1  11         95.71         94.78         2.14 o                         
  -9   1  11       1301.82       1282.19        12.82 o                         
  -8   1  11        172.94        195.71         3.67 o                         
  -7   1  11       1485.39       1497.70        15.64 o                         
  -6   1  11         13.09         17.88         1.35 o                         
  -5   1  11         11.74          7.97         1.11 o                         
  -4   1  11        252.52        279.07        11.76 o                         
  -3   1  11       2081.79       2170.99        67.17 o                         
  -2   1  11       1539.56       1579.40        31.05 o                         
  -1   1  11          3.49          3.84         1.79 o                         
   0   1  11        948.23        921.14        24.49 o                         
   1   1  11          0.10          1.68         2.85 o                         
   2   1  11         27.79         27.93         1.22 o                         
   3   1  11       1378.81       1382.85         9.33 o                         
   4   1  11          9.48          9.51         0.79 o                         
   5   1  11        126.74        123.37         1.98 o                         
   6   1  11          8.84          9.08         0.99 o                         
   7   1  11        102.84        109.74         2.01 o                         
   8   1  11         51.69         54.65         1.79 o                         
 -11   2  11         75.22         91.53         3.11 o                         
 -10   2  11        196.06        188.52         3.18 o                         
  -9   2  11         16.85         13.97         1.47 o                         
  -8   2  11        418.49        430.19         5.69 o                         
  -7   2  11        289.75        296.94         4.30 o                         
  -6   2  11       1034.30        965.29        10.50 o                         
  -5   2  11       1859.77       1762.71        15.53 o                         
  -4   2  11       6176.42       6068.12        73.76 o                         
  -3   2  11        157.64        129.62        11.51 o                         
  -2   2  11       4060.54       4306.85        66.77 o                         
  -1   2  11        808.86        793.54        16.95 o                         
   0   2  11         54.01         71.60         5.88 o                         
   1   2  11         31.20         28.29         4.35 o                         
   2   2  11        512.71        498.49         6.09 o                         
   3   2  11         79.56         82.96         1.52 o                         
   4   2  11         94.66        108.61         1.63 o                         
   5   2  11        790.48        798.44         6.25 o                         
   6   2  11        167.76        175.39         2.36 o                         
   7   2  11         87.31         85.34         1.83 o                         
   8   2  11         28.89         28.83         1.24 o                         
   9   2  11          0.26          0.49         1.62 o                         
 -11   3  11          0.01          2.22         0.84 o                         
 -10   3  11          1.39          1.96         0.91 o                         
  -9   3  11        706.96        723.01         8.65 o                         
  -8   3  11        146.51        142.92         3.09 o                         
  -7   3  11        397.00        388.66         5.04 o                         
  -6   3  11       1308.07       1333.74        12.43 o                         
  -5   3  11         39.59         39.96         1.77 o                         
  -4   3  11       2075.73       2052.60        23.55 o                         
  -3   3  11       1514.42       1554.84        60.65 o                         
  -2   3  11        382.67        431.46        11.38 o                         
  -1   3  11        457.03        477.31        17.11 o                         
   0   3  11        172.87        132.14         7.69 o                         
   1   3  11        656.31        644.19        20.78 o                         
   2   3  11         21.64         14.63         1.08 o                         
   3   3  11         75.32         82.63         1.74 o                         
   4   3  11          4.95          5.42         0.86 o                         
   5   3  11         12.70         12.39         0.96 o                         
   6   3  11        620.77        630.78         5.94 o                         
   7   3  11         76.77         81.96         1.84 o                         
   8   3  11         46.26         49.85         1.44 o                         
   9   3  11        133.10        115.15         5.83 o                         
 -11   4  11          0.10          1.42         0.95 o                         
 -10   4  11        183.14        173.35         2.87 o                         
  -9   4  11          2.47          4.85         1.08 o                         
  -8   4  11       1520.84       1521.47        14.67 o                         
  -7   4  11       2449.15       2456.25        20.44 o                         
  -6   4  11        339.60        324.13         4.19 o                         
  -5   4  11         20.58         21.44         1.26 o                         
  -4   4  11        260.99        262.06         5.23 o                         
  -3   4  11        669.89        728.82        19.39 o                         
  -2   4  11        291.02        316.53         9.57 o                         
  -1   4  11       1282.61       1386.60        26.35 o                         
   0   4  11        664.92        670.69        19.35 o                         
   1   4  11       1163.98       1138.31        13.99 o                         
   2   4  11       2744.54       2677.99        22.80 o                         
   3   4  11         15.61         20.53         1.09 o                         
   4   4  11        368.75        377.28         3.87 o                         
   5   4  11        246.97        234.15         3.03 o                         
   6   4  11         24.66         27.27         1.36 o                         
   7   4  11        146.42        157.55         2.45 o                         
   8   4  11          0.01          1.33         1.01 o                         
   9   4  11         22.95         21.86         2.27 o                         
 -11   5  11         73.74         75.63         3.35 o                         
 -10   5  11          0.80          2.43         1.11 o                         
  -9   5  11        855.56        827.03         8.27 o                         
  -8   5  11        113.30        111.08         2.23 o                         
  -7   5  11       2515.87       2477.95        20.04 o                         
  -6   5  11       2023.02       1968.49        16.53 o                         
  -5   5  11         41.23         53.43         2.15 o                         
  -4   5  11        574.01        577.09         7.02 o                         
  -3   5  11        726.26        786.40         9.86 o                         
  -2   5  11        527.23        493.75         9.93 o                         
  -1   5  11        259.55        245.43         9.50 o                         
   0   5  11        139.75        136.94         6.08 o                         
   1   5  11         56.48         46.62         1.66 o                         
   2   5  11          9.19         13.49         1.07 o                         
   3   5  11        909.04        901.34         8.94 o                         
   4   5  11         68.13         86.04         1.82 o                         
   5   5  11        494.24        470.10         4.91 o                         
   6   5  11        158.95        160.63         2.74 o                         
   7   5  11        840.24        858.00         8.14 o                         
   8   5  11         26.48         29.67         1.34 o                         
 -11   6  11        309.33        332.69         7.97 o                         
 -10   6  11        100.60        108.95         2.85 o                         
  -9   6  11         23.93         24.94         1.44 o                         
  -8   6  11        953.47        962.40         9.49 o                         
  -7   6  11       1839.50       1850.91        15.76 o                         
  -6   6  11         14.40         11.16         1.33 o                         
  -5   6  11       1314.16       1388.69        13.98 o                         
  -4   6  11        638.33        673.44         7.77 o                         
  -3   6  11        272.89        267.01         4.56 o                         
  -2   6  11       1976.13       1922.49        24.67 o                         
  -1   6  11         63.23         53.17         3.00 o                         
   0   6  11        754.76        698.87         9.39 o                         
   1   6  11        793.48        749.82         7.91 o                         
   2   6  11         11.22          7.66         0.99 o                         
   3   6  11         49.64         58.10         1.71 o                         
   4   6  11          0.00          0.34         1.12 o                         
   5   6  11          4.79          6.48         0.97 o                         
   6   6  11         16.91         21.49         1.25 o                         
   7   6  11        219.87        231.77         2.96 o                         
   8   6  11        189.79        228.11         3.76 o                         
 -11   7  11         14.75         10.49         1.20 o                         
 -10   7  11        170.40        193.57         3.96 o                         
  -9   7  11        149.78        170.38         3.84 o                         
  -8   7  11       1102.64       1131.62        12.10 o                         
  -7   7  11          0.00          2.42         1.22 o                         
  -6   7  11        757.15        758.98         8.09 o                         
  -5   7  11        179.09        201.71         3.59 o                         
  -4   7  11         29.49         35.25         1.85 o                         
  -3   7  11          0.47          0.18         1.40 o                         
  -2   7  11        160.09        179.53         3.67 o                         
  -1   7  11        326.53        303.04         4.87 o                         
   0   7  11          1.32          2.22         1.08 o                         
   1   7  11         54.97         66.94         3.00 o                         
   2   7  11        112.30        112.77         2.45 o                         
   3   7  11       2394.83       2387.91        24.31 o                         
   4   7  11         19.44         14.47         1.40 o                         
   5   7  11          6.06          7.90         1.14 o                         
   6   7  11         40.68         51.75         1.48 o                         
   7   7  11        485.15        471.16         6.27 o                         
   8   7  11         17.86         27.08         1.34 o                         
 -10   8  11          4.89          0.32         0.90 o                         
  -9   8  11        608.07        631.53         7.92 o                         
  -8   8  11       2424.99       2497.53        25.02 o                         
  -7   8  11         61.28         67.83         2.13 o                         
  -6   8  11        106.07        103.01         3.13 o                         
  -5   8  11          2.97          4.34         1.30 o                         
  -4   8  11         52.55         49.47         2.13 o                         
  -3   8  11         27.83         36.55         3.03 o                         
  -2   8  11         66.16         63.35         2.58 o                         
  -1   8  11       4177.31       4122.72        42.12 o                         
   0   8  11          3.82          5.64         1.06 o                         
   1   8  11        188.34        178.96         3.49 o                         
   2   8  11       1740.02       1717.25        17.66 o                         
   3   8  11        639.98        637.68         8.26 o                         
   4   8  11         25.93         35.14         1.68 o                         
   5   8  11        565.02        491.73         7.04 o                         
   6   8  11        103.91        134.67         2.47 o                         
   7   8  11         57.39         53.17         1.50 o                         
   8   8  11        760.86        746.40        14.15 o                         
 -10   9  11         41.48         44.32         2.24 o                         
  -9   9  11          0.22          1.58         1.17 o                         
  -8   9  11          0.04          1.76         1.19 o                         
  -7   9  11         76.42         71.66         2.57 o                         
  -6   9  11        113.91        105.54         2.81 o                         
  -5   9  11         15.99         16.61         1.68 o                         
  -4   9  11         18.59         23.29         1.96 o                         
  -3   9  11        909.36        878.52        15.28 o                         
  -2   9  11          1.69          3.21         1.62 o                         
  -1   9  11        520.39        528.66         8.06 o                         
   0   9  11         29.32         28.38         2.33 o                         
   1   9  11         20.45         23.40         1.74 o                         
   2   9  11       1037.48        987.44        12.60 o                         
   3   9  11         11.47         12.35         1.53 o                         
   4   9  11        669.59        622.41         8.10 o                         
   5   9  11          9.15          9.75         1.21 o                         
   6   9  11         48.43         48.02         1.53 o                         
   7   9  11        267.48        266.93         3.85 o                         
   8   9  11         20.44         30.73         1.56 o                         
 -10  10  11         17.16         16.45         1.07 o                         
  -9  10  11          1.70          1.77         1.24 o                         
  -8  10  11        175.82        191.38         3.95 o                         
  -7  10  11       1140.71       1164.76        13.50 o                         
  -6  10  11         16.12         16.49         1.55 o                         
  -5  10  11        206.07        210.65         4.41 o                         
  -4  10  11        454.08        458.99         9.41 o                         
  -3  10  11         57.40         62.41         3.90 o                         
  -2  10  11          0.29          0.34         1.58 o                         
  -1  10  11         11.21         10.71         1.47 o                         
   0  10  11       3362.49       3268.41        31.97 o                         
   1  10  11       1923.87       1911.94        23.08 o                         
   2  10  11         65.40         67.80         2.32 o                         
   3  10  11        146.15        146.17         3.03 o                         
   4  10  11        105.59        105.23         2.36 o                         
   5  10  11        213.24        207.90         3.07 o                         
   6  10  11        120.72        114.19         2.26 o                         
   7  10  11         61.08         58.36         1.95 o                         
  -9  11  11        207.96        215.53         3.68 o                         
  -8  11  11        134.86        129.77         3.47 o                         
  -7  11  11         74.21         80.34         2.40 o                         
  -6  11  11        301.62        320.81         5.52 o                         
  -5  11  11          9.34         11.24         1.73 o                         
  -4  11  11        612.40        609.66        11.14 o                         
  -3  11  11        344.93        326.07         8.05 o                         
  -2  11  11        239.02        245.70         6.74 o                         
  -1  11  11         73.18         75.55         2.68 o                         
   0  11  11        539.16        523.08         7.68 o                         
   1  11  11        832.69        808.41        12.37 o                         
   2  11  11        321.30        306.82         5.75 o                         
   3  11  11         91.40         95.81         2.53 o                         
   4  11  11        235.51        216.96         3.78 o                         
   5  11  11         10.70         23.74         1.12 o                         
   6  11  11        240.80        240.76         3.89 o                         
   7  11  11         14.07         10.92         1.02 o                         
  -9  12  11          5.82          4.14         0.83 o                         
  -8  12  11        104.54        101.79         3.19 o                         
  -7  12  11        348.63        372.81         6.25 o                         
  -6  12  11         10.73          9.71         1.62 o                         
  -5  12  11        247.46        265.10         5.20 o                         
  -4  12  11         75.21         90.90         3.34 o                         
  -3  12  11         18.23         19.21         2.14 o                         
  -2  12  11          0.67         -0.14         1.78 o                         
  -1  12  11       1028.40       1047.20        15.60 o                         
   0  12  11        730.53        705.27         9.58 o                         
   1  12  11        449.38        445.23         6.43 o                         
   2  12  11        344.14        351.46         6.50 o                         
   3  12  11        238.93        240.00         4.33 o                         
   4  12  11        283.17        285.72         4.26 o                         
   5  12  11         63.37         48.86         1.56 o                         
   6  12  11        348.98        332.13         5.09 o                         
  -9  13  11         84.81         76.93         3.67 o                         
  -8  13  11         91.44         96.28         2.23 o                         
  -7  13  11         18.15         21.98         1.95 o                         
  -6  13  11        105.40        113.91         3.92 o                         
  -5  13  11         59.81         59.82         2.77 o                         
  -4  13  11        345.38        328.60         6.36 o                         
  -3  13  11        252.24        277.60         5.73 o                         
  -2  13  11        131.40        140.10         4.53 o                         
  -1  13  11          1.78          3.17         1.67 o                         
   0  13  11       1019.23       1050.82        13.94 o                         
   1  13  11        318.80        335.22         5.73 o                         
   2  13  11       1335.87       1321.15        18.96 o                         
   3  13  11        141.21        138.58         3.34 o                         
   4  13  11        253.65        251.66         4.48 o                         
   5  13  11        116.98        116.06         2.34 o                         
   6  13  11         49.77         65.18         1.83 o                         
  -8  14  11        105.90        108.20         3.72 o                         
  -7  14  11         43.38         45.72         1.92 o                         
  -6  14  11          4.09          1.40         1.81 o                         
  -5  14  11         31.78         32.86         2.00 o                         
  -4  14  11         79.51         88.89         2.82 o                         
  -3  14  11        445.04        450.78         8.04 o                         
  -2  14  11         15.89         11.27         2.41 o                         
  -1  14  11         29.91         26.98         2.28 o                         
   0  14  11       3533.74       3506.97        40.64 o                         
   1  14  11         13.21         13.51         1.78 o                         
   2  14  11          1.12          1.38         1.68 o                         
   3  14  11          0.08          1.05         1.90 o                         
   4  14  11        302.16        307.43         7.45 o                         
   5  14  11        385.96        458.56         8.27 o                         
  -7  15  11         34.51         39.65         2.33 o                         
  -6  15  11         13.78         11.53         1.39 o                         
  -5  15  11         36.10         34.32         1.71 o                         
  -4  15  11         54.24         53.19         1.99 o                         
  -3  15  11        144.38        151.80         4.01 o                         
  -2  15  11         37.26         31.24         2.04 o                         
  -1  15  11       1167.19       1275.31        18.53 o                         
   0  15  11        169.88        160.01         3.99 o                         
   1  15  11         13.69         18.41         1.99 o                         
   2  15  11          2.04          2.19         1.77 o                         
   3  15  11         70.08         73.12         2.79 o                         
   4  15  11         15.49         18.45         1.77 o                         
   5  15  11        396.19        458.82         8.31 o                         
  -7  16  11          6.07          4.29         1.17 o                         
  -6  16  11        150.30        163.17         3.75 o                         
  -5  16  11         66.57         68.28         2.21 o                         
  -4  16  11         98.56         80.41         2.35 o                         
  -3  16  11        108.94        117.73         2.81 o                         
  -2  16  11          8.13          8.68         1.62 o                         
  -1  16  11        294.50        307.87         6.49 o                         
   0  16  11        675.91        703.84        11.72 o                         
   1  16  11       1555.85       1612.82        35.42 o                         
   2  16  11         43.77         43.69         2.35 o                         
   3  16  11        287.13        272.09         8.85 o                         
   4  16  11         74.16         72.33         3.84 o                         
  -6  17  11         60.54         48.44         1.82 o                         
  -5  17  11         29.16         28.53         1.62 o                         
  -4  17  11         81.70         70.13         1.91 o                         
  -3  17  11          1.17          1.19         1.15 o                         
  -2  17  11        202.75        217.86         4.12 o                         
  -1  17  11         27.84         27.53         1.61 o                         
   0  17  11        664.33        688.60        19.29 o                         
   1  17  11          4.93         11.59         1.77 o                         
   2  17  11         40.01         35.23         2.04 o                         
   3  17  11         11.85         10.97         1.30 o                         
  -4  18  11          1.30          3.83         1.03 o                         
  -3  18  11         33.51         28.12         1.37 o                         
  -2  18  11        171.03        158.46         3.17 o                         
  -1  18  11         15.94         18.89         1.23 o                         
   0  18  11       1077.95       1074.10        17.09 o                         
   1  18  11          2.12          3.65         0.98 o                         
   2  18  11         22.37         17.97         1.45 o                         
  -2  19  11         27.46         16.52         2.92 o                         
  -1  19  11        142.26        117.65         3.46 o                         
   0  19  11         14.87         16.51         2.00 o                         
 -10   0  12        142.26        133.96         3.53 o                         
  -8   0  12         71.05         75.24         3.67 o                         
  -6   0  12         21.64         30.93         2.57 o                         
  -4   0  12       1124.71       1068.66        18.79 o                         
  -2   0  12         18.28          9.99         3.33 o                         
   0   0  12          6.53          0.66         3.38 o                         
   2   0  12        335.64        359.66         6.95 o                         
   4   0  12       1263.17       1245.74        13.66 o                         
   6   0  12         11.07          6.82         1.33 o                         
   8   0  12        206.16        232.09         6.76 o                         
 -11   1  12          2.01          1.27         0.77 o                         
 -10   1  12        174.99        162.74         2.84 o                         
  -9   1  12        301.43        308.36         5.20 o                         
  -8   1  12        880.22        866.96        10.02 o                         
  -7   1  12        609.41        593.87         8.04 o                         
  -6   1  12        113.78        116.72         3.46 o                         
  -5   1  12         64.67         88.13         2.81 o                         
  -4   1  12        228.88        240.05         4.62 o                         
  -3   1  12         89.61        103.54        10.47 o                         
  -2   1  12        703.41        776.45        19.00 o                         
  -1   1  12       2007.65       2030.57        42.32 o                         
   0   1  12       1771.21       1750.78        46.74 o                         
   1   1  12         73.67         91.55         2.85 o                         
   2   1  12          1.16          2.56         0.97 o                         
   3   1  12        763.09        767.43         6.37 o                         
   4   1  12        800.12        774.71         6.03 o                         
   5   1  12        350.48        334.66         3.56 o                         
   6   1  12         62.62         50.64         1.62 o                         
   7   1  12          2.07          6.37         1.05 o                         
   8   1  12         57.79         60.70         1.71 o                         
 -11   2  12        147.23        179.79         3.85 o                         
 -10   2  12          0.12          0.90         1.09 o                         
  -9   2  12         14.55         16.51         1.53 o                         
  -8   2  12         32.91         32.47         1.83 o                         
  -7   2  12        142.40        152.72         3.76 o                         
  -6   2  12         34.83         36.83         1.77 o                         
  -5   2  12        182.18        194.68         3.27 o                         
  -4   2  12       1639.90       1591.48        17.09 o                         
  -3   2  12        150.33        139.05         3.99 o                         
  -2   2  12        698.91        671.37        17.30 o                         
  -1   2  12       4125.63       4203.41        66.10 o                         
   0   2  12        799.07        807.15        16.51 o                         
   1   2  12        375.63        415.11         6.01 o                         
   2   2  12          0.02          2.36         0.98 o                         
   3   2  12        477.45        461.56         4.39 o                         
   4   2  12       2154.22       2124.12        14.32 o                         
   5   2  12       1585.46       1664.15        12.14 o                         
   6   2  12        293.66        297.96         3.52 o                         
   7   2  12        250.16        270.03         3.70 o                         
   8   2  12         33.52         24.28         1.32 o                         
 -11   3  12        150.89        162.13         3.34 o                         
 -10   3  12         56.81         55.94         1.65 o                         
  -9   3  12          0.46         -0.25         1.21 o                         
  -8   3  12        140.22        142.89         2.92 o                         
  -7   3  12        419.60        430.22         7.07 o                         
  -6   3  12       1128.16       1128.73        10.75 o                         
  -5   3  12        607.46        621.72         6.74 o                         
  -4   3  12         33.17         26.01         1.62 o                         
  -3   3  12          6.03          3.45         1.07 o                         
  -2   3  12       1099.75       1285.94        24.35 o                         
  -1   3  12         18.88         24.70         2.47 o                         
   0   3  12       4210.63       4081.12        45.89 o                         
   1   3  12        286.69        286.78         4.07 o                         
   2   3  12       2415.02       2349.36        18.68 o                         
   3   3  12         24.61         28.10         1.20 o                         
   4   3  12       2633.14       2524.81        18.74 o                         
   5   3  12        650.80        708.52         5.90 o                         
   6   3  12        171.04        202.60         2.73 o                         
   7   3  12        877.94        829.10         8.06 o                         
   8   3  12         84.49         66.86         1.89 o                         
 -11   4  12        138.81        140.17         4.02 o                         
 -10   4  12         54.27         57.45         2.00 o                         
  -9   4  12          0.64          1.11         1.06 o                         
  -8   4  12         33.71         31.80         1.66 o                         
  -7   4  12        687.26        691.68         7.08 o                         
  -6   4  12       1158.69       1177.02        10.93 o                         
  -5   4  12       2315.32       2221.24        18.79 o                         
  -4   4  12        425.27        412.33         6.09 o                         
  -3   4  12        454.62        452.82         6.16 o                         
  -2   4  12          1.19          5.87         1.24 o                         
  -1   4  12          7.23         10.03         1.86 o                         
   0   4  12         30.80         53.60         2.11 o                         
   1   4  12        139.16        162.29         2.86 o                         
   2   4  12       1804.20       1746.82        14.95 o                         
   3   4  12          2.61          4.58         0.91 o                         
   4   4  12          9.75          5.19         1.02 o                         
   5   4  12       6714.50       6346.17        42.16 o                         
   6   4  12        132.87        108.78         2.28 o                         
   7   4  12        632.95        672.54         6.71 o                         
   8   4  12        585.73        654.51         9.60 o                         
 -11   5  12        294.16        289.57         7.73 o                         
 -10   5  12          0.00          0.97         1.03 o                         
  -9   5  12         27.56         28.33         1.63 o                         
  -8   5  12        109.19        108.59         2.40 o                         
  -7   5  12         76.07         83.76         2.58 o                         
  -6   5  12       1088.14       1075.42        10.90 o                         
  -5   5  12         44.90         48.72         1.71 o                         
  -4   5  12        657.05        626.83         8.36 o                         
  -3   5  12        418.61        394.64         5.38 o                         
  -2   5  12          2.21          3.60         1.32 o                         
  -1   5  12        157.82        154.60         3.97 o                         
   0   5  12        450.54        396.72         6.28 o                         
   1   5  12       1635.53       1506.62        14.00 o                         
   2   5  12          4.32          6.88         1.00 o                         
   3   5  12        108.20        123.02         2.73 o                         
   4   5  12         34.79         35.26         1.47 o                         
   5   5  12         46.22         43.30         1.57 o                         
   6   5  12        159.99        191.46         2.92 o                         
   7   5  12        363.45        391.67         4.46 o                         
   8   5  12        319.77        373.04         6.83 o                         
 -11   6  12        119.38        106.54         3.14 o                         
 -10   6  12          0.30          0.61         1.21 o                         
  -9   6  12         14.53         21.11         1.32 o                         
  -8   6  12         15.65         18.21         1.17 o                         
  -7   6  12       1224.78       1185.69        11.33 o                         
  -6   6  12        228.60        245.81         3.88 o                         
  -5   6  12         46.56         56.87         2.06 o                         
  -4   6  12        234.79        235.45         3.89 o                         
  -3   6  12         49.07         49.55         2.21 o                         
  -2   6  12       1846.12       1841.20        22.35 o                         
  -1   6  12        234.25        257.05         3.96 o                         
   0   6  12        455.25        419.64         6.18 o                         
   1   6  12       3555.10       3393.40        31.49 o                         
   2   6  12        481.22        462.48         5.64 o                         
   3   6  12         54.33         57.88         1.98 o                         
   4   6  12        356.70        350.20         4.32 o                         
   5   6  12        123.82        108.09         2.17 o                         
   6   6  12         54.22         53.45         1.52 o                         
   7   6  12        518.12        512.33         5.24 o                         
   8   6  12        180.94        164.72         4.28 o                         
 -10   7  12         48.77         58.19         1.89 o                         
  -9   7  12        191.94        187.03         3.37 o                         
  -8   7  12        385.84        395.36         5.41 o                         
  -7   7  12       1712.94       1714.30        16.30 o                         
  -6   7  12          5.18          5.78         1.22 o                         
  -5   7  12         96.47        101.03         2.69 o                         
  -4   7  12         27.02         28.18         1.69 o                         
  -3   7  12         28.33         32.46         2.04 o                         
  -2   7  12          1.82          5.22         1.66 o                         
  -1   7  12       1040.63       1014.35        11.41 o                         
   0   7  12        150.27        152.90         3.38 o                         
   1   7  12        226.48        235.72         3.79 o                         
   2   7  12       1620.64       1557.84        14.77 o                         
   3   7  12       1285.37       1224.52        12.58 o                         
   4   7  12       2017.10       1877.84        17.43 o                         
   5   7  12        122.31        112.43         2.23 o                         
   6   7  12        162.04        138.66         2.18 o                         
   7   7  12        104.88         84.97         1.77 o                         
   8   7  12        201.86        190.55         4.39 o                         
 -10   8  12         29.08         28.28         1.36 o                         
  -9   8  12         65.30         69.59         2.21 o                         
  -8   8  12         20.26         21.49         1.65 o                         
  -7   8  12         38.43         45.07         2.07 o                         
  -6   8  12        838.94        852.50         9.21 o                         
  -5   8  12          1.72          2.20         1.21 o                         
  -4   8  12        360.74        328.82         5.45 o                         
  -3   8  12         32.16         41.29         4.14 o                         
  -2   8  12          3.54          0.30         1.63 o                         
  -1   8  12        324.08        282.58         5.09 o                         
   0   8  12        906.51        905.77        10.70 o                         
   1   8  12       2417.51       2501.00        24.77 o                         
   2   8  12       1682.93       1637.31        17.06 o                         
   3   8  12        288.34        283.30         4.75 o                         
   4   8  12        214.02        180.64         4.05 o                         
   5   8  12       1197.23       1009.12         8.81 o                         
   6   8  12        212.68        258.85         3.43 o                         
   7   8  12        285.49        284.86         4.59 o                         
 -10   9  12         49.43         49.37         1.64 o                         
  -9   9  12        457.91        441.72         6.34 o                         
  -8   9  12        169.02        166.61         3.27 o                         
  -7   9  12        469.25        499.61         7.65 o                         
  -6   9  12          0.80          3.16         1.28 o                         
  -5   9  12        219.53        209.06         3.88 o                         
  -4   9  12          5.58          2.91         1.74 o                         
  -3   9  12        655.81        641.05        12.04 o                         
  -2   9  12        304.34        304.85         9.55 o                         
  -1   9  12        978.71       1007.25        12.64 o                         
   0   9  12       3150.18       3134.43        31.50 o                         
   1   9  12       3594.27       3538.77        36.62 o                         
   2   9  12          7.41         10.59         1.74 o                         
   3   9  12        173.20        150.03         3.77 o                         
   4   9  12          1.82          2.52         1.37 o                         
   5   9  12         98.11        109.16         2.16 o                         
   6   9  12        327.64        354.38         4.38 o                         
   7   9  12         21.14         30.19         1.27 o                         
 -10  10  12         42.31         36.63         1.60 o                         
  -9  10  12        249.66        240.41         4.99 o                         
  -8  10  12         96.84         94.70         2.61 o                         
  -7  10  12        138.13        134.18         3.44 o                         
  -6  10  12         16.14         18.78         1.80 o                         
  -5  10  12         60.95         70.03         2.59 o                         
  -4  10  12          0.44          1.63         2.29 o                         
  -3  10  12          3.91          3.88         1.74 o                         
  -2  10  12        399.97        434.80         7.48 o                         
  -1  10  12       1000.67        943.11        10.99 o                         
   0  10  12         12.12         15.04         1.80 o                         
   1  10  12       3698.11       3627.89        39.20 o                         
   2  10  12        100.23        112.72         3.94 o                         
   3  10  12        418.85        428.64         6.83 o                         
   4  10  12         63.94         64.51         2.04 o                         
   5  10  12          3.78          1.09         0.96 o                         
   6  10  12         16.71         19.31         1.13 o                         
   7  10  12          0.61          3.93         0.79 o                         
  -9  11  12        795.30        795.18         8.42 o                         
  -8  11  12        521.77        522.88         7.44 o                         
  -7  11  12        110.35        108.55         2.90 o                         
  -6  11  12        407.44        430.70         6.87 o                         
  -5  11  12       1352.72       1365.26        16.62 o                         
  -4  11  12        136.54        128.56         6.34 o                         
  -3  11  12         12.79         30.51         2.47 o                         
  -2  11  12        236.82        232.15         5.10 o                         
  -1  11  12          3.48          5.25         1.60 o                         
   0  11  12        664.39        667.35         9.58 o                         
   1  11  12         44.41         48.13         2.16 o                         
   2  11  12        318.17        300.73         5.60 o                         
   3  11  12         31.98         29.72         2.07 o                         
   4  11  12        474.09        477.05         6.12 o                         
   5  11  12          0.15          0.33         0.80 o                         
   6  11  12         75.68         66.01         1.65 o                         
  -9  12  12          4.73          3.56         0.81 o                         
  -8  12  12        378.33        391.88         5.59 o                         
  -7  12  12        219.85        225.91         6.33 o                         
  -6  12  12        196.89        214.91         4.33 o                         
  -5  12  12          1.68          2.16         1.56 o                         
  -4  12  12        508.46        504.35         8.07 o                         
  -3  12  12          7.45          7.83         2.11 o                         
  -2  12  12        250.16        249.92         5.84 o                         
  -1  12  12        431.35        418.41         7.24 o                         
   0  12  12        426.77        427.82         7.58 o                         
   1  12  12        893.47        934.09        13.58 o                         
   2  12  12          0.01          0.74         1.51 o                         
   3  12  12         96.94         95.86         2.77 o                         
   4  12  12         14.62         15.43         1.23 o                         
   5  12  12         20.59         29.33         1.69 o                         
   6  12  12         45.01         43.48         1.36 o                         
  -8  13  12        366.52        382.96         7.64 o                         
  -7  13  12         68.49         69.22         3.17 o                         
  -6  13  12         38.72         40.04         2.21 o                         
  -5  13  12        214.55        203.15         4.71 o                         
  -4  13  12         60.30         58.13         3.31 o                         
  -3  13  12        298.91        294.78         8.85 o                         
  -2  13  12        118.97        134.53         4.32 o                         
  -1  13  12         11.56         18.51         1.81 o                         
   0  13  12        938.15        907.88        13.52 o                         
   1  13  12          0.64          2.14         1.62 o                         
   2  13  12         13.85         15.76         1.86 o                         
   3  13  12        156.16        157.68         3.73 o                         
   4  13  12        168.07        177.59         3.84 o                         
   5  13  12         18.13         17.37         1.16 o                         
   6  13  12          3.16          3.37         1.15 o                         
  -8  14  12          9.47         13.75         1.40 o                         
  -7  14  12        117.80        129.03         3.28 o                         
  -6  14  12          0.01          0.77         1.63 o                         
  -5  14  12          0.03          0.67         1.50 o                         
  -4  14  12         17.69         25.30         1.89 o                         
  -3  14  12          1.38          2.28         1.81 o                         
  -2  14  12         74.82         84.91         3.61 o                         
  -1  14  12       1201.26       1234.51        18.11 o                         
   0  14  12          4.23          3.17         1.46 o                         
   1  14  12        266.17        264.00         6.66 o                         
   2  14  12         21.79         26.23         2.51 o                         
   3  14  12        167.76        171.87         4.85 o                         
   4  14  12          5.11          9.64         1.44 o                         
   5  14  12         21.46         26.15         1.51 o                         
  -7  15  12         81.97         78.84         2.79 o                         
  -6  15  12        275.86        279.75         4.58 o                         
  -5  15  12        484.46        469.16         6.71 o                         
  -4  15  12          8.74          9.70         1.42 o                         
  -3  15  12         16.13         14.57         1.71 o                         
  -2  15  12        266.89        254.38         6.72 o                         
  -1  15  12          1.95          3.58         1.84 o                         
   0  15  12          0.04          0.34         1.72 o                         
   1  15  12        424.64        461.17         9.75 o                         
   2  15  12         46.58         45.99         2.28 o                         
   3  15  12          0.75          0.32         1.43 o                         
   4  15  12          7.19          8.23         1.06 o                         
  -6  16  12         11.17         11.59         1.13 o                         
  -5  16  12        239.66        204.41         4.17 o                         
  -4  16  12        261.80        242.74         4.00 o                         
  -3  16  12         55.06         60.57         2.40 o                         
  -2  16  12        129.62        135.58         4.11 o                         
  -1  16  12       1211.07       1188.00        17.70 o                         
   0  16  12        338.36        344.20        10.71 o                         
   1  16  12        295.82        311.10         7.33 o                         
   2  16  12         69.95         69.18         3.07 o                         
   3  16  12        251.70        257.36         5.95 o                         
  -5  17  12          0.00          2.31         0.92 o                         
  -4  17  12         76.52         85.53         2.34 o                         
  -3  17  12          1.17          0.36         1.09 o                         
  -2  17  12         13.27         14.38         1.24 o                         
  -1  17  12         35.56         39.18         2.18 o                         
   0  17  12        133.36        127.71         3.71 o                         
   1  17  12        110.46        100.19         2.71 o                         
   2  17  12         95.72         93.44         3.52 o                         
  -4  18  12          1.55          4.44         1.44 o                         
  -3  18  12          0.99          4.21         0.83 o                         
  -2  18  12          1.16          1.13         0.95 o                         
  -1  18  12          3.32          2.25         0.88 o                         
   0  18  12         90.95         94.13         2.36 o                         
   1  18  12         72.57         58.39         2.71 o                         
 -11   0  13         77.81         76.38         2.38 o                         
  -9   0  13       1158.55       1139.88        16.72 o                         
  -7   0  13      12975.61      12990.52       152.14 o                         
  -5   0  13        139.06        129.88         5.60 o                         
  -3   0  13        402.94        333.20         6.82 o                         
  -1   0  13        417.57        499.18        11.16 o                         
   1   0  13       1005.32        966.54        12.98 o                         
   3   0  13        548.79        573.44         7.55 o                         
   5   0  13        338.61        335.67         5.00 o                         
   7   0  13          4.62          6.09         1.74 o                         
 -11   1  13         82.45         99.50         2.39 o                         
 -10   1  13          6.71          7.71         0.97 o                         
  -9   1  13         78.14         80.62         2.38 o                         
  -8   1  13         13.05         16.16         1.53 o                         
  -7   1  13       1287.77       1250.33        14.65 o                         
  -6   1  13       4657.36       4556.44        43.01 o                         
  -5   1  13          3.45          1.68         1.49 o                         
  -4   1  13        116.20        103.06         2.89 o                         
  -3   1  13        695.32        625.21         7.87 o                         
  -2   1  13       2016.05       2031.72        21.00 o                         
  -1   1  13        212.04        223.36         4.54 o                         
   0   1  13          0.03          1.46         1.15 o                         
   1   1  13       2378.43       2358.06        20.93 o                         
   2   1  13        328.84        347.33         4.65 o                         
   3   1  13        277.53        283.81         3.28 o                         
   4   1  13        344.31        339.95         3.71 o                         
   5   1  13         11.82         17.30         1.11 o                         
   6   1  13         27.63         29.41         1.31 o                         
   7   1  13        139.70        147.16         2.90 o                         
   8   1  13         21.00         20.72         1.83 o                         
 -11   2  13          0.26         -0.17         1.00 o                         
 -10   2  13        209.13        218.40         3.48 o                         
  -9   2  13         84.45         84.55         2.32 o                         
  -8   2  13        105.84        104.16         3.02 o                         
  -7   2  13        167.01        175.82         5.11 o                         
  -6   2  13       5265.54       5228.31        58.07 o                         
  -5   2  13        337.19        333.30         5.16 o                         
  -4   2  13        434.61        472.65         7.05 o                         
  -3   2  13        624.03        617.65         7.25 o                         
  -2   2  13         41.58         46.67         1.89 o                         
  -1   2  13        438.34        409.51         5.82 o                         
   0   2  13       2028.75       2034.74        22.40 o                         
   1   2  13        693.49        691.30         6.96 o                         
   2   2  13          3.56          7.38         1.09 o                         
   3   2  13        194.06        206.42         2.74 o                         
   4   2  13         28.93         27.84         1.24 o                         
   5   2  13         84.85         85.75         1.78 o                         
   6   2  13        344.57        331.46         3.74 o                         
   7   2  13          2.22          2.62         0.97 o                         
   8   2  13          0.16          0.84         0.80 o                         
 -11   3  13        117.70        110.88         3.20 o                         
 -10   3  13        332.79        350.27         4.69 o                         
  -9   3  13         10.58         13.17         1.65 o                         
  -8   3  13        515.51        538.10         6.75 o                         
  -7   3  13         79.98         90.97         2.76 o                         
  -6   3  13       2000.91       1962.86        20.41 o                         
  -5   3  13        348.44        330.79         4.95 o                         
  -4   3  13        250.29        252.32         4.33 o                         
  -3   3  13         16.39         18.04         1.35 o                         
  -2   3  13       3256.22       3388.88        28.35 o                         
  -1   3  13          0.87          3.34         1.25 o                         
   0   3  13       1086.93       1110.54        11.96 o                         
   1   3  13         55.22         70.06         1.81 o                         
   2   3  13         34.01         37.39         1.40 o                         
   3   3  13         33.33         35.61         1.37 o                         
   4   3  13         22.87         22.31         1.16 o                         
   5   3  13          0.19          1.14         0.95 o                         
   6   3  13         19.43         23.50         1.19 o                         
   7   3  13        217.35        211.01         3.20 o                         
   8   3  13         23.24         22.79         1.35 o                         
 -11   4  13        142.09        149.23         3.18 o                         
 -10   4  13         19.50         14.89         1.29 o                         
  -9   4  13        109.48        112.30         2.60 o                         
  -8   4  13         84.95         91.45         2.71 o                         
  -7   4  13       4797.06       4775.01        37.94 o                         
  -6   4  13        261.72        270.06         4.98 o                         
  -5   4  13         12.00          9.19         1.41 o                         
  -4   4  13        610.58        563.78         7.81 o                         
  -3   4  13        200.37        244.17         3.92 o                         
  -2   4  13         43.81         41.23         1.97 o                         
  -1   4  13        822.72        850.66         8.99 o                         
   0   4  13         73.09         63.00         2.08 o                         
   1   4  13         74.59         75.40         2.01 o                         
   2   4  13        842.93        845.11         8.49 o                         
   3   4  13          9.38          4.21         1.00 o                         
   4   4  13          0.65          2.48         0.92 o                         
   5   4  13        292.73        309.06         3.63 o                         
   6   4  13        101.82        107.78         2.18 o                         
   7   4  13         12.33         15.48         0.95 o                         
   8   4  13         41.90         42.97         1.93 o                         
 -11   5  13        259.10        280.99         7.29 o                         
 -10   5  13         81.72         87.60         2.38 o                         
  -9   5  13         13.64         18.06         1.46 o                         
  -8   5  13        609.88        620.46         7.59 o                         
  -7   5  13       1314.09       1351.34        12.88 o                         
  -6   5  13       1432.99       1443.71        13.57 o                         
  -5   5  13       1000.83       1030.23        10.27 o                         
  -4   5  13       1206.01       1204.55        12.20 o                         
  -3   5  13        239.66        235.29         3.93 o                         
  -2   5  13         35.16         40.86         1.71 o                         
  -1   5  13        978.59        961.63        10.91 o                         
   0   5  13        250.24        230.88         4.45 o                         
   1   5  13        243.57        234.49         4.69 o                         
   2   5  13        845.54        885.00         8.60 o                         
   3   5  13         33.26         30.05         1.42 o                         
   4   5  13        454.32        433.62         4.73 o                         
   5   5  13         47.78         45.76         1.64 o                         
   6   5  13         94.36         97.59         2.04 o                         
   7   5  13        167.79        159.63         2.41 o                         
   8   5  13        199.59        207.23         5.33 o                         
 -11   6  13         72.79         67.13         3.20 o                         
 -10   6  13         80.69         89.43         2.14 o                         
  -9   6  13       1304.89       1325.88        15.80 o                         
  -8   6  13        125.59        132.21         3.01 o                         
  -7   6  13        383.30        391.18         5.22 o                         
  -6   6  13       1563.49       1540.49        14.13 o                         
  -5   6  13          5.75          9.42         1.43 o                         
  -4   6  13        796.77        790.11        10.09 o                         
  -3   6  13        160.00        163.65         3.41 o                         
  -2   6  13        191.93        195.57         3.59 o                         
  -1   6  13       1186.16       1165.67        12.26 o                         
   0   6  13         59.34         49.69         2.05 o                         
   1   6  13        707.79        707.46         9.45 o                         
   2   6  13        311.87        320.60         5.02 o                         
   3   6  13        246.19        262.25         4.28 o                         
   4   6  13        195.19        209.69         2.97 o                         
   5   6  13         75.57         90.39         1.99 o                         
   6   6  13        837.37        837.28         7.99 o                         
   7   6  13          2.22          2.98         0.80 o                         
 -10   7  13        658.83        676.14         8.41 o                         
  -9   7  13        283.48        284.54         5.35 o                         
  -8   7  13        105.10        116.73         3.20 o                         
  -7   7  13         79.63         76.56         2.32 o                         
  -6   7  13        162.25        161.82         3.21 o                         
  -5   7  13         59.06         68.93         2.28 o                         
  -4   7  13        137.71        126.09         3.31 o                         
  -3   7  13         27.75         22.90         2.16 o                         
  -2   7  13       1314.70       1282.19        16.39 o                         
  -1   7  13         73.74         76.32         2.45 o                         
   0   7  13       2451.55       2350.66        23.19 o                         
   1   7  13        477.87        445.01         7.13 o                         
   2   7  13        253.22        254.78         4.13 o                         
   3   7  13          2.08          2.34         1.25 o                         
   4   7  13        176.91        159.80         3.35 o                         
   5   7  13        376.11        352.75         4.05 o                         
   6   7  13         22.39         19.51         1.07 o                         
   7   7  13       1866.42       1875.26        20.37 o                         
 -10   8  13        472.38        448.73         5.79 o                         
  -9   8  13        120.51        113.73         2.69 o                         
  -8   8  13        136.80        139.23         3.75 o                         
  -7   8  13        592.54        589.06         7.78 o                         
  -6   8  13         69.58         64.92         2.24 o                         
  -5   8  13          7.42          7.70         1.54 o                         
  -4   8  13          4.47          5.55         1.61 o                         
  -3   8  13        715.43        752.06        10.50 o                         
  -2   8  13         65.15         68.70         2.98 o                         
  -1   8  13        391.89        388.02         6.30 o                         
   0   8  13       1048.78       1044.91        11.09 o                         
   1   8  13        236.80        224.99         4.20 o                         
   2   8  13       1089.65       1044.15        13.35 o                         
   3   8  13       1138.86       1044.29        12.74 o                         
   4   8  13          5.90          4.39         1.30 o                         
   5   8  13        163.27        153.40         2.50 o                         
   6   8  13          5.76          3.79         0.97 o                         
   7   8  13         32.03         28.02         1.30 o                         
 -10   9  13         18.30         16.55         0.88 o                         
  -9   9  13          9.07         10.06         1.30 o                         
  -8   9  13         24.50         29.41         1.69 o                         
  -7   9  13         24.04         25.80         2.00 o                         
  -6   9  13         56.28         68.08         2.49 o                         
  -5   9  13        266.27        302.89         6.04 o                         
  -4   9  13         40.07         38.23         2.61 o                         
  -3   9  13        517.66        479.14        11.08 o                         
  -2   9  13         17.66         11.19         1.92 o                         
  -1   9  13       1805.83       1776.98        21.91 o                         
   0   9  13        842.88        836.31        10.25 o                         
   1   9  13       2610.18       2591.77        28.88 o                         
   2   9  13        442.31        465.75         8.73 o                         
   3   9  13         68.98         71.09         3.02 o                         
   4   9  13        555.42        553.07         8.43 o                         
   5   9  13          0.82          1.56         0.96 o                         
   6   9  13         11.93         13.37         0.98 o                         
   7   9  13         13.45          7.21         0.82 o                         
  -9  10  13        661.23        646.35         8.44 o                         
  -8  10  13        187.64        167.40         3.54 o                         
  -7  10  13          0.89          0.92         1.70 o                         
  -6  10  13         48.29         48.87         2.22 o                         
  -5  10  13         89.82         83.00         2.78 o                         
  -4  10  13         67.83         53.01         3.25 o                         
  -3  10  13         53.17         42.08         2.90 o                         
  -2  10  13        178.43        168.51         4.73 o                         
  -1  10  13       5888.45       5913.44        59.78 o                         
   0  10  13        660.29        670.26        13.93 o                         
   1  10  13        142.07        142.77         3.74 o                         
   2  10  13        361.91        357.58         6.12 o                         
   3  10  13        143.56        149.11         3.89 o                         
   4  10  13        459.41        442.12         7.14 o                         
   5  10  13        165.61        194.64         3.04 o                         
   6  10  13        249.59        230.29         3.20 o                         
  -9  11  13        409.15        397.51         7.11 o                         
  -8  11  13        174.25        174.38         3.45 o                         
  -7  11  13         11.11         12.72         1.49 o                         
  -6  11  13         25.25         26.96         2.13 o                         
  -5  11  13         45.86         37.28         2.13 o                         
  -4  11  13          1.53          4.40         1.99 o                         
  -3  11  13         66.77         61.99         2.81 o                         
  -2  11  13        125.72        126.91         3.58 o                         
  -1  11  13        116.09        118.82         3.46 o                         
   0  11  13       1983.30       1913.83        22.13 o                         
   1  11  13          9.29          9.20         1.41 o                         
   2  11  13         31.86         38.12         2.22 o                         
   3  11  13          4.16          3.68         1.42 o                         
   4  11  13         17.51         12.74         1.16 o                         
   5  11  13         10.84          8.17         0.96 o                         
   6  11  13          0.11          1.08         0.77 o                         
  -9  12  13         49.20         48.75         1.79 o                         
  -8  12  13          0.02          0.74         0.90 o                         
  -7  12  13          0.00          2.55         1.33 o                         
  -6  12  13        256.23        266.56         4.58 o                         
  -5  12  13       1514.43       1516.28        16.38 o                         
  -4  12  13        145.58        151.68         4.07 o                         
  -3  12  13        182.50        198.22         5.04 o                         
  -2  12  13         46.67         43.17         2.70 o                         
  -1  12  13         82.33         91.89         3.04 o                         
   0  12  13        465.28        479.07         7.83 o                         
   1  12  13       1270.93       1285.68        18.49 o                         
   2  12  13          6.07          7.25         1.71 o                         
   3  12  13        609.06        619.96         9.29 o                         
   4  12  13         33.76         47.70         1.48 o                         
   5  12  13        297.53        334.75         5.79 o                         
   6  12  13        181.97        175.47         5.90 o                         
  -8  13  13          4.99          6.57         0.96 o                         
  -7  13  13          3.43          5.89         1.58 o                         
  -6  13  13          2.86          5.69         1.46 o                         
  -5  13  13         54.03         62.88         2.70 o                         
  -4  13  13        207.05        215.91         4.91 o                         
  -3  13  13        194.42        198.88         4.96 o                         
  -2  13  13         77.14         63.90         2.77 o                         
  -1  13  13       1292.92       1284.16        16.50 o                         
   0  13  13        212.25        236.72         5.87 o                         
   1  13  13         50.26         54.36         3.41 o                         
   2  13  13          9.53         10.80         1.83 o                         
   3  13  13         61.84         55.96         2.38 o                         
   4  13  13          1.44          7.43         1.05 o                         
   5  13  13        164.41        179.57         4.13 o                         
  -7  14  13        198.91        189.51         3.14 o                         
  -6  14  13         10.21         11.29         1.48 o                         
  -5  14  13        100.56         85.74         2.55 o                         
  -4  14  13        275.32        252.59         4.68 o                         
  -3  14  13        229.96        211.92         6.08 o                         
  -2  14  13        621.30        597.89         9.10 o                         
  -1  14  13          4.54          7.27         2.14 o                         
   0  14  13         34.03         40.62         2.28 o                         
   1  14  13         21.73         20.10         2.19 o                         
   2  14  13        182.11        201.22         5.32 o                         
   3  14  13         18.26         24.32         2.13 o                         
   4  14  13        126.63        119.39         2.50 o                         
  -7  15  13          2.90          1.93         1.14 o                         
  -6  15  13          0.90          0.79         1.15 o                         
  -5  15  13         56.53         55.01         2.07 o                         
  -4  15  13        214.23        190.24         3.52 o                         
  -3  15  13        349.12        341.11         5.19 o                         
  -2  15  13        234.59        230.93         4.65 o                         
  -1  15  13         21.60         17.90         1.95 o                         
   0  15  13          5.50          0.83         1.61 o                         
   1  15  13        199.83        204.08         6.44 o                         
   2  15  13         39.23         34.57         2.35 o                         
   3  15  13         12.64         13.11         1.04 o                         
   4  15  13          1.65          7.23         1.52 o                         
  -6  16  13         19.25         20.40         1.21 o                         
  -5  16  13        960.14        903.66        12.44 o                         
  -4  16  13          7.09          6.46         1.06 o                         
  -3  16  13        193.87        197.93         3.78 o                         
  -2  16  13         12.85         10.66         1.43 o                         
  -1  16  13        124.62        148.17         3.28 o                         
   0  16  13         20.22         21.71         2.19 o                         
   1  16  13         55.54         47.12         2.67 o                         
   2  16  13         99.50        102.78         2.82 o                         
   3  16  13          2.50          1.09         0.80 o                         
  -5  17  13          0.03          0.37         1.00 o                         
  -4  17  13        159.12        144.67         2.87 o                         
  -3  17  13          0.14          1.07         0.84 o                         
  -2  17  13        176.21        195.57         3.69 o                         
  -1  17  13        303.96        288.91         5.54 o                         
   0  17  13       2220.76       2400.26        29.74 o                         
   1  17  13        149.94        136.47         5.37 o                         
   2  17  13         53.78         56.68         4.21 o                         
  -2  18  13        145.10        112.79         3.72 o                         
  -1  18  13        130.29        100.63         3.16 o                         
   0  18  13         29.42         32.07         3.40 o                         
 -10   0  14        194.04        215.24         5.24 o                         
  -8   0  14         18.17         23.34         2.87 o                         
  -6   0  14       1319.28       1284.69        22.22 o                         
  -4   0  14        235.58        247.51         6.00 o                         
  -2   0  14         38.19         34.95         2.45 o                         
   0   0  14        998.49        886.45        16.46 o                         
   2   0  14         45.68         44.13         2.33 o                         
   4   0  14       1274.83       1375.21        16.13 o                         
   6   0  14       1378.68       1316.84        16.25 o                         
   8   0  14        193.12        203.09         9.07 o                         
 -11   1  14         79.06         96.08         3.18 o                         
 -10   1  14          8.82          6.16         0.94 o                         
  -9   1  14          3.80          3.05         1.23 o                         
  -8   1  14       1055.27       1031.10        12.41 o                         
  -7   1  14        397.77        395.04         7.03 o                         
  -6   1  14          4.14          3.54         1.52 o                         
  -5   1  14        371.59        377.30         6.27 o                         
  -4   1  14        240.34        224.62         3.99 o                         
  -3   1  14          6.12          4.91         1.29 o                         
  -2   1  14         73.69         75.31         2.59 o                         
  -1   1  14          2.53          2.22         1.20 o                         
   0   1  14        645.40        712.13         8.43 o                         
   1   1  14         14.27         18.05         1.25 o                         
   2   1  14          0.00          1.70         1.18 o                         
   3   1  14         14.69         24.60         1.22 o                         
   4   1  14       1056.35       1005.59         8.76 o                         
   5   1  14       2691.92       2625.17        20.40 o                         
   6   1  14        288.44        268.64         3.50 o                         
   7   1  14        153.24        161.04         3.19 o                         
   8   1  14        426.48        392.02        10.94 o                         
 -11   2  14         80.22         80.33         3.63 o                         
 -10   2  14          0.03          0.53         0.92 o                         
  -9   2  14        325.71        347.55         5.08 o                         
  -8   2  14         58.43         60.72         2.31 o                         
  -7   2  14        147.39        137.05         3.86 o                         
  -6   2  14       2510.76       2545.62        24.66 o                         
  -5   2  14        509.28        493.49         7.55 o                         
  -4   2  14        668.11        671.99         9.47 o                         
  -3   2  14       1266.46       1349.74        12.99 o                         
  -2   2  14        118.49        140.04         2.97 o                         
  -1   2  14       2303.68       2320.80        22.77 o                         
   0   2  14         14.42         17.37         1.48 o                         
   1   2  14        266.47        253.04         3.53 o                         
   2   2  14         46.79         49.39         1.66 o                         
   3   2  14          0.43          1.36         0.98 o                         
   4   2  14        236.33        233.88         3.06 o                         
   5   2  14        232.63        216.69         2.81 o                         
   6   2  14        295.45        288.05         3.62 o                         
   7   2  14        286.91        285.20         3.97 o                         
   8   2  14         21.73         25.48         2.83 o                         
 -11   3  14        179.24        194.07         5.16 o                         
 -10   3  14        117.58        101.79         2.24 o                         
  -9   3  14         96.84         90.68         2.51 o                         
  -8   3  14         21.69         24.95         1.60 o                         
  -7   3  14        695.41        710.90         9.42 o                         
  -6   3  14          0.04          2.46         1.49 o                         
  -5   3  14        997.90        992.57        11.34 o                         
  -4   3  14       1556.46       1532.21        14.42 o                         
  -3   3  14         24.86         28.16         1.67 o                         
  -2   3  14        154.59        163.51         2.97 o                         
  -1   3  14          0.36          2.97         1.12 o                         
   0   3  14        260.30        300.00         5.19 o                         
   1   3  14       1970.30       1923.09        17.18 o                         
   2   3  14        122.41        105.29         2.13 o                         
   3   3  14        699.78        717.66         6.78 o                         
   4   3  14       3075.59       3101.72        22.47 o                         
   5   3  14        808.77        748.01         6.46 o                         
   6   3  14         45.26         63.93         1.73 o                         
   7   3  14         11.98          9.20         0.85 o                         
 -11   4  14         11.90         12.91         3.48 o                         
 -10   4  14          0.03          0.35         1.11 o                         
  -9   4  14          6.54          6.23         1.31 o                         
  -8   4  14         24.53         26.56         1.82 o                         
  -7   4  14       1041.07       1079.50        11.94 o                         
  -6   4  14        482.84        486.74         6.05 o                         
  -5   4  14         18.71         22.69         1.70 o                         
  -4   4  14         22.86         23.14         1.58 o                         
  -3   4  14         23.75         32.00         1.63 o                         
  -2   4  14         14.86         18.99         1.38 o                         
  -1   4  14        331.86        322.76         4.92 o                         
   0   4  14       1335.15       1284.73        14.12 o                         
   1   4  14       1452.58       1516.15        13.46 o                         
   2   4  14         24.00         32.07         1.41 o                         
   3   4  14        414.46        366.78         4.17 o                         
   4   4  14         82.38        107.45         2.03 o                         
   5   4  14          2.07          2.63         1.14 o                         
   6   4  14        450.74        411.88         5.53 o
[truncated: 133,489 more chars]
