# Supplementary material for: Synthesis and crystallographic characterization of 6-hydroxy-1,2-dihydropyridin-2-one
Source: Acta Crystallogr E Crystallogr Commun. 2023 Nov 14;79(Pt 12):1147–50. doi: 10.1107/S205698902300974X (PMC10833402; doi:10.1107/S205698902300974X)
Supplement: Supplementary file 4 [file e-79-01147-sup4.mol]

xray structure.mol
  ChemDraw08242318132D

  8  8  0  0  0  0  0  0  0  0999 V2000
   -0.7145    0.4125    0.0000 C   0  0  0  0  0  0  0  0  0  0  0  0
   -0.7145   -0.4125    0.0000 C   0  0  0  0  0  0  0  0  0  0  0  0
   -0.0000   -0.8250    0.0000 N   0  0  0  0  0  0  0  0  0  0  0  0
    0.7145   -0.4125    0.0000 C   0  0  0  0  0  0  0  0  0  0  0  0
    0.7145    0.4125    0.0000 C   0  0  0  0  0  0  0  0  0  0  0  0
   -0.0000    0.8250    0.0000 C   0  0  0  0  0  0  0  0  0  0  0  0
   -1.4289   -0.8250    0.0000 O   0  0  0  0  0  0  0  0  0  0  0  0
    1.4289   -0.8250    0.0000 O   0  0  0  0  0  0  0  0  0  0  0  0
  1  2  1  0      
  2  3  1  0      
  3  4  2  0      
  4  5  1  0      
  5  6  2  0      
  6  1  1  0      
  2  7  2  0      
  4  8  1  0      
M  END
